# Supplementary material for: (N-Phenyl­thio­urea-κS)bis­(tri­phenylphosphane-κP)silver(I) nitrate
Source: Acta Crystallogr Sect E Struct Rep Online. 2014 Jun 25;70(Pt 7):m281–2. doi: 10.1107/S1600536814014147 (PMC4120613; doi:10.1107/S1600536814014147)
Supplement: Supplementary file 1 [file e-70-0m281-sup1.cif]

##############################################################################
#                                                                            #
# This CIF contains the data in a paper accepted for publication in          #
# Acta Crystallographica Section E. It conforms to the requirements of       #
# Notes for Authors for Acta Crystallographica Section E, and has been       #
# peer reviewed under the auspices of the IUCr Commission on Journals.       #
#                                                                            #
# Full details of the Crystallographic Information File format               #
# are given in the paper "The Crystallographic Information File (CIF):       #
# a New Standard Archive File for Crystallography" by S. R. Hall, F. H.      #
# Allen and I. D. Brown [Acta Cryst. (1991), A47, 655-685].                  #
#                                                                            #
# The current version of the core CIF dictionary is obtainable from          #
# ftp://ftp.iucr.org/pub/cif_core.dic.                                       #
#                                                                            #
# Software is freely available for graphical display of the structure(s)     #
# in this CIF. For information consult the CIF software page                 #
# http://www.iucr.org/resources/cif/software.                                #
#                                                                            #
# This file may be used for bona fide research purposes within the           #
# scientific community so long as proper attribution is given to the journal # 
# article from which it was obtained.                                        #
#                                                                            #
##############################################################################
data_I
_audit_creation_method     SHELXL-2013
_database_code_depnum_ccdc_archive     'CCDC 1008627'
_chemical_name_systematic
;\
(<i>N</i>-Phenylthiourea-\k<i>S</i>)bis(triphenylphosphane-\
\k<i>P</i>)silver(I) nitrate
;
_chemical_name_common     ?
_chemical_formula_moiety     'C43 H38 Ag N2 P2 S +, N O3 -'
_chemical_formula_sum     'C43 H38 Ag N3 O3 P2 S'
_chemical_formula_iupac     '[Ag (C7 H8 N2 S) (C18 H15 P)2] N O3'
_chemical_formula_weight     846.63
_chemical_melting_point     ?
_shelx_space_group_comment
;
The symmetry employed for this shelxl refinement is uniquely defined
by the following loop, which should always be used as a source of
symmetry information in preference to the above space-group names.
They are only intended as comments.
;
_space_group_crystal_system     monoclinic
_space_group_name_H-M_alt     'P 21/c'
_space_group_name_Hall     '-P 2ybc'
loop_
    _space_group_symop_operation_xyz
    'x, y, z'
    '-x, y+1/2, -z+1/2'
    '-x, -y, -z'
    'x, -y-1/2, z-1/2'
_cell_length_a     13.6113(5)
_cell_length_b     10.6431(4)
_cell_length_c     26.4365(10)
_cell_angle_alpha     90
_cell_angle_beta     96.0680(10)
_cell_angle_gamma     90
_cell_volume     3808.3(2)
_cell_formula_units_Z     4
_cell_measurement_reflns_used     13930
_cell_measurement_theta_min     2.27
_cell_measurement_theta_max     27.97
_cell_measurement_temperature     173(2)
_exptl_crystal_description     block
_exptl_crystal_colour     colourless
_exptl_crystal_size_max     0.27
_exptl_crystal_size_mid     0.14
_exptl_crystal_size_min     0.08
_exptl_crystal_density_diffrn     1.477
_exptl_crystal_density_meas     ?
_exptl_crystal_density_method     'not measured'
_exptl_crystal_F_000     1736
_exptl_absorpt_coefficient_mu     0.713
_exptl_absorpt_correction_type     multi-scan
_exptl_absorpt_process_details     '(SADABS; Bruker, 2003)'
_shelx_estimated_absorpt_T_min     ?
_shelx_estimated_absorpt_T_max     ?
_exptl_absorpt_correction_T_min     0.863
_exptl_absorpt_correction_T_max     1.000
_exptl_special_details     ?
_diffrn_ambient_temperature     173(2)
_diffrn_radiation_type     MoK\a
_diffrn_radiation_wavelength     0.71073
_diffrn_measurement_device_type     'Bruker SMART CCD'
_diffrn_measurement_method     'Frames each covering 0.3 \% in \w'
_diffrn_detector_area_resol_mean     ?
_diffrn_reflns_number     44417
_diffrn_reflns_av_R_equivalents     0.0332
_diffrn_reflns_theta_min     1.504
_diffrn_reflns_theta_max     28.023
_diffrn_reflns_theta_full     25.242
_diffrn_measured_fraction_theta_max     0.999
_diffrn_measured_fraction_theta_full     1.000
_diffrn_reflns_limit_h_min     -17
_diffrn_reflns_limit_h_max     17
_diffrn_reflns_limit_k_min     -14
_diffrn_reflns_limit_k_max     14
_diffrn_reflns_limit_l_min     -34
_diffrn_reflns_limit_l_max     34
_refine_special_details     ?
_reflns_number_total     9196
_reflns_number_gt     8261
_reflns_threshold_expression     I>2\s(I)
_refine_ls_structure_factor_coef     Fsqd
_refine_ls_matrix_type     full
_refine_ls_R_factor_all     0.0325
_refine_ls_R_factor_gt     0.0276
_refine_ls_wR_factor_gt     0.0621
_refine_ls_wR_factor_ref     0.0642
_refine_ls_goodness_of_fit_ref     1.047
_refine_ls_restrained_S_all     1.047
_refine_ls_number_reflns     9196
_refine_ls_number_parameters     478
_refine_ls_number_restraints     0
_refine_ls_hydrogen_treatment     constr
_refine_ls_weighting_scheme     calc
_refine_ls_weighting_details
              'w=1/[\s^2^(Fo^2^)+(0.0264P)^2^+2.6456P] where P=(Fo^2^+2Fc^2^)/3'
_atom_sites_solution_hydrogens     geom
_atom_sites_solution_primary     direct
_atom_sites_solution_secondary     difmap
_refine_ls_shift/su_max     0.003
_refine_ls_shift/su_mean     0.000
_refine_diff_density_max     0.549
_refine_diff_density_min     -0.262
_refine_ls_extinction_method     none
_refine_ls_extinction_coef     .
loop_
    _atom_type_symbol
    _atom_type_description
    _atom_type_scat_dispersion_real
    _atom_type_scat_dispersion_imag
    _atom_type_scat_source
    'C' 'C' 0.0033 0.0016
                         'International Tables Vol C Tables 4.2.6.8 and 6.1.1.4'
    'H' 'H' 0.0000 0.0000
                         'International Tables Vol C Tables 4.2.6.8 and 6.1.1.4'
    'N' 'N' 0.0061 0.0033
                         'International Tables Vol C Tables 4.2.6.8 and 6.1.1.4'
    'O' 'O' 0.0106 0.0060
                         'International Tables Vol C Tables 4.2.6.8 and 6.1.1.4'
    'P' 'P' 0.1023 0.0942
                         'International Tables Vol C Tables 4.2.6.8 and 6.1.1.4'
    'S' 'S' 0.1246 0.1234
                         'International Tables Vol C Tables 4.2.6.8 and 6.1.1.4'
    'Ag' 'Ag' -0.8971 1.1015
                         'International Tables Vol C Tables 4.2.6.8 and 6.1.1.4'
_computing_data_collection     'SMART (Bruker, 2003)'
_computing_cell_refinement     'SAINT (Bruker, 2003)'
_computing_data_reduction     'SAINT (Bruker, 2003)'
_computing_structure_solution     'SHELXS2013 (Sheldrick, 2008)'
_computing_structure_refinement     'SHELXL2013 (Sheldrick, 2008)'
_computing_molecular_graphics     'Mercury (Macrae <i>et al.</i>, 2008)'
_computing_publication_material
                            'WinGX (Farrugia, 2012) and publCIF (Westrip, 2010)'
loop_
    _atom_site_type_symbol
    _atom_site_label
    _atom_site_fract_x
    _atom_site_fract_y
    _atom_site_fract_z
    _atom_site_U_iso_or_equiv
    _atom_site_adp_type
    _atom_site_calc_flag
    _atom_site_occupancy
    _atom_site_disorder_assembly
    _atom_site_disorder_group
    Ag Ag1 0.30947(2) 0.80538(2) 0.87530(2) 0.01346(4) Uani d 1 . .
    S S1 0.27373(3) 0.65461(4) 0.94508(2) 0.01679(9) Uani d 1 . .
    P P1 0.48557(3) 0.81150(4) 0.86130(2) 0.01253(8) Uani d 1 . .
    P P2 0.18820(3) 0.97824(4) 0.86365(2) 0.01356(9) Uani d 1 . .
    N N1 0.10876(11) 0.54151(15) 0.96207(6) 0.0205(3) Uani d 1 . .
    H H1A 0.0553 0.5001 0.9535 0.025 Uiso calc 1 . .
    H H1B 0.1249 0.5609 0.9934 0.025 Uiso calc 1 . .
    N N2 0.13553(11) 0.54123(15) 0.87904(6) 0.0195(3) Uani d 1 . .
    H H2 0.0848 0.4926 0.8754 0.023 Uiso calc 1 . .
    N N3 0.91546(11) 0.35396(14) 0.88996(6) 0.0200(3) Uani d 1 . .
    O O1 0.98030(10) 0.36618(14) 0.85981(5) 0.0285(3) Uani d 1 . .
    O O2 0.83834(11) 0.29694(14) 0.87678(6) 0.0339(4) Uani d 1 . .
    O O3 0.92984(10) 0.40319(15) 0.93362(5) 0.0320(3) Uani d 1 . .
    C C1 0.16649(13) 0.57551(16) 0.92682(6) 0.0166(3) Uani d 1 . .
    C C2 0.17639(13) 0.57559(16) 0.83349(6) 0.0165(3) Uani d 1 . .
    C C3 0.27222(13) 0.54423(18) 0.82506(7) 0.0203(4) Uani d 1 . .
    H H3 0.3129 0.5015 0.8498 0.024 Uiso calc 1 . .
    C C4 0.30689(14) 0.57740(19) 0.77919(7) 0.0246(4) Uani d 1 . .
    H H4 0.3714 0.5580 0.7735 0.030 Uiso calc 1 . .
    C C5 0.24611(15) 0.63894(18) 0.74210(7) 0.0244(4) Uani d 1 . .
    H H5 0.2700 0.6612 0.7117 0.029 Uiso calc 1 . .
    C C6 0.14981(15) 0.66765(17) 0.75003(7) 0.0233(4) Uani d 1 . .
    H H6 0.1086 0.7080 0.7248 0.028 Uiso calc 1 . .
    C C7 0.11484(14) 0.63599(18) 0.79586(7) 0.0212(4) Uani d 1 . .
    H H7 0.0502 0.6553 0.8013 0.025 Uiso calc 1 . .
    C C11 0.56534(12) 0.68448(15) 0.88711(6) 0.0142(3) Uani d 1 . .
    C C12 0.66839(13) 0.69391(16) 0.88805(6) 0.0160(3) Uani d 1 . .
    H H12 0.6962 0.7659 0.8756 0.019 Uiso calc 1 . .
    C C13 0.72891(13) 0.59703(17) 0.90730(6) 0.0168(3) Uani d 1 . .
    H H13 0.7970 0.6032 0.9070 0.020 Uiso calc 1 . .
    C C14 0.68800(13) 0.49043(16) 0.92701(6) 0.0178(3) Uani d 1 . .
    H H14 0.7285 0.4246 0.9394 0.021 Uiso calc 1 . .
    C C15 0.58661(13) 0.48238(16) 0.92812(6) 0.0178(3) Uani d 1 . .
    H H15 0.5596 0.4123 0.9425 0.021 Uiso calc 1 . .
    C C16 0.52496(13) 0.57825(16) 0.90794(6) 0.0154(3) Uani d 1 . .
    H H16 0.4569 0.5716 0.9083 0.018 Uiso calc 1 . .
    C C21 0.55372(12) 0.94570(15) 0.89023(6) 0.0136(3) Uani d 1 . .
    C C22 0.59006(12) 1.04369(16) 0.86294(6) 0.0161(3) Uani d 1 . .
    H H22 0.5778 1.0452 0.8277 0.019 Uiso calc 1 . .
    C C23 0.64480(13) 1.13972(17) 0.88827(7) 0.0182(3) Uani d 1 . .
    H H23 0.6684 1.2056 0.8698 0.022 Uiso calc 1 . .
    C C24 0.66425(13) 1.13752(17) 0.94081(7) 0.0195(4) Uani d 1 . .
    H H24 0.7028 1.2001 0.9575 0.023 Uiso calc 1 . .
    C C25 0.62590(14) 1.04144(17) 0.96837(7) 0.0211(4) Uani d 1 . .
    H H25 0.6374 1.0408 1.0037 0.025 Uiso calc 1 . .
    C C26 0.57049(13) 0.94653(17) 0.94329(6) 0.0187(4) Uani d 1 . .
    H H26 0.5443 0.8829 0.9619 0.022 Uiso calc 1 . .
    C C31 0.50225(12) 0.81928(15) 0.79374(6) 0.0135(3) Uani d 1 . .
    C C32 0.57450(13) 0.75263(17) 0.77151(7) 0.0183(3) Uani d 1 . .
    H H32 0.6192 0.7031 0.7917 0.022 Uiso calc 1 . .
    C C33 0.58030(14) 0.75957(18) 0.71953(7) 0.0213(4) Uani d 1 . .
    H H33 0.6288 0.7147 0.7050 0.026 Uiso calc 1 . .
    C C34 0.51386(14) 0.83325(17) 0.68905(7) 0.0211(4) Uani d 1 . .
    H H34 0.5178 0.8377 0.6542 0.025 Uiso calc 1 . .
    C C35 0.44182(14) 0.90008(17) 0.71074(7) 0.0208(4) Uani d 1 . .
    H H35 0.3974 0.9498 0.6904 0.025 Uiso calc 1 . .
    C C36 0.43562(13) 0.89312(17) 0.76278(7) 0.0181(3) Uani d 1 . .
    H H36 0.3868 0.9379 0.7771 0.022 Uiso calc 1 . .
    C C41 0.06641(13) 0.94975(16) 0.88407(7) 0.0166(3) Uani d 1 . .
    C C42 -0.01987(14) 0.99999(19) 0.85980(8) 0.0263(4) Uani d 1 . .
    H H42 -0.0179 1.0465 0.8301 0.032 Uiso calc 1 . .
    C C43 -0.10945(14) 0.9812(2) 0.87964(9) 0.0314(5) Uani d 1 . .
    H H43 -0.1670 1.0157 0.8633 0.038 Uiso calc 1 . .
    C C44 -0.11355(14) 0.91173(19) 0.92340(8) 0.0270(4) Uani d 1 . .
    H H44 -0.1735 0.8999 0.9367 0.032 Uiso calc 1 . .
    C C45 -0.02773(15) 0.8597(2) 0.94747(8) 0.0288(4) Uani d 1 . .
    H H45 -0.0301 0.8124 0.9769 0.035 Uiso calc 1 . .
    C C46 0.06196(14) 0.87786(19) 0.92784(7) 0.0242(4) Uani d 1 . .
    H H46 0.1192 0.8419 0.9440 0.029 Uiso calc 1 . .
    C C51 0.23925(12) 1.10092(15) 0.90686(6) 0.0149(3) Uani d 1 . .
    C C52 0.33905(13) 1.12973(16) 0.90577(7) 0.0178(3) Uani d 1 . .
    H H52 0.3765 1.0845 0.8846 0.021 Uiso calc 1 . .
    C C53 0.38268(14) 1.22486(17) 0.93583(7) 0.0216(4) Uani d 1 . .
    H H53 0.4492 1.2435 0.9347 0.026 Uiso calc 1 . .
    C C54 0.32787(15) 1.29242(17) 0.96757(7) 0.0237(4) Uani d 1 . .
    H H54 0.3572 1.3568 0.9876 0.028 Uiso calc 1 . .
    C C55 0.22880(15) 1.26367(18) 0.96936(7) 0.0237(4) Uani d 1 . .
    H H55 0.1920 1.3084 0.9910 0.028 Uiso calc 1 . .
    C C56 0.18420(14) 1.16877(17) 0.93912(7) 0.0206(4) Uani d 1 . .
    H H56 0.1177 1.1504 0.9404 0.025 Uiso calc 1 . .
    C C61 0.16834(12) 1.06410(16) 0.80372(6) 0.0153(3) Uani d 1 . .
    C C62 0.14519(14) 1.19195(17) 0.80202(7) 0.0200(4) Uani d 1 . .
    H H62 0.1353 1.2345 0.8318 0.024 Uiso calc 1 . .
    C C63 0.13683(14) 1.25589(18) 0.75580(7) 0.0233(4) Uani d 1 . .
    H H63 0.1217 1.3411 0.7548 0.028 Uiso calc 1 . .
    C C64 0.15107(14) 1.19286(19) 0.71128(7) 0.0230(4) Uani d 1 . .
    H H64 0.1459 1.2358 0.6805 0.028 Uiso calc 1 . .
    C C65 0.17304(14) 1.06573(19) 0.71274(7) 0.0237(4) Uani d 1 . .
    H H65 0.1819 1.0231 0.6828 0.028 Uiso calc 1 . .
    C C66 0.18175(13) 1.00199(18) 0.75869(7) 0.0192(4) Uani d 1 . .
    H H66 0.1967 0.9167 0.7594 0.023 Uiso calc 1 . .
loop_
    _atom_site_aniso_label
    _atom_site_aniso_U_11
    _atom_site_aniso_U_22
    _atom_site_aniso_U_33
    _atom_site_aniso_U_12
    _atom_site_aniso_U_13
    _atom_site_aniso_U_23
    Ag1 0.01252(7) 0.01365(6) 0.01457(6) -0.00079(4) 0.00304(4) 0.00008(5)
    S1 0.0166(2) 0.0204(2) 0.01331(19) -0.00489(16) 0.00144(15) 0.00208(16)
    P1 0.01206(19) 0.01232(19) 0.01342(19) -0.00013(15) 0.00226(15) 0.00091(15)
    P2 0.0125(2) 0.0139(2) 0.0147(2) 0.00012(15) 0.00337(16) 0.00002(16)
    N1 0.0186(7) 0.0264(8) 0.0170(7) -0.0071(6) 0.0043(6) 0.0003(6)
    N2 0.0160(7) 0.0250(8) 0.0178(7) -0.0085(6) 0.0036(6) -0.0010(6)
    N3 0.0158(7) 0.0192(7) 0.0258(8) -0.0008(6) 0.0057(6) -0.0009(6)
    O1 0.0226(7) 0.0375(8) 0.0274(7) -0.0110(6) 0.0122(6) -0.0076(6)
    O2 0.0222(7) 0.0362(8) 0.0449(9) -0.0150(6) 0.0110(6) -0.0154(7)
    O3 0.0241(7) 0.0499(9) 0.0235(7) -0.0120(7) 0.0093(6) -0.0110(7)
    C1 0.0168(8) 0.0157(8) 0.0175(8) -0.0003(6) 0.0033(6) 0.0020(6)
    C2 0.0171(8) 0.0184(8) 0.0142(8) -0.0059(7) 0.0033(6) -0.0021(6)
    C3 0.0192(9) 0.0233(9) 0.0179(8) -0.0016(7) 0.0004(7) -0.0015(7)
    C4 0.0212(9) 0.0318(10) 0.0221(9) -0.0022(8) 0.0086(7) -0.0056(8)
    C5 0.0331(11) 0.0249(10) 0.0161(9) -0.0078(8) 0.0076(8) -0.0037(7)
    C6 0.0300(10) 0.0204(9) 0.0183(9) -0.0027(8) -0.0032(7) -0.0008(7)
    C7 0.0168(9) 0.0253(9) 0.0214(9) -0.0018(7) 0.0007(7) -0.0029(7)
    C11 0.0164(8) 0.0131(7) 0.0129(7) 0.0005(6) 0.0013(6) -0.0007(6)
    C12 0.0174(8) 0.0162(8) 0.0150(8) -0.0011(6) 0.0037(6) 0.0011(6)
    C13 0.0144(8) 0.0223(9) 0.0134(8) 0.0021(7) 0.0010(6) -0.0021(7)
    C14 0.0231(9) 0.0159(8) 0.0136(8) 0.0049(7) -0.0012(7) -0.0013(6)
    C15 0.0244(9) 0.0123(8) 0.0164(8) -0.0021(7) 0.0010(7) 0.0011(6)
    C16 0.0159(8) 0.0159(8) 0.0144(8) -0.0018(6) 0.0020(6) -0.0010(6)
    C21 0.0114(7) 0.0135(8) 0.0161(8) 0.0015(6) 0.0022(6) -0.0014(6)
    C22 0.0169(8) 0.0187(8) 0.0128(8) -0.0017(7) 0.0027(6) -0.0001(6)
    C23 0.0183(8) 0.0175(8) 0.0194(8) -0.0029(7) 0.0051(7) 0.0014(7)
    C24 0.0186(9) 0.0173(8) 0.0220(9) -0.0014(7) -0.0009(7) -0.0050(7)
    C25 0.0288(10) 0.0213(9) 0.0127(8) 0.0016(7) -0.0007(7) -0.0005(7)
    C26 0.0244(9) 0.0168(8) 0.0155(8) 0.0005(7) 0.0043(7) 0.0027(7)
    C31 0.0139(8) 0.0137(8) 0.0127(7) -0.0033(6) 0.0012(6) -0.0001(6)
    C32 0.0187(9) 0.0188(8) 0.0172(8) 0.0037(7) 0.0010(7) 0.0002(7)
    C33 0.0233(9) 0.0237(9) 0.0177(8) 0.0033(7) 0.0064(7) -0.0028(7)
    C34 0.0273(10) 0.0220(9) 0.0139(8) -0.0034(7) 0.0022(7) -0.0007(7)
    C35 0.0234(9) 0.0203(9) 0.0177(8) 0.0018(7) -0.0023(7) 0.0026(7)
    C36 0.0163(8) 0.0194(8) 0.0187(8) 0.0023(7) 0.0024(7) 0.0001(7)
    C41 0.0157(8) 0.0154(8) 0.0195(8) -0.0010(6) 0.0052(7) -0.0014(7)
    C42 0.0187(9) 0.0299(10) 0.0304(10) 0.0013(8) 0.0036(8) 0.0087(8)
    C43 0.0140(9) 0.0384(12) 0.0419(12) 0.0027(8) 0.0038(8) 0.0075(10)
    C44 0.0184(9) 0.0279(10) 0.0370(11) -0.0036(8) 0.0127(8) -0.0025(9)
    C45 0.0280(10) 0.0315(11) 0.0292(10) 0.0013(8) 0.0134(8) 0.0067(9)
    C46 0.0187(9) 0.0277(10) 0.0273(10) 0.0044(7) 0.0074(7) 0.0059(8)
    C51 0.0166(8) 0.0140(8) 0.0140(8) 0.0008(6) 0.0014(6) 0.0021(6)
    C52 0.0204(9) 0.0167(8) 0.0169(8) 0.0002(7) 0.0042(7) 0.0001(7)
    C53 0.0221(9) 0.0205(9) 0.0219(9) -0.0063(7) 0.0012(7) 0.0018(7)
    C54 0.0344(11) 0.0175(9) 0.0181(9) -0.0032(8) -0.0020(8) -0.0022(7)
    C55 0.0294(10) 0.0224(9) 0.0199(9) 0.0038(8) 0.0055(8) -0.0043(7)
    C56 0.0202(9) 0.0229(9) 0.0192(9) 0.0020(7) 0.0042(7) -0.0015(7)
    C61 0.0117(8) 0.0179(8) 0.0165(8) -0.0014(6) 0.0027(6) 0.0017(6)
    C62 0.0212(9) 0.0206(9) 0.0184(8) 0.0013(7) 0.0033(7) 0.0000(7)
    C63 0.0243(10) 0.0200(9) 0.0253(9) -0.0001(7) 0.0007(8) 0.0057(8)
    C64 0.0176(9) 0.0336(10) 0.0180(9) -0.0039(8) 0.0021(7) 0.0077(8)
    C65 0.0208(9) 0.0346(11) 0.0162(8) -0.0033(8) 0.0041(7) -0.0027(8)
    C66 0.0174(8) 0.0211(9) 0.0194(8) -0.0014(7) 0.0028(7) -0.0024(7)
_geom_special_details
;
All e.s.d.'s (except the e.s.d. in the dihedral angle between two l.s. planes)
are estimated using the full covariance matrix. The cell e.s.d.'s are taken
into account individually in the estimation of e.s.d.'s in distances, angles
and torsion angles; correlations between e.s.d.'s in cell parameters are only
used when they are defined by crystal symmetry. An approximate (isotropic)
treatment of cell e.s.d.'s is used for estimating e.s.d.'s involving l.s.
planes.
;
loop_
    _geom_bond_atom_site_label_1
    _geom_bond_atom_site_label_2
    _geom_bond_site_symmetry_2
    _geom_bond_distance
    _geom_bond_publ_flag
    Ag1 P1 . 2.4645(5) y
    Ag1 P2 . 2.4693(4) y
    Ag1 S1 . 2.5307(4) y
    S1 C1 . 1.7098(18) ?
    P1 C11 . 1.8208(17) ?
    P1 C31 . 1.8260(17) ?
    P1 C21 . 1.8262(17) ?
    P2 C41 . 1.8222(18) ?
    P2 C51 . 1.8235(17) ?
    P2 C61 . 1.8241(17) ?
    N1 C1 . 1.331(2) ?
    N1 H1A . 0.8600 ?
    N1 H1B . 0.8600 ?
    N2 C1 . 1.339(2) ?
    N2 C2 . 1.426(2) ?
    N2 H2 . 0.8600 ?
    N3 O2 . 1.231(2) ?
    N3 O1 . 1.2568(19) ?
    N3 O3 . 1.264(2) ?
    C2 C3 . 1.387(2) ?
    C2 C7 . 1.389(2) ?
    C3 C4 . 1.392(3) ?
    C3 H3 . 0.9300 ?
    C4 C5 . 1.380(3) ?
    C4 H4 . 0.9300 ?
    C5 C6 . 1.383(3) ?
    C5 H5 . 0.9300 ?
    C6 C7 . 1.389(3) ?
    C6 H6 . 0.9300 ?
    C7 H7 . 0.9300 ?
    C11 C16 . 1.396(2) ?
    C11 C12 . 1.404(2) ?
    C12 C13 . 1.383(2) ?
    C12 H12 . 0.9300 ?
    C13 C14 . 1.389(2) ?
    C13 H13 . 0.9300 ?
    C14 C15 . 1.386(3) ?
    C14 H14 . 0.9300 ?
    C15 C16 . 1.391(2) ?
    C15 H15 . 0.9300 ?
    C16 H16 . 0.9300 ?
    C21 C22 . 1.389(2) ?
    C21 C26 . 1.397(2) ?
    C22 C23 . 1.394(2) ?
    C22 H22 . 0.9300 ?
    C23 C24 . 1.387(2) ?
    C23 H23 . 0.9300 ?
    C24 C25 . 1.389(3) ?
    C24 H24 . 0.9300 ?
    C25 C26 . 1.387(3) ?
    C25 H25 . 0.9300 ?
    C26 H26 . 0.9300 ?
    C31 C32 . 1.392(2) ?
    C31 C36 . 1.398(2) ?
    C32 C33 . 1.387(2) ?
    C32 H32 . 0.9300 ?
    C33 C34 . 1.389(3) ?
    C33 H33 . 0.9300 ?
    C34 C35 . 1.384(3) ?
    C34 H34 . 0.9300 ?
    C35 C36 . 1.389(2) ?
    C35 H35 . 0.9300 ?
    C36 H36 . 0.9300 ?
    C41 C42 . 1.385(3) ?
    C41 C46 . 1.394(3) ?
    C42 C43 . 1.392(3) ?
    C42 H42 . 0.9300 ?
    C43 C44 . 1.379(3) ?
    C43 H43 . 0.9300 ?
    C44 C45 . 1.385(3) ?
    C44 H44 . 0.9300 ?
    C45 C46 . 1.390(3) ?
    C45 H45 . 0.9300 ?
    C46 H46 . 0.9300 ?
    C51 C56 . 1.395(2) ?
    C51 C52 . 1.396(2) ?
    C52 C53 . 1.382(2) ?
    C52 H52 . 0.9300 ?
    C53 C54 . 1.382(3) ?
    C53 H53 . 0.9300 ?
    C54 C55 . 1.388(3) ?
    C54 H54 . 0.9300 ?
    C55 C56 . 1.387(3) ?
    C55 H55 . 0.9300 ?
    C56 H56 . 0.9300 ?
    C61 C66 . 1.391(2) ?
    C61 C62 . 1.396(2) ?
    C62 C63 . 1.393(3) ?
    C62 H62 . 0.9300 ?
    C63 C64 . 1.386(3) ?
    C63 H63 . 0.9300 ?
    C64 C65 . 1.385(3) ?
    C64 H64 . 0.9300 ?
    C65 C66 . 1.386(3) ?
    C65 H65 . 0.9300 ?
    C66 H66 . 0.9300 ?
loop_
    _geom_angle_atom_site_label_1
    _geom_angle_atom_site_label_2
    _geom_angle_atom_site_label_3
    _geom_angle_site_symmetry_1
    _geom_angle_site_symmetry_3
    _geom_angle
    _geom_angle_publ_flag
    P1 Ag1 P2 . . 127.556(15) ?
    P1 Ag1 S1 . . 113.029(15) ?
    P2 Ag1 S1 . . 112.694(15) ?
    C1 S1 Ag1 . . 109.30(6) ?
    C11 P1 C31 . . 105.62(8) ?
    C11 P1 C21 . . 99.64(8) ?
    C31 P1 C21 . . 105.30(8) ?
    C11 P1 Ag1 . . 118.36(6) ?
    C31 P1 Ag1 . . 111.81(6) ?
    C21 P1 Ag1 . . 114.63(5) ?
    C41 P2 C51 . . 103.41(8) ?
    C41 P2 C61 . . 106.55(8) ?
    C51 P2 C61 . . 101.36(8) ?
    C41 P2 Ag1 . . 117.14(6) ?
    C51 P2 Ag1 . . 104.48(6) ?
    C61 P2 Ag1 . . 121.15(6) ?
    C1 N1 H1A . . 120.0 ?
    C1 N1 H1B . . 120.0 ?
    H1A N1 H1B . . 120.0 ?
    C1 N2 C2 . . 127.91(15) ?
    C1 N2 H2 . . 116.0 ?
    C2 N2 H2 . . 116.0 ?
    O2 N3 O1 . . 120.45(16) ?
    O2 N3 O3 . . 120.53(15) ?
    O1 N3 O3 . . 119.01(15) ?
    N1 C1 N2 . . 115.86(16) ?
    N1 C1 S1 . . 119.06(13) ?
    N2 C1 S1 . . 125.06(13) ?
    C3 C2 C7 . . 120.16(16) ?
    C3 C2 N2 . . 122.09(16) ?
    C7 C2 N2 . . 117.64(16) ?
    C2 C3 C4 . . 119.35(17) ?
    C2 C3 H3 . . 120.3 ?
    C4 C3 H3 . . 120.3 ?
    C5 C4 C3 . . 120.43(18) ?
    C5 C4 H4 . . 119.8 ?
    C3 C4 H4 . . 119.8 ?
    C4 C5 C6 . . 120.25(18) ?
    C4 C5 H5 . . 119.9 ?
    C6 C5 H5 . . 119.9 ?
    C5 C6 C7 . . 119.74(18) ?
    C5 C6 H6 . . 120.1 ?
    C7 C6 H6 . . 120.1 ?
    C2 C7 C6 . . 120.05(17) ?
    C2 C7 H7 . . 120.0 ?
    C6 C7 H7 . . 120.0 ?
    C16 C11 C12 . . 119.03(15) ?
    C16 C11 P1 . . 120.35(13) ?
    C12 C11 P1 . . 120.58(13) ?
    C13 C12 C11 . . 120.56(16) ?
    C13 C12 H12 . . 119.7 ?
    C11 C12 H12 . . 119.7 ?
    C12 C13 C14 . . 120.01(16) ?
    C12 C13 H13 . . 120.0 ?
    C14 C13 H13 . . 120.0 ?
    C15 C14 C13 . . 119.86(16) ?
    C15 C14 H14 . . 120.1 ?
    C13 C14 H14 . . 120.1 ?
    C14 C15 C16 . . 120.54(16) ?
    C14 C15 H15 . . 119.7 ?
    C16 C15 H15 . . 119.7 ?
    C15 C16 C11 . . 119.92(16) ?
    C15 C16 H16 . . 120.0 ?
    C11 C16 H16 . . 120.0 ?
    C22 C21 C26 . . 119.17(15) ?
    C22 C21 P1 . . 124.26(13) ?
    C26 C21 P1 . . 116.56(13) ?
    C21 C22 C23 . . 120.20(16) ?
    C21 C22 H22 . . 119.9 ?
    C23 C22 H22 . . 119.9 ?
    C24 C23 C22 . . 120.30(16) ?
    C24 C23 H23 . . 119.9 ?
    C22 C23 H23 . . 119.8 ?
    C23 C24 C25 . . 119.70(16) ?
    C23 C24 H24 . . 120.2 ?
    C25 C24 H24 . . 120.2 ?
    C26 C25 C24 . . 120.06(16) ?
    C26 C25 H25 . . 120.0 ?
    C24 C25 H25 . . 120.0 ?
    C25 C26 C21 . . 120.50(16) ?
    C25 C26 H26 . . 119.7 ?
    C21 C26 H26 . . 119.7 ?
    C32 C31 C36 . . 118.88(15) ?
    C32 C31 P1 . . 123.80(13) ?
    C36 C31 P1 . . 117.27(13) ?
    C33 C32 C31 . . 120.52(16) ?
    C33 C32 H32 . . 119.7 ?
    C31 C32 H32 . . 119.7 ?
    C32 C33 C34 . . 120.23(17) ?
    C32 C33 H33 . . 119.9 ?
    C34 C33 H33 . . 119.9 ?
    C35 C34 C33 . . 119.75(17) ?
    C35 C34 H34 . . 120.1 ?
    C33 C34 H34 . . 120.1 ?
    C34 C35 C36 . . 120.19(17) ?
    C34 C35 H35 . . 119.9 ?
    C36 C35 H35 . . 119.9 ?
    C35 C36 C31 . . 120.42(16) ?
    C35 C36 H36 . . 119.8 ?
    C31 C36 H36 . . 119.8 ?
    C42 C41 C46 . . 119.18(17) ?
    C42 C41 P2 . . 123.50(14) ?
    C46 C41 P2 . . 117.26(13) ?
    C41 C42 C43 . . 120.24(18) ?
    C41 C42 H42 . . 119.9 ?
    C43 C42 H42 . . 119.9 ?
    C44 C43 C42 . . 120.54(19) ?
    C44 C43 H43 . . 119.7 ?
    C42 C43 H43 . . 119.7 ?
    C43 C44 C45 . . 119.52(18) ?
    C43 C44 H44 . . 120.2 ?
    C45 C44 H44 . . 120.2 ?
    C44 C45 C46 . . 120.28(19) ?
    C44 C45 H45 . . 119.9 ?
    C46 C45 H45 . . 119.9 ?
    C45 C46 C41 . . 120.23(18) ?
    C45 C46 H46 . . 119.9 ?
    C41 C46 H46 . . 119.9 ?
    C56 C51 C52 . . 119.07(16) ?
    C56 C51 P2 . . 124.06(13) ?
    C52 C51 P2 . . 116.84(13) ?
    C53 C52 C51 . . 120.60(17) ?
    C53 C52 H52 . . 119.7 ?
    C51 C52 H52 . . 119.7 ?
    C52 C53 C54 . . 120.24(18) ?
    C52 C53 H53 . . 119.9 ?
    C54 C53 H53 . . 119.9 ?
    C53 C54 C55 . . 119.64(17) ?
    C53 C54 H54 . . 120.2 ?
    C55 C54 H54 . . 120.2 ?
    C56 C55 C54 . . 120.54(18) ?
    C56 C55 H55 . . 119.7 ?
    C54 C55 H55 . . 119.7 ?
    C55 C56 C51 . . 119.91(17) ?
    C55 C56 H56 . . 120.0 ?
    C51 C56 H56 . . 120.0 ?
    C66 C61 C62 . . 119.03(16) ?
    C66 C61 P2 . . 118.99(13) ?
    C62 C61 P2 . . 121.89(13) ?
    C63 C62 C61 . . 120.10(17) ?
    C63 C62 H62 . . 119.9 ?
    C61 C62 H62 . . 119.9 ?
    C64 C63 C62 . . 120.18(18) ?
    C64 C63 H63 . . 119.9 ?
    C62 C63 H63 . . 119.9 ?
    C65 C64 C63 . . 119.90(17) ?
    C65 C64 H64 . . 120.1 ?
    C63 C64 H64 . . 120.1 ?
    C64 C65 C66 . . 120.05(18) ?
    C64 C65 H65 . . 120.0 ?
    C66 C65 H65 . . 120.0 ?
    C65 C66 C61 . . 120.74(17) ?
    C65 C66 H66 . . 119.6 ?
    C61 C66 H66 . . 119.6 ?
loop_
    _geom_torsion_atom_site_label_1
    _geom_torsion_atom_site_label_2
    _geom_torsion_atom_site_label_3
    _geom_torsion_atom_site_label_4
    _geom_torsion_site_symmetry_1
    _geom_torsion_site_symmetry_2
    _geom_torsion_site_symmetry_3
    _geom_torsion_site_symmetry_4
    _geom_torsion
    _geom_torsion_publ_flag
    C2 N2 C1 N1 . . . . 172.88(17) ?
    C2 N2 C1 S1 . . . . -8.7(3) ?
    Ag1 S1 C1 N1 . . . . -147.45(13) ?
    Ag1 S1 C1 N2 . . . . 34.16(17) ?
    C1 N2 C2 C3 . . . . 61.7(3) ?
    C1 N2 C2 C7 . . . . -122.0(2) ?
    C7 C2 C3 C4 . . . . 2.0(3) ?
    N2 C2 C3 C4 . . . . 178.19(17) ?
    C2 C3 C4 C5 . . . . -1.1(3) ?
    C3 C4 C5 C6 . . . . -0.4(3) ?
    C4 C5 C6 C7 . . . . 1.0(3) ?
    C3 C2 C7 C6 . . . . -1.4(3) ?
    N2 C2 C7 C6 . . . . -177.76(16) ?
    C5 C6 C7 C2 . . . . -0.1(3) ?
    C31 P1 C11 C16 . . . . -117.34(14) ?
    C21 P1 C11 C16 . . . . 133.67(14) ?
    Ag1 P1 C11 C16 . . . . 8.77(16) ?
    C31 P1 C11 C12 . . . . 65.03(15) ?
    C21 P1 C11 C12 . . . . -43.97(15) ?
    Ag1 P1 C11 C12 . . . . -168.87(11) ?
    C16 C11 C12 C13 . . . . 2.8(2) ?
    P1 C11 C12 C13 . . . . -179.50(13) ?
    C11 C12 C13 C14 . . . . -1.5(3) ?
    C12 C13 C14 C15 . . . . -1.1(3) ?
    C13 C14 C15 C16 . . . . 2.4(3) ?
    C14 C15 C16 C11 . . . . -1.0(3) ?
    C12 C11 C16 C15 . . . . -1.6(2) ?
    P1 C11 C16 C15 . . . . -179.23(13) ?
    C11 P1 C21 C22 . . . . 121.60(15) ?
    C31 P1 C21 C22 . . . . 12.36(16) ?
    Ag1 P1 C21 C22 . . . . -110.96(14) ?
    C11 P1 C21 C26 . . . . -57.49(14) ?
    C31 P1 C21 C26 . . . . -166.73(13) ?
    Ag1 P1 C21 C26 . . . . 69.95(14) ?
    C26 C21 C22 C23 . . . . 1.7(3) ?
    P1 C21 C22 C23 . . . . -177.36(13) ?
    C21 C22 C23 C24 . . . . 0.7(3) ?
    C22 C23 C24 C25 . . . . -2.3(3) ?
    C23 C24 C25 C26 . . . . 1.6(3) ?
    C24 C25 C26 C21 . . . . 0.8(3) ?
    C22 C21 C26 C25 . . . . -2.4(3) ?
    P1 C21 C26 C25 . . . . 176.72(14) ?
    C11 P1 C31 C32 . . . . -9.27(17) ?
    C21 P1 C31 C32 . . . . 95.60(15) ?
    Ag1 P1 C31 C32 . . . . -139.30(13) ?
    C11 P1 C31 C36 . . . . 168.20(13) ?
    C21 P1 C31 C36 . . . . -86.92(14) ?
    Ag1 P1 C31 C36 . . . . 38.18(14) ?
    C36 C31 C32 C33 . . . . 0.1(3) ?
    P1 C31 C32 C33 . . . . 177.53(14) ?
    C31 C32 C33 C34 . . . . 0.0(3) ?
    C32 C33 C34 C35 . . . . 0.1(3) ?
    C33 C34 C35 C36 . . . . -0.3(3) ?
    C34 C35 C36 C31 . . . . 0.4(3) ?
    C32 C31 C36 C35 . . . . -0.3(3) ?
    P1 C31 C36 C35 . . . . -177.86(14) ?
    C51 P2 C41 C42 . . . . 99.52(17) ?
    C61 P2 C41 C42 . . . . -6.87(18) ?
    Ag1 P2 C41 C42 . . . . -146.22(15) ?
    C51 P2 C41 C46 . . . . -77.57(15) ?
    C61 P2 C41 C46 . . . . 176.04(14) ?
    Ag1 P2 C41 C46 . . . . 36.69(16) ?
    C46 C41 C42 C43 . . . . 1.5(3) ?
    P2 C41 C42 C43 . . . . -175.56(16) ?
    C41 C42 C43 C44 . . . . -0.4(3) ?
    C42 C43 C44 C45 . . . . -0.5(3) ?
    C43 C44 C45 C46 . . . . 0.3(3) ?
    C44 C45 C46 C41 . . . . 0.7(3) ?
    C42 C41 C46 C45 . . . . -1.6(3) ?
    P2 C41 C46 C45 . . . . 175.61(16) ?
    C41 P2 C51 C56 . . . . -11.67(17) ?
    C61 P2 C51 C56 . . . . 98.60(16) ?
    Ag1 P2 C51 C56 . . . . -134.76(14) ?
    C41 P2 C51 C52 . . . . 170.39(13) ?
    C61 P2 C51 C52 . . . . -79.34(14) ?
    Ag1 P2 C51 C52 . . . . 47.30(14) ?
    C56 C51 C52 C53 . . . . -0.6(3) ?
    P2 C51 C52 C53 . . . . 177.44(14) ?
    C51 C52 C53 C54 . . . . 0.3(3) ?
    C52 C53 C54 C55 . . . . 0.4(3) ?
    C53 C54 C55 C56 . . . . -0.8(3) ?
    C54 C55 C56 C51 . . . . 0.4(3) ?
    C52 C51 C56 C55 . . . . 0.2(3) ?
    P2 C51 C56 C55 . . . . -177.65(14) ?
    C41 P2 C61 C66 . . . . -106.80(14) ?
    C51 P2 C61 C66 . . . . 145.35(14) ?
    Ag1 P2 C61 C66 . . . . 30.55(16) ?
    C41 P2 C61 C62 . . . . 76.64(16) ?
    C51 P2 C61 C62 . . . . -31.20(16) ?
    Ag1 P2 C61 C62 . . . . -146.00(13) ?
    C66 C61 C62 C63 . . . . -0.7(3) ?
    P2 C61 C62 C63 . . . . 175.88(14) ?
    C61 C62 C63 C64 . . . . 0.2(3) ?
    C62 C63 C64 C65 . . . . 0.4(3) ?
    C63 C64 C65 C66 . . . . -0.7(3) ?
    C64 C65 C66 C61 . . . . 0.2(3) ?
    C62 C61 C66 C65 . . . . 0.4(3) ?
    P2 C61 C66 C65 . . . . -176.21(14) ?
loop_
    _geom_hbond_atom_site_label_D
    _geom_hbond_atom_site_label_H
    _geom_hbond_atom_site_label_A
    _geom_hbond_site_symmetry_A
    _geom_hbond_distance_DH
    _geom_hbond_distance_HA
    _geom_hbond_distance_DA
    _geom_hbond_angle_DHA
    N1 H1A O3 1_455 0.86 2.02 2.877(2) 180
    N1 H1B O3 3_667 0.86 2.17 2.921(2) 145
    N2 H2 O1 1_455 0.86 1.97 2.823(2) 171
    C35 H35 Cg2 2_656 0.93 2.97 3.746(2) 142
    C54 H54 Cg2 3_677 0.93 2.82 3.531(2) 134
_shelx_hkl_file
;
   1   0   0  342.00   10.33
   1   0   0  354.62   10.35
  -1   0   0  347.41   10.31
  -1   0   0  350.84   10.32
  -2   0   0  934.53   27.15
  -2   0   0  960.71   27.26
   2   0   0  944.15   27.29
   2   0   0  910.60   27.16
   3   0   0  133.98    4.74
  -3   0   0  135.64    4.65
   3   0   0  136.80    4.92
  -3   0   0  133.56    4.80
  -4   0   0  277.37    8.77
   4   0   0  266.51    9.03
  -4   0   0  276.31    9.00
   4   0   0  266.85    8.82
  -5   0   0 1379.44   40.43
  -5   0   0 1384.37   40.11
   5   0   0 1384.42   40.53
   5   0   0 1336.38   40.14
  -6   0   0 1296.03   38.17
  -6   0   0 1288.24   38.55
   6   0   0 1330.79   38.74
   6   0   0 1263.55   38.20
  -7   0   0  957.83   28.78
   7   0   0  914.62   28.79
   7   0   0  974.53   29.40
  -7   0   0  968.62   29.26
   8   0   0 1020.51   31.38
   8   0   0 1079.27   32.11
  -8   0   0 1013.80   31.82
  -8   0   0 1025.46   31.30
  -9   0   0   58.16    3.51
  -9   0   0   57.76    3.81
   9   0   0   52.02    3.93
   9   0   0   56.92    3.66
  10   0   0  270.01   10.88
  10   0   0  267.06   10.24
 -10   0   0  274.80   10.19
 -10   0   0  283.24   10.91
 -11   0   0   83.86    5.45
  11   0   0   96.83    5.73
 -11   0   0   93.20    4.99
  11   0   0   89.38    5.08
 -12   0   0   90.72    5.20
  12   0   0   92.22    5.20
  12   0   0   83.94    5.55
 -12   0   0   96.58    5.90
  13   0   0    6.99    1.88
  13   0   0    4.15    1.94
 -13   0   0   -0.04    1.83
 -13   0   0    0.37    1.71
  14   0   0   38.97    4.52
 -14   0   0   34.09    4.35
  15   0   0  106.74    7.06
 -15   0   0  107.96    7.13
  16   0   0  309.19   13.61
 -16   0   0  286.58   13.45
 -17   0   0    5.62    3.03
  17   0   0    6.90    2.67
   0  -1   0    0.46    0.25
   0   1   0    0.11    0.21
   0  -1   0    0.05    0.23
   0   1   0    0.31    0.27
   1   1   0 1173.02   32.98
   1  -1   0 1097.21   32.96
   1   1   0 1150.37   32.91
   2   1   0   73.84    3.00
  -2   1   0   70.84    2.58
   2  -1   0   70.27    2.94
  -2  -1   0   76.14    2.89
  -2   1   0   75.46    2.91
   2  -1   0   84.28    2.69
   2   1   0   72.29    2.37
   2   1   0   69.93    2.74
   3  -1   0  374.70   12.31
   3   1   0  387.72   11.72
  -3  -1   0  400.97   12.22
  -3   1   0  386.29   11.87
  -3   1   0  401.31   12.31
   3   1   0  391.23   12.16
   3  -1   0  397.98   12.04
   3   1   0  417.55   12.50
  -4   1   0 3092.98   87.73
   4  -1   0 3074.29   87.96
   4   1   0 3022.50   87.63
  -4   1   0 3089.59   88.19
   4  -1   0 2972.64   88.14
  -4  -1   0 3077.80   88.07
  -4  -1   0 3064.11   88.01
   4   1   0 3116.40   88.32
  -5   1   0   13.99    1.30
   5  -1   0   14.61    1.53
   5   1   0   12.98    1.25
  -5   1   0   13.60    1.67
  -5  -1   0    9.62    1.37
  -5  -1   0   14.07    1.57
   5   1   0   15.66    1.85
   5  -1   0   11.13    1.57
   6   1   0  657.58   20.53
   6   1   0  645.02   19.57
  -6  -1   0  659.80   20.07
  -6   1   0  663.32   20.37
   6  -1   0  625.36   20.17
  -6   1   0  640.64   19.68
   6  -1   0  647.71   20.15
  -6  -1   0  641.15   20.18
   7   1   0  434.44   14.98
  -7  -1   0  456.22   14.58
   7   1   0  436.12   14.04
  -7   1   0  445.95   14.85
  -7   1   0  433.41   14.13
  -7  -1   0  445.42   14.72
   7  -1   0  454.82   14.79
   7  -1   0  445.46   14.69
   8   1   0   29.16    2.26
   8  -1   0   24.61    2.60
  -8  -1   0   28.32    2.69
  -8   1   0   25.72    2.74
   8   1   0   28.10    2.91
  -8   1   0   29.27    2.34
  -8  -1   0   27.31    2.55
   8  -1   0   28.45    2.68
   9   1   0  364.41   13.48
   9  -1   0  367.11   13.05
  -9   1   0  365.65   13.31
  -9  -1   0  360.09   13.08
   9   1   0  362.10   12.31
  -9   1   0  371.41   12.49
   9  -1   0  375.90   13.20
  -9  -1   0  364.65   12.78
 -10  -1   0   32.51    3.09
  10  -1   0   33.89    3.25
  10  -1   0   19.91    2.76
  10   1   0   32.28    2.70
 -10   1   0   36.99    3.63
  10   1   0   28.96    3.40
 -10  -1   0   27.52    3.10
 -10   1   0   35.06    2.88
 -11   1   0  181.00    7.36
  11  -1   0  167.29    7.84
 -11  -1   0  163.86    7.54
  11   1   0  180.42    8.38
 -11   1   0  161.59    7.95
  11  -1   0  162.99    7.84
  11   1   0  164.09    7.08
 -11  -1   0  177.21    8.04
  12  -1   0  202.72    8.86
 -12   1   0  192.44    8.21
 -12  -1   0  183.29    8.94
  12   1   0  200.24    9.40
  12  -1   0  202.82    9.14
  12   1   0  187.55    8.00
 -12   1   0  196.70    9.20
 -12  -1   0  211.74    8.76
  13   1   0   16.31    3.11
  13  -1   0   17.78    2.95
 -13  -1   0   19.85    2.96
  13  -1   0   14.45    2.81
 -13  -1   0   13.43    2.94
 -13   1   0   14.55    2.93
 -14   1   0   64.99    5.75
 -14  -1   0   74.01    5.05
  14   1   0   76.62    6.09
  14  -1   0   73.29    5.36
 -14  -1   0   64.79    5.67
  14  -1   0   81.98    5.95
 -15  -1   0   30.92    4.32
 -15   1   0   30.71    4.43
  15  -1   0   30.19    4.05
  15   1   0   23.01    3.97
  16   1   0   27.14    4.25
 -16  -1   0   25.76    4.35
 -16   1   0   21.22    4.17
  16  -1   0   24.38    3.89
  17   1   0  167.99    9.62
 -17   1   0  147.97    9.13
 -17  -1   0  148.10    9.21
   0   2   0  105.14    3.80
   0   2   0  107.67    3.54
   0  -2   0  102.98    3.66
   0  -2   0  105.49    3.77
   1  -2   0 1174.12   35.91
  -1  -2   0 1244.96   35.97
  -1   2   0 1248.02   35.60
  -1  -2   0 1254.20   35.62
   1   2   0 1250.59   35.83
   1   2   0 1240.16   35.87
  -1   2   0 1235.97   35.94
   2   2   0  175.41    6.03
  -2   2   0  174.37    6.15
   2  -2   0  178.77    6.36
   2   2   0  181.33    6.25
  -2  -2   0  186.71    6.29
  -2  -2   0  177.09    5.40
   3  -2   0  582.23   18.75
   3   2   0  624.02   18.79
  -3   2   0  607.21   18.65
   3   2   0  625.39   18.53
  -3  -2   0  621.54   18.71
   4   2   0  116.68    4.62
  -4   2   0  120.09    4.89
   4  -2   0  108.84    4.85
   4   2   0  114.00    4.90
  -4  -2   0  125.39    4.90
   4   2   0  117.84    3.79
   5   2   0 1352.88   39.93
  -5  -2   0 1391.67   40.08
   5   2   0 1326.21   38.96
  -5   2   0 1393.66   40.22
   5  -2   0 1364.68   40.31
   5   2   0 1340.00   40.31
   5  -2   0 1321.93   39.56
  -5   2   0 1320.14   39.38
  -6  -2   0  469.31   15.00
   6  -2   0  465.82   14.64
  -6   2   0  456.64   15.13
  -6  -2   0  453.45   14.95
   6   2   0  456.72   13.88
   6  -2   0  449.35   15.21
  -6   2   0  458.40   14.33
   6   2   0  461.79   15.34
  -7  -2   0   50.42    3.32
   7  -2   0   46.50    2.91
  -7  -2   0   46.85    3.05
  -7   2   0   49.72    3.55
   7   2   0   42.50    3.39
   7   2   0   46.95    2.44
   7  -2   0   52.75    3.44
  -7   2   0   45.75    2.65
   8  -2   0    1.18    1.11
   8   2   0    1.26    0.89
  -8  -2   0    0.82    1.05
   8   2   0    1.62    1.34
  -8  -2   0    0.14    1.31
  -8   2   0   -0.11    1.32
  -8   2   0    0.63    0.96
   8  -2   0    1.29    1.33
  -9   2   0    7.30    1.95
  -9  -2   0    6.51    1.72
   9   2   0    9.96    1.46
  -9   2   0    8.12    1.54
   9   2   0    6.01    1.91
   9  -2   0    8.20    1.80
  -9  -2   0    3.90    1.71
   9  -2   0    7.15    2.02
 -10   2   0   27.35    2.53
  10   2   0   25.82    2.23
  10  -2   0   26.54    2.98
  10   2   0   27.44    3.50
  10  -2   0   30.09    3.32
 -10  -2   0   25.71    3.06
 -10   2   0   28.17    3.42
 -10  -2   0   27.13    3.11
 -11   2   0  664.88   22.49
  11  -2   0  595.25   21.97
 -11  -2   0  681.35   22.00
 -11  -2   0  650.01   22.16
  11   2   0  675.54   22.81
  11  -2   0  690.83   22.11
 -11   2   0  640.80   21.01
  12  -2   0    3.37    1.77
  12  -2   0    3.77    2.15
 -12   2   0    6.65    1.77
 -12  -2   0    3.28    2.01
  12   2   0    2.12    1.77
 -12  -2   0    3.15    1.79
 -12   2   0    7.08    2.25
  13  -2   0  228.81   10.23
 -13   2   0  225.80   10.54
  13  -2   0  240.29   10.47
  13   2   0  240.96   11.00
 -13  -2   0  236.50   10.53
 -13  -2   0  223.34    9.99
 -14   2   0   25.50    3.92
 -14  -2   0   19.24    3.62
  14   2   0   20.59    3.73
  14  -2   0   23.59    3.64
 -14  -2   0   24.10    3.50
 -15   2   0   49.17    5.39
  15   2   0   56.40    5.68
  15  -2   0   42.19    4.78
 -15  -2   0   45.26    5.13
 -16  -2   0    7.56    3.04
  16   2   0   11.98    3.31
 -16   2   0    8.59    3.00
 -17  -2   0   67.12    6.61
 -17   2   0   65.15    6.68
  17   2   0   74.37    7.01
   0  -3   0   -0.66    0.75
   0   3   0   -1.43    0.69
   0   3   0   -0.27    0.81
   0  -3   0   -1.07    0.79
   1  -3   0  558.57   17.56
  -1   3   0  578.58   17.63
   1   3   0  580.27   17.54
   1  -3   0  571.67   17.45
  -1  -3   0  570.37   17.63
   1   3   0  587.35   17.36
  -1  -3   0  573.92   17.09
  -1   3   0  582.03   16.96
   2   3   0   49.16    2.52
   2  -3   0   43.31    2.83
   2   3   0   49.48    2.61
  -2   3   0   42.58    2.59
  -2   3   0   49.59    1.99
  -2  -3   0   49.28    1.94
  -2  -3   0   45.84    2.68
   3   3   0 1053.23   31.66
  -3  -3   0 1087.20   31.95
  -3  -3   0 1074.19   30.85
  -3   3   0 1069.46   31.88
   3  -3   0 1045.95   31.99
   3   3   0 1065.19   31.85
   4  -3   0   85.99    4.33
  -4   3   0   86.24    4.19
   4   3   0   93.83    4.40
  -4  -3   0   93.74    4.32
   4   3   0   95.85    4.10
   5  -3   0   21.04    2.33
   5   3   0   20.44    2.00
  -5   3   0   21.24    2.28
  -5  -3   0   19.32    2.18
   5   3   0   17.81    2.19
   6  -3   0  230.43    9.13
   6   3   0  230.99    8.66
  -6  -3   0  248.78    9.02
  -6   3   0  236.23    8.96
   6   3   0  232.55    7.16
   6   3   0  236.92    9.10
   7  -3   0  175.44    7.76
   7   3   0  182.65    7.84
  -7   3   0  187.62    7.69
   7   3   0  178.47    5.85
  -7  -3   0  188.95    7.62
  -8  -3   0   31.15    2.92
   8  -3   0   31.46    3.33
   8   3   0   30.41    3.28
   8   3   0   30.51    1.80
  -8   3   0   26.27    3.10
  -8  -3   0   38.43    3.32
   9   3   0    6.06    2.02
   9   3   0    2.04    0.92
  -9   3   0    0.79    1.64
  -9  -3   0    1.82    1.38
   9  -3   0    2.30    1.72
  -9  -3   0    1.68    1.73
  10   3   0    0.01    1.78
 -10   3   0    2.81    1.17
  10  -3   0   -1.06    1.64
 -10  -3   0    1.07    1.35
 -10  -3   0    2.71    1.88
 -10   3   0    3.34    1.86
 -11  -3   0  119.45    6.40
 -11   3   0  105.21    5.24
  11   3   0  101.35    6.40
 -11   3   0  124.37    6.68
  11  -3   0  112.77    6.68
 -11  -3   0  102.20    6.03
 -12  -3   0   86.06    5.52
 -12   3   0   92.59    6.01
 -12  -3   0   87.95    5.69
  12  -3   0   76.57    5.82
  12   3   0   77.91    6.06
 -13   3   0   42.58    4.76
 -13  -3   0   56.84    4.80
  13   3   0   49.72    5.17
  13  -3   0   53.09    5.03
 -13  -3   0   59.23    5.09
 -14  -3   0   43.10    4.60
  14   3   0   51.01    5.38
  14  -3   0   49.53    5.07
 -14  -3   0   47.76    5.05
 -14   3   0   41.28    4.92
 -15   3   0   22.16    3.86
 -15  -3   0   19.47    3.62
 -15  -3   0   19.59    3.72
  15  -3   0   15.61    3.57
  15   3   0   26.62    4.32
  16  -3   0   44.90    5.19
 -16  -3   0   37.01    4.87
 -16   3   0   30.50    4.75
  16   3   0   39.81    5.33
 -17  -3   0    3.31    2.96
 -17   3   0    7.87    3.13
  17   3   0    5.75    2.95
   0  -4   0    3.47    1.09
   0  -4   0    3.36    1.11
   0   4   0    3.10    0.95
   0   4   0    4.12    1.12
  -1   4   0   59.94    3.21
   1  -4   0   52.69    2.88
  -1  -4   0   63.10    3.20
   1   4   0   58.03    3.12
  -1  -4   0   58.54    2.70
  -1   4   0   60.52    2.54
   1  -4   0   59.02    3.09
   1   4   0   55.09    2.81
   2   4   0   77.49    3.61
  -2  -4   0   85.51    3.99
  -2   4   0   76.38    2.93
   2   4   0   76.05    3.66
  -2  -4   0   79.46    3.02
   2  -4   0   69.85    3.71
  -2   4   0   70.58    3.69
   3  -4   0  118.03    5.27
  -3   4   0  110.92    5.08
   3   4   0  122.79    4.99
  -3  -4   0  118.99    5.23
  -3   4   0  119.00    4.16
   3   4   0  115.69    5.00
  -3  -4   0  118.19    3.95
   4  -4   0  351.80   12.56
  -4  -4   0  376.37   12.55
   4   4   0  367.16   12.41
  -4   4   0  353.29   12.36
   4   4   0  362.16   12.17
  -5   4   0  217.61    8.52
  -5  -4   0  216.34    8.48
   5  -4   0  214.94    8.68
   5   4   0  226.12    8.61
   5   4   0  218.44    8.17
   6  -4   0   71.08    4.53
   6   4   0   70.72    3.88
  -6  -4   0   73.92    4.25
   6   4   0   60.30    4.20
  -6   4   0   69.96    4.18
   7   4   0   59.33    3.79
  -7   4   0   57.69    4.21
   7   4   0   65.68    4.24
   7  -4   0   52.29    4.15
  -7  -4   0   58.33    3.98
  -8  -4   0   98.99    5.57
   8   4   0   98.70    5.20
   8  -4   0   91.44    5.56
  -8   4   0  106.33    5.78
   8   4   0   88.39    5.41
   9   4   0    3.39    1.96
   9  -4   0    4.44    2.27
  -9  -4   0    3.63    2.05
  -9   4   0    0.53    1.62
  -9  -4   0    1.77    1.39
 -10  -4   0  175.50    8.03
  10   4   0  154.10    8.27
  10  -4   0  172.84    8.52
 -10   4   0  172.35    8.39
  11   4   0   71.63    5.67
 -11  -4   0   78.53    5.32
  11  -4   0   79.25    5.85
 -11  -4   0   71.64    5.02
 -11   4   0   81.53    5.53
  12   4   0    6.79    2.41
 -12   4   0    7.72    2.52
 -12  -4   0    1.76    1.97
  12  -4   0    1.59    2.33
 -12  -4   0    6.62    2.31
 -13  -4   0   11.13    2.80
  13   4   0   11.20    2.84
 -13   4   0   10.86    2.77
 -13  -4   0   12.58    2.94
  13  -4   0   10.09    3.11
 -14  -4   0   25.16    3.95
  14   4   0   18.65    3.72
 -14   4   0   30.94    4.37
 -14  -4   0   25.66    3.96
  14  -4   0   25.97    4.15
  15  -4   0    2.97    2.56
 -15  -4   0    4.64    2.47
  15   4   0    6.07    2.63
 -15   4   0    4.89    2.67
 -15  -4   0    1.39    2.25
 -16   4   0   46.08    5.76
 -16  -4   0   48.60    5.64
  16  -4   0   43.49    5.55
  16   4   0   59.05    6.40
  17   4   0    6.90    2.81
  17  -4   0    2.20    2.87
 -17  -4   0    0.32    3.05
 -17   4   0    1.46    2.49
   0   5   0   -0.20    0.89
   0  -5   0    0.24    0.91
   0  -5   0    1.22    0.99
   0   5   0   -0.09    0.79
   1   5   0  134.87    5.76
   1  -5   0  140.50    5.79
  -1   5   0  139.97    5.94
   1   5   0  145.39    5.49
  -1  -5   0  140.70    5.35
  -1   5   0  140.57    5.06
   1  -5   0  148.13    5.81
  -1  -5   0  130.53    5.82
   2   5   0   73.60    3.75
  -2   5   0   74.25    3.00
  -2  -5   0   68.15    3.08
   2  -5   0   59.95    3.44
   2  -5   0   66.45    3.85
  -2   5   0   72.80    3.90
   2   5   0   69.71    3.63
  -2  -5   0   73.84    4.02
  -3   5   0    2.69    1.32
  -3  -5   0    0.69    1.13
  -3   5   0    0.10    0.69
  -3  -5   0    0.28    0.66
   3  -5   0   -0.93    1.24
   3   5   0    1.67    1.23
   3   5   0    1.67    1.13
  -4   5   0   33.50    1.93
   4  -5   0   33.52    3.06
  -4  -5   0   33.96    1.57
  -4  -5   0   36.37    3.13
   4   5   0   35.22    2.76
  -4   5   0   35.41    3.07
   4   5   0   32.17    2.80
   5  -5   0  128.39    6.63
  -5   5   0  151.18    6.63
  -5  -5   0  148.37    6.65
   5   5   0  145.68    6.55
   5   5   0  141.30    6.22
   6   5   0  177.71    7.89
  -6  -5   0  191.60    8.07
   6  -5   0  188.37    8.27
   6   5   0  178.18    7.52
  -6   5   0  186.85    8.00
   7   5   0   10.55    2.37
  -7  -5   0    8.58    2.15
   7  -5   0    4.72    2.18
   7   5   0    5.55    1.65
  -7   5   0   10.19    2.29
  -8  -5   0    0.08    1.76
   8   5   0   -2.12    1.24
   8  -5   0    0.70    1.83
   8   5   0   -0.65    1.07
  -8   5   0   -0.07    1.52
  -9   5   0   21.30    3.21
   9   5   0   15.15    2.63
   9   5   0   17.84    3.24
  -9  -5   0   16.72    2.96
   9  -5   0   18.44    3.34
 -10  -5   0    3.65    1.75
  10  -5   0    3.37    2.42
 -10  -5   0    0.68    2.06
 -10   5   0    4.64    2.26
  10   5   0    2.47    2.15
  11  -5   0    7.34    2.58
 -11  -5   0    3.17    1.99
 -11  -5   0    6.90    2.32
 -11   5   0    5.01    2.15
  11   5   0    4.75    2.28
  12  -5   0   -1.24    2.05
 -12   5   0   -0.68    1.89
  12   5   0    1.18    2.06
 -12  -5   0    2.14    1.92
 -12  -5   0    0.76    1.86
  13  -5   0    4.26    2.62
 -13   5   0    1.17    1.96
 -13  -5   0    2.42    2.25
  13   5   0    3.80    2.17
 -13  -5   0    2.76    2.19
 -14  -5   0    6.56    2.66
 -14   5   0    9.44    3.06
  14  -5   0    3.78    2.73
 -14  -5   0   11.17    2.97
  14   5   0    8.11    2.86
 -15  -5   0   20.98    3.71
 -15   5   0   25.06    4.36
  15  -5   0   22.93    4.20
 -15  -5   0   21.36    4.08
  15   5   0   21.54    4.21
 -16  -5   0    3.43    2.69
 -16   5   0    7.94    3.11
 -16  -5   0    4.53    2.68
  16   5   0    2.98    2.64
  16  -5   0    4.40    2.99
   0   6   0  654.11   19.70
   0  -6   0  645.01   20.61
   0   6   0  643.19   20.63
   0  -6   0  618.46   20.05
   1   6   0    3.74    1.29
   1   6   0    5.48    1.47
  -1   6   0    5.72    1.19
  -1  -6   0    5.45    1.29
  -1  -6   0    8.29    1.82
  -1   6   0    5.29    1.58
   1  -6   0    4.92    1.48
   1  -6   0    5.97    1.48
  -2   6   0  103.59    4.14
  -2  -6   0   96.37    5.15
  -2   6   0  100.01    5.17
   2   6   0  102.44    5.08
   2   6   0  113.71    4.95
   2  -6   0  111.16    5.32
  -2  -6   0  106.32    4.43
   2  -6   0  104.50    5.00
   3   6   0  117.36    5.51
  -3  -6   0  117.64    5.83
  -3   6   0  111.75    4.35
   3  -6   0  112.08    5.72
   3   6   0  118.68    5.44
   3  -6   0  117.33    5.30
  -3  -6   0  113.14    4.40
  -3   6   0  113.59    5.65
   4  -6   0  116.85    5.35
  -4   6   0  117.44    4.41
  -4  -6   0  123.42    5.99
  -4   6   0  118.32    5.86
   4  -6   0  110.89    5.99
   4   6   0  109.62    5.57
   4   6   0  116.79    5.53
  -4  -6   0  111.20    4.14
  -5  -6   0  296.29   11.50
   5   6   0  298.42   11.09
   5  -6   0  289.81   11.56
  -5   6   0  291.04    9.60
  -5   6   0  300.77   11.46
   5   6   0  308.99   11.33
  -6  -6   0  474.19   16.58
   6   6   0  440.96   15.83
   6   6   0  465.32   16.32
  -6   6   0  457.78   16.36
  -6   6   0  463.69   14.49
   6  -6   0  472.73   16.78
  -7   6   0   -0.01    1.55
   7   6   0   -0.55    1.62
   7   6   0   -0.31    1.31
   7  -6   0    1.34    1.91
  -7  -6   0    1.33    1.87
   8   6   0   11.27    2.26
  -8   6   0   15.97    2.96
   8  -6   0   10.88    2.98
   8   6   0    7.46    2.45
  -8  -6   0    9.19    2.63
  -9   6   0   34.61    4.04
   9   6   0   30.83    3.47
   9  -6   0   28.82    4.03
  -9  -6   0   30.57    3.95
   9   6   0   26.79    3.73
  10  -6   0  240.73   11.27
  10   6   0  222.72   10.81
 -10   6   0  256.30   11.19
  10   6   0  250.42   10.49
 -10  -6   0  247.95   11.00
 -11  -6   0   11.96    2.96
 -11  -6   0   10.71    2.58
  11  -6   0   16.10    3.52
  11   6   0   14.30    3.09
 -11   6   0    9.38    2.81
  12   6   0   -1.56    1.87
 -12   6   0   -0.25    2.08
 -12  -6   0   -0.97    1.89
  12  -6   0   -1.10    2.23
 -12  -6   0    3.14    2.05
 -13  -6   0    8.57    2.79
 -13   6   0   11.81    3.17
  13   6   0   13.75    3.38
 -13  -6   0    9.82    2.91
  13  -6   0    9.79    3.43
  14  -6   0    6.05    3.07
 -14  -6   0    7.49    2.79
 -14  -6   0    5.08    2.57
  14   6   0    8.24    2.99
 -14   6   0   15.38    3.50
 -15   6   0   -1.12    2.07
 -15  -6   0   -0.02    2.56
  15  -6   0   -2.13    2.60
 -15  -6   0    2.23    2.38
  15   6   0    0.57    2.18
 -16  -6   0   31.72    4.81
  16   6   0   16.11    3.80
 -16   6   0   20.26    4.32
  16  -6   0   20.53    4.48
 -16  -6   0   28.00    4.67
   0   7   0    0.35    1.12
   0  -7   0   -2.25    1.07
   0   7   0   -2.07    1.15
   0  -7   0    0.33    1.28
  -1  -7   0 1026.92   32.42
  -1   7   0 1023.67   30.95
   1  -7   0 1035.93   32.02
   1   7   0 1041.83   32.37
  -1  -7   0 1056.19   31.52
   1   7   0 1048.22   31.47
  -1   7   0 1042.53   32.44
   1  -7   0 1029.30   32.20
  -2  -7   0  108.41    4.73
   2  -7   0  104.31    5.36
   2   7   0  105.75    5.16
  -2   7   0  104.64    4.49
   2  -7   0  106.80    5.52
   2   7   0  108.92    5.46
  -2  -7   0  109.81    5.78
  -2   7   0  113.05    5.72
  -3  -7   0  164.44    6.05
   3  -7   0  152.08    7.36
  -3   7   0  164.47    5.89
  -3  -7   0  150.10    7.33
   3   7   0  169.24    7.03
   3   7   0  159.61    7.13
  -3   7   0  156.62    7.32
   3  -7   0  161.03    7.00
   4   7   0  158.70    7.08
  -4   7   0  154.22    7.37
  -4   7   0  161.59    5.73
  -4  -7   0  137.23    7.18
   4   7   0  153.09    7.04
   4  -7   0  163.30    6.92
  -4  -7   0  156.06    5.58
   4  -7   0  154.69    7.56
   5   7   0   20.63    2.87
   5  -7   0   16.74    3.14
   5  -7   0   24.71    2.61
  -5  -7   0   23.14    3.28
  -5   7   0   20.46    3.01
   5   7   0   24.74    2.93
   6   7   0  126.68    6.92
   6   7   0  137.99    6.82
  -6   7   0  163.72    7.54
  -7   7   0   11.84    2.61
   7  -7   0   21.49    3.57
   7   7   0   11.59    2.58
  -7  -7   0   17.83    3.10
   7   7   0   17.42    2.67
   8  -7   0   26.63    3.92
  -8  -7   0   22.98    3.54
   8   7   0   21.29    3.34
  -8   7   0   21.72    3.34
   8   7   0   25.37    3.17
   9   7   0   70.13    4.89
  -9   7   0   83.48    5.66
  -9  -7   0   71.34    5.79
   9  -7   0   83.50    6.35
   9   7   0   72.94    5.61
  10  -7   0   -0.58    1.99
 -10  -7   0    0.37    2.08
  10   7   0   -0.67    1.45
  10   7   0    3.41    2.27
 -10   7   0    2.40    2.01
 -11   7   0  211.22   10.41
  11   7   0  204.05   10.31
 -11  -7   0  215.53   10.39
  11   7   0  207.24    9.82
  11  -7   0  203.65   10.71
  12   7   0  123.78    8.04
 -12  -7   0  132.84    7.83
 -12   7   0  149.36    8.63
  12  -7   0  148.08    9.06
 -12  -7   0  137.38    8.18
 -13  -7   0   36.01    4.66
  13  -7   0   42.21    5.57
 -13   7   0   38.28    5.13
  13   7   0   33.70    4.98
 -13  -7   0   34.44    4.90
  14   7   0    3.64    2.69
 -14  -7   0    8.79    2.83
 -14   7   0    2.85    2.62
 -14  -7   0    3.04    2.62
  14  -7   0    2.51    2.92
 -15  -7   0    8.06    3.06
  15  -7   0   11.22    3.61
 -15   7   0    8.62    3.27
  15   7   0    3.87    2.93
 -15  -7   0    9.31    3.38
   0   8   0  602.73   18.95
   0  -8   0  599.02   20.23
   0  -8   0  613.84   19.63
   0   8   0  564.56   20.02
  -1  -8   0  242.92   11.23
  -1  -8   0  332.08   10.95
  -1   8   0  307.86   10.26
   1   8   0  261.30   11.27
   1  -8   0  286.01   11.20
  -1   8   0  319.27   11.81
   1   8   0  309.94   10.77
   1  -8   0  306.22   11.58
  -2  -8   0   59.93    3.55
  -2   8   0   65.04    4.49
  -2  -8   0   66.52    4.83
   2   8   0   53.87    4.25
  -2   8   0   59.92    3.32
   2  -8   0   55.30    4.18
   2  -8   0   66.23    4.53
   2   8   0   60.80    4.00
  -3  -8   0    3.41    1.93
   3   8   0    2.70    1.55
   3   8   0    4.96    1.84
   3  -8   0    2.18    1.94
  -3   8   0    3.00    1.73
  -3  -8   0    4.28    1.26
   3  -8   0    4.51    1.71
   4  -8   0    6.76    1.87
   4   8   0    9.27    2.06
  -4   8   0    6.92    2.15
   4  -8   0   11.97    2.77
   4   8   0   12.89    2.46
  -4  -8   0   10.17    2.67
   5  -8   0  677.32   21.61
   5   8   0  618.12   21.68
  -5   8   0  650.22   22.29
   5  -8   0  629.13   22.40
   5   8   0  649.68   21.79
  -5  -8   0  658.27   22.50
   6  -8   0  432.47   15.32
  -6  -8   0  461.45   16.66
   6   8   0  423.95   15.71
  -6   8   0  430.91   16.28
   6   8   0  425.53   15.87
   6  -8   0  422.62   16.52
   7   8   0   54.30    4.47
   7  -8   0   59.63    4.07
  -7   8   0   66.46    5.33
   7   8   0   54.17    4.74
  -7  -8   0   57.46    5.15
   7  -8   0   56.28    5.22
   8  -8   0  143.36    8.20
   8   8   0  126.83    7.16
   8   8   0  151.44    7.98
   8  -8   0  159.81    7.11
  -8   8   0  144.88    7.96
  -8  -8   0  140.87    7.96
   9   8   0   59.61    5.22
  -9   8   0   47.47    5.04
   9   8   0   58.87    4.83
  -9  -8   0   46.08    5.17
   9  -8   0   53.80    5.58
  10   8   0  123.08    7.44
  10  -8   0  121.95    8.07
  10   8   0  119.34    6.93
 -10  -8   0  117.26    7.65
 -10   8   0  119.54    7.46
 -11   8   0  139.67    8.55
 -11  -8   0  140.01    8.44
  11   8   0  144.33    7.88
  11   8   0  155.58    8.71
  11  -8   0  130.75    8.79
 -12  -8   0    5.93    2.54
 -12   8   0    2.03    2.30
  12  -8   0   -2.53    2.45
  12   8   0    3.76    2.58
 -12  -8   0    2.55    2.57
 -13  -8   0  224.94   11.01
  13  -8   0  223.55   11.93
 -13   8   0  199.83   11.13
  13   8   0  207.05   11.30
 -13  -8   0  213.14   11.29
 -14   8   0   18.19    3.97
 -14  -8   0   14.89    3.68
  14   8   0   10.65    3.29
  14  -8   0   21.59    4.36
 -14  -8   0   20.99    4.19
   0   9   0   -0.69    1.30
   0   9   0   -0.06    1.38
   0  -9   0   -1.80    1.52
   0  -9   0    1.26    1.76
   1  -9   0    5.20    2.18
  -1   9   0    7.33    2.09
  -1  -9   0    7.40    1.98
  -1  -9   0    4.37    2.28
   1   9   0    9.28    2.26
   1  -9   0    8.42    2.33
   1   9   0    5.55    1.84
  -2   9   0  190.04    8.93
   2  -9   0  187.12    8.80
   2   9   0  199.75    8.23
   2  -9   0  182.97    8.67
  -2  -9   0  208.07    9.38
  -2  -9   0  204.81    7.93
   2   9   0  191.57    8.87
  -3  -9   0   20.70    3.27
   3   9   0   21.72    2.92
   3  -9   0   16.78    2.90
   3  -9   0   13.23    2.78
   3   9   0   21.28    3.01
  -3   9   0   23.39    3.33
  -4   9   0  151.22    7.87
   4  -9   0  163.58    7.83
   4  -9   0  159.57    8.12
  -4  -9   0  160.30    8.30
   4   9   0  155.67    7.65
   4   9   0  147.97    7.38
   5  -9   0    3.18    1.83
  -5  -9   0    2.82    2.05
   5   9   0    3.58    1.91
  -5   9   0    3.63    2.15
   5   9   0    6.95    2.06
   5  -9   0    4.29    2.33
   6   9   0  192.12    9.02
  -6  -9   0  199.77    9.81
   6  -9   0  207.99    9.98
   6   9   0  185.50    9.00
  -6   9   0  195.97    9.58
   6  -9   0  197.48    8.91
  -7   9   0  261.99   12.04
  -7  -9   0  258.45   12.07
   7  -9   0  294.43   11.45
   7   9   0  295.62   12.01
   7  -9   0  284.35   12.68
   7   9   0  261.86   11.44
  -8  -9   0    5.98    2.52
  -8   9   0   -2.28    1.37
   8  -9   0   -1.38    1.88
   8   9   0   -1.10    1.81
   8   9   0    1.20    1.59
  -9   9   0  135.33    8.06
   9   9   0  126.12    7.74
   9  -9   0  136.93    8.49
   9   9   0  140.80    7.63
  -9  -9   0  130.66    8.25
  10   9   0   88.94    6.67
  10  -9   0   81.67    7.09
  10   9   0   85.31    6.28
 -10  -9   0   68.21    6.52
 -10   9   0   69.22    6.44
  11  -9   0   62.72    6.53
  11   9   0   60.49    5.52
 -11  -9   0   61.42    6.18
 -11   9   0   59.90    6.23
  11   9   0   56.32    5.89
  12  -9   0  350.67   16.14
 -12   9   0  318.02   15.13
 -12  -9   0  317.73   15.05
  12   9   0  336.48   15.21
  12   9   0  374.12   14.90
 -13  -9   0    3.66    2.98
 -13   9   0    5.64    2.96
  13   9   0    3.88    2.72
 -13  -9   0    2.19    2.63
  13  -9   0    3.71    3.27
   0 -10   0  144.83    6.88
   0  10   0  123.93    7.06
   0 -10   0  127.49    7.35
  -1  10   0   70.91    5.47
   1 -10   0   82.92    5.19
  -1 -10   0   66.83    4.47
   1  10   0   71.95    5.44
  -1 -10   0   72.43    5.66
   1 -10   0   67.86    5.43
   2  10   0   64.99    5.19
   2 -10   0   63.32    4.93
  -2 -10   0   56.76    5.26
   2  10   0   61.27    4.33
   2 -10   0   65.49    5.19
  -2  10   0   62.14    5.25
   3 -10   0   50.10    4.69
  -3  10   0   54.72    5.02
   3  10   0   56.73    4.92
   3 -10   0   52.48    4.69
   3  10   0   51.57    4.14
  -3 -10   0   49.17    5.01
  -4  10   0   22.07    3.47
   4 -10   0   21.87    3.45
  -4 -10   0   23.44    3.91
   4  10   0   23.45    3.24
   4 -10   0   22.30    3.63
   4  10   0   29.71    3.75
   5  10   0  223.66   10.08
   5  10   0  235.51   10.52
   5 -10   0  235.77   10.29
  -5  10   0  218.97   10.61
  -5 -10   0  230.01   11.02
   5 -10   0  236.46   11.02
   6 -10   0  363.80   14.85
   6  10   0  337.06   13.93
  -6 -10   0  340.53   14.64
  -6  10   0  336.81   14.33
   6 -10   0  349.03   13.73
   6  10   0  335.49   13.71
   7  10   0    3.29    2.03
   7 -10   0    3.67    2.57
   7  10   0    6.56    2.49
  -7  10   0    6.25    2.14
  -7 -10   0    1.94    2.29
   8  10   0  209.98   10.12
   8  10   0  216.83   10.43
   8 -10   0  231.24   11.46
  -8 -10   0  224.92   11.13
  -8  10   0  194.61   10.52
  -9  10   0    8.19    2.69
  -9 -10   0   12.64    3.54
   9  10   0   16.14    3.16
   9 -10   0    9.90    3.29
   9  10   0   10.66    2.93
 -10  10   0  145.99    8.67
  10  10   0  119.55    7.93
  10 -10   0  129.89    8.74
  10  10   0  121.04    7.55
 -10 -10   0  125.10    8.49
 -11 -10   0  200.38   11.22
  11  10   0  189.11   10.60
  11  10   0  204.97   10.38
 -11  10   0  201.16   11.10
  11 -10   0  197.84   11.52
 -12  10   0   -1.14    2.37
  12  10   0    4.44    2.52
 -12 -10   0    3.67    2.93
  12 -10   0    3.34    2.70
  12  10   0    3.55    2.71
   0  11   0   -1.11    1.47
   0 -11   0   -0.06    2.08
  -1  11   0  123.13    7.25
   1 -11   0  130.06    7.04
   1  11   0  124.24    7.29
  -1 -11   0  117.31    7.43
   1 -11   0  123.35    7.35
   2 -11   0   33.66    4.09
   2 -11   0   37.35    4.53
  -2  11   0   42.89    4.70
   2  11   0   34.31    4.34
  -2 -11   0   37.99    4.68
  -3  11   0   14.61    2.89
   3 -11   0    8.21    2.87
   3 -11   0    8.17    2.48
   3  11   0   11.15    2.67
  -3 -11   0    9.76    3.05
  -4  11   0   10.25    2.68
   4 -11   0    4.67    2.68
   4  11   0   10.80    2.58
   4 -11   0   10.80    2.90
  -4 -11   0   10.94    3.23
   5 -11   0    2.15    2.59
  -5  11   0    3.40    2.25
   5  11   0    6.03    2.26
   5  11   0    3.50    2.16
  -5 -11   0    0.59    2.07
   5 -11   0    1.20    2.22
  -6 -11   0   24.65    4.19
   6 -11   0   22.30    4.03
   6  11   0   24.16    3.77
   6  11   0   25.10    3.83
  -6  11   0   25.01    3.95
   6 -11   0   22.38    3.88
  -7 -11   0  245.75   12.30
  -7  11   0  260.61   12.38
   7  11   0  250.48   11.68
   7  11   0  258.58   11.69
   7 -11   0  263.70   12.63
   8  11   0    0.96    1.94
   8  11   0    0.96    2.17
  -8 -11   0    3.50    2.53
  -8  11   0    1.89    2.00
   8 -11   0    1.53    2.09
   9 -11   0  166.60   10.21
  -9 -11   0  178.89   10.46
   9  11   0  180.16    9.74
   9  11   0  179.67    9.47
  -9  11   0  160.71    9.66
 -10 -11   0   33.31    5.40
 -10  11   0   34.12    5.04
  10 -11   0   31.65    5.19
  10  11   0   17.36    3.87
  10  11   0   28.17    4.22
 -11 -11   0   67.83    7.38
  11  11   0   64.50    6.51
  11 -11   0   53.10    6.65
 -11  11   0   62.55    6.87
  11  11   0   52.62    5.72
   0  12   0   31.13    4.24
   0 -12   0   34.49    4.82
  -1 -12   0    3.01    2.56
   1  12   0    4.96    2.27
  -1  12   0    5.43    2.16
   1 -12   0    1.46    2.45
  -2  12   0    9.64    2.64
  -2 -12   0    5.55    2.72
   2 -12   0    5.96    2.78
   2 -12   0   10.56    2.84
   2  12   0    9.70    2.64
   3 -12   0  159.59    8.55
   3  12   0  151.77    8.50
   3 -12   0  137.49    8.41
  -3 -12   0  136.53    8.73
  -3  12   0  155.52    8.77
   4 -12   0   36.69    4.81
  -4  12   0   36.61    4.70
  -4 -12   0   27.30    4.63
   4 -12   0   29.90    4.29
   4  12   0   26.35    3.87
  -5 -12   0   25.26    4.31
   5 -12   0   36.25    4.74
  -5  12   0   33.96    4.72
   5 -12   0   30.96    4.71
   5  12   0   34.87    4.38
   6 -12   0   10.09    3.09
   6  12   0    9.84    2.82
  -6  12   0    9.83    2.94
  -6 -12   0    5.59    2.92
   7  12   0    0.77    2.23
  -7 -12   0   -2.05    2.58
   7 -12   0    0.75    2.55
  -7  12   0    0.84    2.30
   8 -12   0   31.41    5.01
   8  12   0   33.05    4.69
  -8  12   0   25.33    4.39
   8  12   0   31.65    4.34
  -8 -12   0   24.47    4.64
   9  12   0   28.57    4.64
  -9  12   0   25.85    4.40
   9  12   0   24.77    4.22
   9 -12   0   39.99    5.66
  -9 -12   0   24.33    4.95
   0 -13   0    4.50    2.82
   0  13   0    0.40    2.06
   1 -13   0    5.89    2.95
  -1  13   0    4.27    2.29
   1  13   0    5.87    2.41
  -1 -13   0    3.85    2.95
   2 -13   0   -2.68    2.36
  -2  13   0    3.55    2.01
  -2 -13   0   -0.51    2.65
   2  13   0    5.44    2.36
   3  13   0    3.33    2.34
  -3 -13   0    2.70    2.71
   3 -13   0    6.32    2.48
   3 -13   0    4.05    2.94
  -3  13   0    0.85    1.81
   4 -13   0   55.70    5.98
   4 -13   0   68.07    6.16
  -4  13   0   58.03    6.20
  -4 -13   0   60.15    6.72
   4  13   0   66.96    6.38
   5 -13   0    1.26    2.35
  -5  13   0    0.12    2.15
  -5 -13   0    3.99    3.18
   5  13   0    6.69    2.71
  -6  13   0   12.74    3.28
   6 -13   0    7.58    2.92
   6  13   0   13.14    3.12
  -6 -13   0    4.86    3.03
   0  14   0   15.76    3.52
   0 -14   0   12.24    3.85
   1  14   0   31.19    4.70
  -1  14   0   33.02    4.87
  -1 -14   0   28.64    4.89
   1 -14   0   27.78    5.05
  17   0  -1    6.56    2.46
 -17   0   1   -3.26    2.34
 -16   0   1   -2.01    2.00
  16   0  -1    0.12    1.85
 -15   0   1   -1.60    1.95
  15   0  -1   -0.68    2.01
 -14   0   1   -2.59    1.80
  14   0  -1   -1.86    1.55
 -13   0   1   -0.51    1.76
 -13   0   1    0.91    1.59
  13   0  -1   -2.15    1.43
  13   0  -1    2.71    1.50
 -12   0   1    0.01    1.78
  12   0  -1   -0.99    1.54
  12   0  -1   -2.47    1.16
 -12   0   1   -0.65    1.39
  11   0  -1   -0.51    1.39
 -11   0   1   -0.02    1.38
 -11   0   1    0.98    1.66
  11   0  -1    3.10    1.64
  10   0  -1   -0.25    1.37
  10   0  -1   -0.72    1.34
 -10   0   1    0.19    1.32
 -10   0   1    1.45    1.53
   9   0  -1   -1.12    1.20
   9   0  -1   -1.20    1.19
  -9   0   1    0.32    1.13
  -9   0   1    0.48    1.22
  -8   0   1   -1.15    0.93
   8   0  -1   -0.72    1.09
   8   0  -1    0.61    1.05
  -8   0   1    1.26    1.09
   7   0  -1   -1.43    0.81
  -7   0   1   -0.26    0.92
   7   0  -1   -0.20    1.01
  -7   0   1   -1.19    0.83
   6   0  -1    0.28    0.81
  -6   0   1    0.23    0.83
   6   0  -1    0.07    0.84
  -6   0   1   -0.14    0.81
  -5   0   1   -0.61    0.68
   5   0  -1   -0.41    0.78
  -5   0   1    0.27    0.79
   5   0  -1    1.45    0.94
  -4   0   1    0.72    0.70
  -4   0   1   -0.98    0.69
   4   0  -1    0.90    0.85
   4   0  -1    0.29    0.81
   3   0  -1    0.52    0.68
  -3   0   1    0.86    0.66
  -3   0   1    0.11    0.57
   3   0  -1    0.56    0.71
   2   0  -1   -0.44    0.40
  -2   0   1   -0.20    0.34
  -2   0   1   -0.35    0.43
   2   0  -1   -0.09    0.40
   1   0  -1    0.00    0.22
   1   0  -1    0.16    0.18
  -1   0   1    0.11    0.21
   0   0   1    0.03    0.06
   0   0  -1   -0.09    0.07
   0   0  -1    0.02    0.07
   1   0   1    3.21    0.37
  -1   0  -1    0.64    0.21
   1   0   1   -0.08    0.19
  -1   0  -1    0.46    0.23
  -2   0  -1   -0.47    0.39
   2   0   1   -0.50    0.44
   2   0   1    0.51    0.56
  -2   0  -1    0.21    0.50
   3   0   1    1.03    0.83
   3   0   1   -0.09    0.89
  -3   0  -1   -0.62    0.70
  -3   0  -1   -1.03    0.69
   4   0   1    0.41    0.80
  -4   0  -1   -0.33    0.74
   4   0   1    0.52    0.81
  -4   0  -1    1.33    0.80
   5   0   1   -1.04    0.81
  -5   0  -1    0.95    0.84
   5   0   1    0.31    0.83
  -5   0  -1    1.24    0.86
   6   0   1    0.33    0.98
   6   0   1   -0.09    0.95
  -6   0  -1    0.46    0.96
  -6   0  -1   -0.71    0.89
  -7   0  -1    0.26    1.04
   7   0   1    5.02    1.27
  -7   0  -1   -0.89    0.99
   7   0   1   -0.44    1.05
  -8   0  -1   -1.59    0.98
   8   0   1    0.27    1.17
   8   0   1    0.63    1.08
  -8   0  -1   -1.49    1.05
   9   0   1    0.98    1.37
  -9   0  -1    1.14    1.16
  -9   0  -1   -1.09    1.06
   9   0   1   -1.26    1.26
 -10   0  -1    0.32    1.34
  10   0   1    3.12    1.54
  10   0   1   -0.49    1.42
 -10   0  -1   -1.96    1.29
  11   0   1   -0.81    1.61
 -11   0  -1   -3.14    1.29
 -11   0  -1    0.05    1.49
  11   0   1   -0.34    1.55
 -12   0  -1   -0.30    1.63
  12   0   1   -0.55    1.40
  12   0   1    0.32    1.52
 -12   0  -1    2.07    1.66
 -13   0  -1   -0.95    1.68
  13   0   1    0.32    1.39
 -13   0  -1    4.29    1.74
  13   0   1    1.92    1.74
  14   0   1   -1.15    1.51
 -14   0  -1   -1.41    1.82
 -14   0  -1   -2.27    1.48
 -15   0  -1   -0.38    1.96
  15   0   1    1.69    2.06
 -16   0  -1    0.53    2.46
  16   0   1    2.77    2.22
  17   0   1    1.45    2.42
 -17   0  -1   -1.76    2.57
 -17   1   1   22.80    4.40
  17   1  -1   23.36    4.40
 -17  -1   1   19.76    4.33
 -16   1   1  107.07    7.83
  16   1  -1  102.77    7.30
 -16  -1   1  111.73    7.41
 -15  -1   1    0.87    2.28
  15   1  -1   -0.44    1.79
 -15   1   1   -2.55    1.72
  15  -1  -1    5.76    2.13
  14  -1  -1   46.61    4.72
  14  -1  -1   46.21    4.30
 -14  -1   1   38.75    4.67
 -14   1   1   45.79    4.98
  14   1  -1   52.45    5.22
 -13  -1   1    9.13    2.34
  13   1  -1   10.18    2.72
 -13   1   1   14.95    2.98
 -13  -1   1   10.95    2.74
  13  -1  -1   12.51    2.69
  13  -1  -1   12.99    2.60
  12   1  -1    4.05    2.06
 -12  -1   1    6.90    2.01
  12   1  -1    3.50    1.46
 -12   1   1    5.11    1.71
 -12   1   1    2.77    1.94
  12  -1  -1    5.31    1.93
  12  -1  -1    2.15    1.86
 -12  -1   1    3.00    1.87
  11  -1  -1    8.18    2.19
 -11   1   1    7.91    2.42
  11   1  -1    9.36    2.32
  11  -1  -1    6.88    2.10
 -11  -1   1    9.83    2.30
  11   1  -1    6.13    1.73
 -11  -1   1    4.15    1.84
 -11   1   1    4.35    1.64
 -10  -1   1  127.86    6.47
  10  -1  -1  128.09    6.35
  10   1  -1  148.56    7.14
 -10   1   1  129.91    6.67
 -10  -1   1  127.93    6.18
  10  -1  -1  136.64    6.64
  10   1  -1  133.88    5.81
 -10   1   1  143.73    5.98
   9  -1  -1  463.64   16.00
  -9   1   1  475.39   15.19
  -9  -1   1  453.19   15.99
  -9   1   1  467.65   16.21
   9   1  -1  496.84   16.55
   9  -1  -1  464.59   15.90
  -9  -1   1  458.90   15.53
   9   1  -1  457.00   15.09
  -8   1   1   33.88    2.39
  -8   1   1   35.78    3.10
   8  -1  -1   37.75    3.01
   8   1  -1   34.31    2.38
  -8  -1   1   33.16    2.95
   8  -1  -1   28.43    2.75
   8   1  -1   28.64    2.94
  -8  -1   1   31.72    2.66
  -7   1   1 1213.39   36.84
   7   1  -1 1235.23   37.07
  -7   1   1 1203.32   35.91
   7  -1  -1 1225.88   36.68
  -7  -1   1 1245.63   36.38
   7  -1  -1 1229.47   36.65
  -7  -1   1 1208.25   36.70
   7   1  -1 1171.53   35.83
   6   1  -1    1.42    0.81
  -6  -1   1   -0.46    0.74
  -6  -1   1    1.87    1.05
   6  -1  -1   -0.16    0.98
  -6   1   1    0.66    0.78
  -6   1   1    0.90    0.95
   6   1  -1    3.79    1.31
   6  -1  -1    1.79    1.05
   5  -1  -1  197.92    7.08
  -5   1   1  199.25    7.32
   5   1  -1  210.33    7.50
   5   1  -1  195.46    6.55
  -5  -1   1  197.51    6.98
   5  -1  -1  191.24    7.16
  -5   1   1  200.40    6.63
  -5  -1   1  196.88    7.16
   4  -1  -1   33.32    2.20
  -4   1   1   29.51    1.68
  -4  -1   1   30.57    2.06
   4  -1  -1   30.73    2.01
   4   1  -1   35.41    2.36
  -4   1   1   34.96    2.33
   4   1  -1   32.98    1.71
  -4  -1   1   33.38    2.10
  -3   1   1  149.45    5.23
   3   1  -1  138.15    4.52
   3  -1  -1  142.66    4.95
   3   1  -1  136.94    5.21
   3   1  -1  144.78    5.12
  -3   1   1  137.40    4.60
   3  -1  -1  138.94    5.21
  -3  -1   1  149.37    5.09
   2   1  -1    7.12    0.90
  -2  -1   1    6.78    0.81
   2  -1  -1    7.48    0.91
  -2   1   1    8.78    0.90
   2   1  -1    6.17    0.80
   2   1  -1    6.81    0.44
   1   1  -1  566.32   16.31
   1  -1  -1  551.53   16.34
  -1   1   1  541.16   16.27
  -1  -1   1  558.39   16.30
   1   1  -1  550.89   16.27
   0  -1  -1  120.90    3.73
   0  -1   1  116.80    3.73
   0   1   1  113.31    3.71
   0   1  -1  119.33    3.62
   0   1   1  121.08    3.73
   0   1  -1  112.72    3.77
   0  -1  -1  115.48    3.73
   1   1   1   27.69    1.43
   1  -1   1   27.64    1.66
   1   1   1   26.73    1.59
  -1  -1  -1   29.13    1.63
  -1   1  -1   29.32    1.55
   1  -1   1   27.60    1.21
  -1  -1  -1   25.93    1.29
   2   1   1   64.46    2.50
   2   1   1   65.07    2.25
  -2  -1  -1   63.68    2.69
   2  -1   1   62.76    2.80
  -2   1  -1   59.59    2.46
   2  -1   1   65.95    2.38
   2   1   1   63.01    2.75
  -2   1  -1   64.52    2.64
   2   1   1   62.47    2.24
   3   1   1   28.52    1.50
  -3   1  -1   25.26    1.82
   3  -1   1   28.25    1.70
  -3   1  -1   27.07    1.59
   3   1   1   25.22    1.95
  -3  -1  -1   28.95    1.89
   3  -1   1   28.47    1.99
  -4  -1  -1  283.34    9.16
  -4   1  -1  283.65    9.32
   4  -1   1  276.31    9.06
   4   1   1  288.52    8.80
   4   1   1  280.04    9.49
  -4   1  -1  278.16    8.97
   4  -1   1  275.85    9.37
  -4  -1  -1  275.93    9.25
   5  -1   1  175.24    6.36
  -5   1  -1  176.51    6.18
  -5  -1  -1  173.85    6.34
  -5  -1  -1  171.57    6.44
   5   1   1  175.57    6.01
  -5   1  -1  175.22    6.56
   5   1   1  173.45    6.70
   5  -1   1  172.12    6.59
   6  -1   1  370.54   12.85
  -6   1  -1  392.55   12.51
  -6  -1  -1  376.24   12.74
   6   1   1  401.56   13.21
   6  -1   1  398.34   12.82
  -6  -1  -1  385.15   12.75
   6   1   1  390.05   12.32
  -6   1  -1  389.43   12.94
  -7   1  -1  159.89    6.13
   7   1   1  158.80    5.98
  -7  -1  -1  154.30    6.37
   7   1   1  141.94    6.54
  -7  -1  -1  150.18    6.30
   7  -1   1  163.34    6.59
  -7   1  -1  166.31    6.67
   7  -1   1  157.78    6.41
  -8  -1  -1   85.37    4.40
   8  -1   1   78.92    4.44
   8  -1   1   81.92    4.41
  -8   1  -1   85.69    4.58
   8   1   1   78.21    4.58
  -8  -1  -1   77.42    4.23
   8   1   1   79.09    3.93
  -8   1  -1   85.81    4.17
  -9   1  -1   56.81    4.17
   9  -1   1   58.94    4.12
   9   1   1   65.80    4.29
  -9   1  -1   61.44    3.60
   9   1   1   63.15    3.63
   9  -1   1   68.10    4.16
  -9  -1  -1   63.37    3.96
  -9  -1  -1   58.46    3.82
 -10  -1  -1    4.43    1.74
  10  -1   1    6.99    2.05
 -10   1  -1    6.97    1.76
  10  -1   1    4.66    1.78
  10   1   1    4.48    1.65
 -10  -1  -1    6.47    1.87
 -10   1  -1    6.71    2.10
  10   1   1    7.35    2.22
  11   1   1   38.73    3.15
 -11  -1  -1   35.03    3.48
 -11   1  -1   41.82    3.37
 -11   1  -1   32.15    3.72
  11   1   1   31.83    3.74
 -11  -1  -1   30.86    3.55
  11  -1   1   34.52    3.53
  11  -1   1   39.37    3.78
 -12   1  -1   28.18    3.70
  12   1   1   36.08    3.13
  12  -1   1   28.84    3.55
 -12  -1  -1   30.94    3.70
  12  -1   1   23.58    3.24
 -12  -1  -1   30.24    3.40
 -12   1  -1   30.80    3.25
  12   1   1   30.13    3.81
 -13   1  -1   14.95    2.54
  13  -1   1   17.12    2.85
  13  -1   1   17.40    3.09
  13   1   1   16.56    3.14
 -13  -1  -1   15.63    2.79
 -13  -1  -1   16.41    3.05
 -13   1  -1   10.57    2.72
  14  -1   1    6.14    2.35
  14  -1   1    8.30    2.39
 -14  -1  -1    4.55    2.34
 -14   1  -1    3.97    2.32
  14   1   1    6.34    2.33
 -14  -1  -1    1.79    1.96
 -15   1  -1   79.35    6.50
  15   1   1   94.89    6.54
  15  -1   1   81.12    6.24
 -15  -1  -1   69.39    6.12
  16  -1   1   63.94    5.90
  16   1   1   62.88    6.17
 -16   1  -1   60.16    6.08
 -16  -1  -1   65.77    6.27
  17   1   1   94.12    7.56
 -17  -1  -1   97.53    7.71
 -17   1  -1   99.08    7.78
 -17  -2   1   47.51    5.91
  17   2  -1   57.52    6.36
 -17   2   1   46.67    5.80
 -16   2   1   37.54    5.07
 -16  -2   1   32.84    4.91
  16   2  -1   35.48    4.91
  15  -2  -1  104.37    6.79
  15   2  -1  103.49    7.15
 -15   2   1  102.18    7.13
 -15  -2   1  105.87    7.08
  14  -2  -1    0.65    2.07
 -14   2   1   -0.09    2.06
 -14  -2   1    4.00    2.32
  14   2  -1    0.35    2.04
 -14  -2   1   -0.79    1.86
  13  -2  -1   51.95    4.74
 -13  -2   1   56.64    4.63
 -13   2   1   58.44    5.29
 -13  -2   1   53.17    4.99
  13   2  -1   55.54    5.25
  12   2  -1  354.19   14.26
  12  -2  -1  365.15   13.85
 -12   2   1  365.49   14.11
 -12  -2   1  358.80   13.92
 -12  -2   1  329.73   13.21
  11   2  -1   20.91    3.32
  11  -2  -1   14.53    2.65
 -11   2   1   19.98    3.23
 -11  -2   1   17.72    2.83
 -11   2   1   17.15    2.21
  11  -2  -1   13.50    2.82
 -11  -2   1   15.92    2.79
 -10   2   1  380.59   15.26
  10   2  -1  436.72   13.95
 -10  -2   1  442.18   15.50
  10  -2  -1  434.51   15.47
  10   2  -1  437.71   15.91
 -10   2   1  435.31   14.26
  10  -2  -1  441.05   15.20
 -10  -2   1  431.67   15.07
   9   2  -1   15.72    1.67
  -9  -2   1   19.13    2.50
  -9  -2   1   17.09    2.44
   9  -2  -1   15.96    2.25
   9   2  -1   17.14    2.69
  -9   2   1   17.58    2.63
   9  -2  -1   18.68    2.72
  -9   2   1   19.37    1.98
  -8  -2   1  696.66   22.20
   8  -2  -1  685.27   21.88
  -8   2   1  663.72   21.11
   8   2  -1  683.00   20.83
  -8   2   1  715.34   22.49
   8   2  -1  714.01   22.72
   8  -2  -1  688.19   22.34
  -8  -2   1  688.84   21.97
   7  -2  -1  121.26    5.77
   7  -2  -1  120.55    5.31
  -7  -2   1  120.50    5.51
   7   2  -1  127.35    4.60
  -7   2   1  124.07    4.87
  -7  -2   1  130.02    5.68
   7   2  -1  132.14    6.04
  -7   2   1  129.92    5.84
   6   2  -1   -0.57    0.57
   6  -2  -1    1.68    1.18
  -6  -2   1   -0.30    0.82
   6   2  -1    1.30    1.11
  -6   2   1    1.51    1.20
  -6   2   1    0.27    0.67
  -6  -2   1    1.04    1.10
   5   2  -1  745.65   22.74
   5   2  -1  726.42   21.25
  -5   2   1  720.02   21.65
   5   2  -1  742.43   22.42
  -5  -2   1  757.44   22.43
  -5   2   1  705.73   22.49
   5  -2  -1  707.59   22.58
   4  -2  -1  971.91   30.27
   4   2  -1 1015.11   30.09
   4   2  -1 1041.10   30.42
  -4   2   1 1011.73   30.26
  -4  -2   1 1013.10   30.12
   3   2  -1    1.37    0.92
   3   2  -1    1.49    0.77
  -3  -2   1    0.79    0.89
   3  -2  -1    0.94    1.08
  -3   2   1    0.50    0.93
  -2  -2   1    3.58    1.00
  -2   2   1    2.65    0.96
   2  -2  -1    2.30    1.02
   2   2  -1    4.33    0.92
   2   2  -1    3.37    1.01
  -1   2   1  469.81   13.73
   1  -2  -1  466.53   13.85
   1  -2  -1  459.15   14.09
  -1   2   1  468.23   14.07
  -1  -2   1  453.72   14.07
  -1  -2   1  453.39   13.64
   1   2  -1  480.52   13.95
   1   2  -1  460.50   14.04
   0  -2   1    3.31    0.69
   0  -2  -1    2.35    0.62
   0   2   1    4.28    0.72
   0   2   1    2.99    0.67
   0  -2   1    2.15    0.61
   0   2  -1    2.91    0.69
   0  -2  -1    2.71    0.69
   0   2  -1    2.95    0.53
  -1  -2  -1   90.99    3.58
   1  -2   1   90.63    3.61
   1   2   1   92.81    3.47
  -1   2  -1   89.32    2.88
  -1  -2  -1   93.29    3.13
  -1   2  -1   87.00    3.48
   1   2   1   95.88    3.42
   2   2   1 6312.50  180.17
   2   2   1 6479.50  180.05
  -2  -2  -1 6454.13  180.23
  -2   2  -1 6461.70  180.17
   2  -2   1 5832.08  180.16
  -2  -2  -1 6380.73  181.63
  -3   2  -1  378.67   12.05
   3   2   1  382.28   12.19
   3   2   1  385.88   11.86
  -3  -2  -1  374.66   11.19
  -3  -2  -1  394.61   12.20
   3  -2   1  362.91   12.20
   4  -2   1   26.24    2.25
   4   2   1   23.16    1.80
   4  -2   1   25.67    1.63
  -4   2  -1   24.04    1.99
   4   2   1   28.53    1.37
   4   2   1   26.92    2.17
  -4  -2  -1   26.86    2.09
   5  -2   1   16.40    1.52
   5   2   1   15.57    1.96
  -5  -2  -1   20.77    2.02
  -5   2  -1   18.36    1.53
  -5   2  -1   17.35    1.93
   5  -2   1   17.70    2.03
   5   2   1   14.49    1.63
   5   2   1   17.90    1.22
  -6   2  -1   38.07    2.85
  -6   2  -1   37.98    2.32
   6  -2   1   39.73    2.96
   6  -2   1   36.67    2.45
  -6  -2  -1   37.78    2.56
   6   2   1   41.52    3.06
   6   2   1   38.31    2.08
  -6  -2  -1   46.73    2.95
  -7   2  -1  557.98   18.13
   7  -2   1  549.03   17.57
   7  -2   1  554.11   18.20
   7   2   1  572.00   18.47
   7   2   1  544.68   16.87
  -7  -2  -1  544.79   17.82
  -7  -2  -1  559.53   17.97
  -7   2  -1  548.67   17.35
   8   2   1   22.08    1.82
  -8   2  -1   19.71    2.03
  -8  -2  -1   21.31    2.51
  -8  -2  -1   21.47    2.42
   8  -2   1   21.33    2.27
   8  -2   1   19.35    2.62
   8   2   1   20.55    2.74
  -8   2  -1   20.78    2.61
   9  -2   1  172.06    7.69
   9   2   1  162.97    6.36
  -9  -2  -1  164.23    7.36
   9   2   1  174.34    7.84
  -9   2  -1  166.19    7.55
  -9  -2  -1  165.04    7.27
  -9   2  -1  167.48    6.80
   9  -2   1  179.75    7.33
 -10  -2  -1  113.99    5.83
  10  -2   1  130.07    6.44
  10   2   1  110.29    4.98
  10   2   1  104.89    6.24
  10  -2   1  121.19    5.87
 -10   2  -1  109.69    5.29
 -10   2  -1  115.77    6.27
 -10  -2  -1  101.70    5.76
 -11  -2  -1  201.68    8.92
 -11   2  -1  196.15    8.18
 -11   2  -1  206.29    9.29
  11   2   1  212.21    9.61
  11  -2   1  170.96    8.83
 -11  -2  -1  233.21    9.33
  11  -2   1  211.73    8.93
 -12  -2  -1  228.52    9.92
  12   2   1  221.45   10.38
 -12   2  -1  231.93   10.38
 -12   2  -1  239.39    9.32
 -12  -2  -1  219.13    9.93
  12  -2   1  236.12    9.92
  12  -2   1  241.81   10.32
 -13   2  -1   24.06    3.63
 -13  -2  -1   22.50    3.31
  13   2   1   19.68    3.49
  13  -2   1   21.81    3.15
 -13  -2  -1   22.86    3.39
  13  -2   1   18.59    3.28
 -14  -2  -1    2.12    2.01
  14  -2   1   -0.45    1.96
 -14   2  -1    3.89    2.21
  14  -2   1    1.22    1.72
 -14  -2  -1    1.12    1.84
  14   2   1    1.05    1.82
 -15  -2  -1    3.52    2.45
  15   2   1    7.04    2.59
  15  -2   1    5.09    2.60
 -15   2  -1    3.05    2.42
 -15  -2  -1    5.40    2.41
  16   2   1  200.36   10.81
 -16   2  -1  200.33   10.67
 -16  -2  -1  211.17   10.73
  17   2   1  162.76    9.79
 -17   2  -1  159.03    9.46
 -17  -2  -1  150.75    9.24
 -17   3   1   21.00    4.22
  17   3  -1   19.61    4.05
 -17  -3   1   18.47    3.95
 -16   3   1   76.92    6.84
 -16  -3   1   74.66    6.71
  16   3  -1   76.79    6.98
  16  -3  -1   79.59    6.52
 -15   3   1   73.10    6.49
  15  -3  -1   59.65    5.68
  15   3  -1   78.51    6.64
 -15  -3   1   76.46    6.40
 -15  -3   1   69.71    5.65
  14  -3  -1  288.49   12.63
 -14   3   1  268.75   12.68
  14   3  -1  282.32   13.05
 -14  -3   1  305.95   12.36
 -14  -3   1  291.94   12.62
 -13   3   1  116.97    7.09
 -13  -3   1  108.14    6.33
  13   3  -1  106.77    6.96
 -13  -3   1   96.04    6.39
  13  -3  -1  103.59    6.71
 -12  -3   1  170.92    8.20
  12   3  -1  182.78    8.97
 -12  -3   1  158.45    8.29
  12  -3  -1  172.55    8.58
 -12   3   1  181.08    8.90
 -11  -3   1  611.86   23.27
 -11  -3   1  731.03   24.04
  11  -3  -1  763.96   24.46
  11   3  -1  747.29   24.70
 -11   3   1  721.24   24.29
 -10  -3   1    0.51    1.45
  10   3  -1    0.76    1.73
  10  -3  -1    2.06    1.91
 -10   3   1    2.84    1.99
 -10  -3   1    1.41    1.85
  -9  -3   1  127.73    6.19
  -9   3   1  126.38    6.45
   9  -3  -1  117.56    6.40
  -9  -3   1  120.83    6.15
   9   3  -1  119.49    6.52
  -8  -3   1  100.70    5.23
   8   3  -1   98.79    5.51
  -8  -3   1  102.26    5.21
  -8   3   1  101.56    5.45
   8   3  -1  100.88    3.68
   8  -3  -1  103.21    5.63
   7   3  -1  225.64    8.80
   7  -3  -1  206.51    8.60
  -7  -3   1  204.19    8.25
  -7   3   1  216.34    8.59
   7   3  -1  206.25    8.18
   7   3  -1  206.69    6.51
  -6  -3   1 1685.24   50.01
   6   3  -1 1682.75   50.35
  -6   3   1 1691.41   50.23
   6  -3  -1 1634.03   50.29
   6   3  -1 1732.50   50.01
   5   3  -1  563.70   18.01
   5   3  -1  560.75   17.69
  -5   3   1  566.06   17.94
   5  -3  -1  531.04   17.95
  -5  -3   1  559.06   17.81
   4   3  -1  619.14   19.41
   4  -3  -1  609.33   19.71
  -4  -3   1  628.09   19.60
  -4   3   1  616.06   19.60
   4   3  -1  660.16   19.77
   3   3  -1   24.79    2.09
   3  -3  -1   24.99    2.15
  -3  -3   1   30.61    2.27
   3   3  -1   29.21    2.10
  -3   3   1   23.76    2.06
   2  -3  -1   93.87    4.13
  -2   3   1   91.88    3.46
  -2   3   1   97.56    4.11
   2   3  -1  100.14    4.04
  -2  -3   1   96.03    3.26
   2   3  -1   98.97    4.04
  -2  -3   1   95.20    4.11
  -1  -3   1  936.59   27.91
  -1   3   1  927.16   27.84
  -1  -3   1  932.42   27.35
   1   3  -1  941.70   27.84
   1  -3  -1  912.67   27.80
   1   3  -1  967.37   27.59
  -1   3   1  958.35   27.36
   1  -3  -1  922.68   27.63
   0   3   1  130.08    4.95
   0  -3  -1  135.44    4.85
   0  -3   1  129.17    4.83
   0  -3   1  136.32    5.03
   0   3   1  132.34    4.67
   0  -3  -1  131.89    4.91
   0   3  -1  132.56    4.51
   0   3  -1  136.42    5.02
  -1   3  -1    2.34    0.98
   1   3   1    2.82    0.89
   1  -3   1    2.51    1.12
  -1  -3  -1    1.62    0.72
   1   3   1    4.28    1.08
  -1   3  -1    1.56    0.59
  -1  -3  -1    2.09    0.96
  -2   3  -1  623.27   18.11
   2  -3   1  595.24   19.12
   2   3   1  625.13   18.96
  -2   3  -1  610.05   19.03
  -2  -3  -1  633.15   18.24
  -2  -3  -1  638.61   19.18
   2   3   1  620.34   18.84
  -3  -3  -1  792.99   22.95
  -3   3  -1  737.09   22.73
  -3  -3  -1  742.94   21.65
   3   3   1  751.27   22.53
   3   3   1  739.26   22.75
   3  -3   1  706.32   22.86
   4  -3   1  263.57    9.87
  -4   3  -1  281.04    9.76
   4   3   1  275.04    9.44
  -4  -3  -1  302.21   10.00
   4   3   1  285.95    9.88
   5   3   1  594.28   17.20
   5   3   1  583.76   18.91
  -5   3  -1  596.19   18.77
  -5  -3  -1  614.71   18.90
   5  -3   1  537.78   18.80
   5   3   1  594.92   18.45
  -6   3  -1    1.19    1.24
   6  -3   1   -0.29    1.31
   6   3   1   -1.07    0.51
   6   3   1   -0.93    1.04
   6   3   1    1.44    1.05
  -6  -3  -1    0.54    1.25
   7  -3   1  144.90    6.74
   7   3   1  146.03    6.73
  -7  -3  -1  150.06    6.64
  -7  -3  -1  155.72    6.39
  -7   3  -1  150.21    6.62
   7   3   1  142.90    5.02
  -8  -3  -1   28.24    3.07
   8  -3   1   23.21    2.97
  -8  -3  -1   26.63    2.72
   8   3   1   28.79    1.92
   8   3   1   29.36    3.23
  -8   3  -1   23.39    2.91
  -9  -3  -1    1.21    1.19
   9   3   1    0.63    0.91
  -9  -3  -1    2.46    1.72
  -9   3  -1    3.24    1.80
   9  -3   1    1.78    1.79
   9   3   1    0.48    1.46
  -9   3  -1    2.40    1.10
  10  -3   1  483.92   17.48
 -10   3  -1  464.80   16.01
 -10  -3  -1  491.44   17.18
 -10   3  -1  495.73   17.38
 -10  -3  -1  496.11   17.03
 -11   3  -1  230.63    9.17
  11   3   1  243.51   10.71
  11  -3   1  246.77   10.66
 -11   3  -1  243.64   10.54
 -11  -3  -1  231.85   10.10
 -11  -3  -1  243.58   10.18
 -12  -3  -1  300.07   11.86
  12  -3   1  271.81   11.96
 -12  -3  -1  285.04   11.68
  12   3   1  273.32   12.13
 -12   3  -1  281.90   11.97
 -13  -3  -1  185.87    9.18
 -13   3  -1  186.28    9.52
 -13  -3  -1  212.16    9.61
  13   3   1  190.36    9.81
  13  -3   1  200.94    9.74
 -14   3  -1   39.29    4.87
  14   3   1   32.68    4.43
 -14  -3  -1   49.55    4.90
 -14  -3  -1   44.97    4.86
  14  -3   1   40.41    4.70
 -15   3  -1   51.27    5.66
 -15  -3  -1   65.11    5.81
  15  -3   1   57.28    5.58
 -15  -3  -1   57.25    5.45
  15   3   1   63.38    6.14
  16  -3   1   35.00    4.86
  16   3   1   48.86    5.80
 -16   3  -1   36.06    5.02
 -16  -3  -1   36.02    4.88
 -17  -3  -1  103.98    7.87
 -17   3  -1   89.90    7.66
  17   3   1   85.80    7.58
  17   4  -1  129.73    8.84
  17  -4  -1  130.24    8.80
 -17  -4   1  134.20    8.80
 -17   4   1  134.79    9.06
  16   4  -1   10.92    3.29
 -16  -4   1    5.35    3.04
  16  -4  -1    6.01    3.06
 -16   4   1    5.62    3.05
  15  -4  -1  293.61   13.45
  15   4  -1  312.64   14.18
 -15  -4   1  299.96   13.05
 -15   4   1  281.89   13.56
 -15  -4   1  303.81   13.46
  14  -4  -1   10.21    3.10
 -14  -4   1   11.74    2.96
  14   4  -1    7.59    2.68
 -14  -4   1    8.98    2.77
 -14   4   1   10.39    3.08
 -13  -4   1  209.36   10.03
  13  -4  -1  206.41   10.22
  13   4  -1  201.21   10.22
 -13  -4   1  212.26    9.89
 -13   4   1  208.04   10.25
  12  -4  -1  120.58    7.45
 -12  -4   1  133.39    7.33
  12   4  -1  128.57    7.52
 -12  -4   1  122.70    6.99
 -12   4   1  149.45    7.90
 -11  -4   1   88.34    5.57
 -11  -4   1   92.12    5.74
  11  -4  -1   90.89    6.13
 -11   4   1   82.74    5.72
  11   4  -1   94.41    6.16
  10   4  -1 1496.15   46.55
 -10  -4   1 1520.57   46.08
 -10   4   1 1457.31   46.26
  -9  -4   1  428.64   15.29
   9  -4  -1  415.83   15.71
  -9  -4   1  427.53   15.35
  -9   4   1  426.81   15.58
  -8   4   1  246.77   10.07
   8  -4  -1  253.32   10.41
   8   4  -1  245.08    9.76
   8   4  -1  241.00   10.21
  -8  -4   1  257.33   10.06
   7   4  -1  387.46   13.70
   7   4  -1  397.98   14.19
  -7   4   1  397.91   14.14
   7  -4  -1  384.73   14.23
  -7  -4   1  398.97   13.98
   6  -4  -1    1.49    1.48
   6   4  -1    0.44    1.18
  -6  -4   1    0.52    1.38
   6   4  -1    0.97    1.01
  -6   4   1    1.55    1.49
  -5  -4   1 1093.88   32.89
   5   4  -1 1073.60   32.59
   5  -4  -1 1049.48   33.05
   5   4  -1 1079.62   32.90
  -5   4   1 1070.12   32.86
  -4  -4   1 1143.40   34.07
  -4   4   1 1117.90   34.00
   4   4  -1 1092.02   33.75
   4   4  -1 1157.68   34.00
   4  -4  -1 1100.59   34.18
   3   4  -1  109.66    4.72
  -3  -4   1  105.14    4.79
  -3   4   1  106.61    3.91
  -3  -4   1  101.71    3.48
   3  -4  -1  101.28    4.79
   3   4  -1  102.12    4.57
  -3   4   1  103.43    4.72
   2   4  -1  717.42   22.69
  -2   4   1  738.44   22.84
   2   4  -1  767.75   22.59
   2  -4  -1  743.80   22.89
  -2  -4   1  753.54   21.87
  -2  -4   1  731.09   22.87
  -2   4   1  746.35   21.97
   2  -4  -1  729.31   22.43
  -1  -4   1   89.78    4.05
   1  -4  -1   84.16    3.86
   1   4  -1   88.90    3.65
   1  -4  -1   82.81    3.74
   1   4  -1   76.73    3.81
  -1  -4   1   82.03    3.46
  -1   4   1   91.28    4.03
  -1   4   1   87.31    3.47
   0  -4  -1  858.23   26.92
   0  -4   1  886.73   26.73
   0   4  -1  914.63   26.36
   0   4  -1  901.29   27.10
   0   4   1  885.95   27.00
   0  -4  -1  911.40   26.78
   0   4   1  905.65   26.54
   0  -4   1  905.60   27.07
   1   4   1 1869.26   53.86
   1  -4   1 1762.78   54.06
   1  -4   1 1860.34   54.15
  -1   4  -1 1897.71   54.31
  -1  -4  -1 1897.52   53.68
  -1   4  -1 1886.18   53.31
   1   4   1 1866.33   54.13
  -1  -4  -1 1791.22   54.20
  -2  -4  -1   48.18    2.21
  -2   4  -1   46.02    1.94
  -2  -4  -1   45.83    2.87
   2   4   1   39.12    2.63
   2   4   1   40.73    2.55
   2  -4   1   49.58    2.97
  -2   4  -1   41.45    2.80
  -3  -4  -1   11.98    0.98
  -3   4  -1   12.41    0.96
   3  -4   1   13.47    1.98
  -3  -4  -1   12.18    1.79
   3   4   1   12.00    1.71
   3   4   1   13.92    1.68
  -3   4  -1   10.70    1.69
   4  -4   1    1.04    1.30
  -4   4  -1    1.65    1.11
   4   4   1   -0.90    1.04
   4   4   1    0.81    0.91
  -4  -4  -1    1.54    0.45
  -4  -4  -1    1.20    1.19
  -5  -4  -1  355.97   11.99
   5  -4   1  309.75   11.86
   5   4   1  341.88   11.87
   5   4   1  327.99   11.33
  -5   4  -1  323.26   11.68
  -6   4  -1 2726.84   79.64
   6   4   1 2703.75   79.74
   6   4   1 2739.00   79.21
   6  -4   1 2661.53   79.90
  -6  -4  -1 2740.14   79.71
  -7   4  -1  191.58    8.28
   7  -4   1  191.43    8.60
   7   4   1  201.61    8.58
  -7  -4  -1  205.81    8.43
   7   4   1  200.60    7.98
   8   4   1    2.89    1.72
  -8   4  -1    6.96    2.11
  -8  -4  -1    0.85    1.57
   8  -4   1    5.88    2.18
   8   4   1    3.76    1.57
   9   4   1   17.49    3.02
  -9   4  -1   14.80    2.66
  -9  -4  -1   14.83    2.38
  -9  -4  -1   12.34    2.64
   9  -4   1    8.43    2.49
 -10   4  -1    1.07    1.88
 -10  -4  -1    2.44    1.90
 -10  -4  -1   -0.27    1.46
  10   4   1    0.79    1.55
  10  -4   1    3.13    2.13
 -11   4  -1  327.93   13.01
 -11  -4  -1  324.61   12.53
  11  -4   1  304.84   13.00
 -11  -4  -1  302.36   12.54
  11   4   1  309.78   13.03
 -12   4  -1  378.17   14.84
 -12  -4  -1  356.27   14.23
  12  -4   1  362.16   14.81
 -12  -4  -1  373.21   14.50
  12   4   1  367.07   14.98
 -13  -4  -1   35.87    4.35
  13  -4   1   35.67    4.68
 -13   4  -1   41.95    4.75
 -13  -4  -1   38.31    4.45
  13   4   1   36.93    4.76
  14  -4   1  249.45   12.00
 -14  -4  -1  281.28   11.99
  14   4   1  251.56   12.15
 -14  -4  -1  255.37   11.68
 -14   4  -1  247.05   11.87
 -15  -4  -1    9.34    2.81
 -15  -4  -1    6.33    2.67
 -15   4  -1    5.42    2.93
  15  -4   1    3.11    2.79
  15   4   1    7.44    2.83
  16  -4   1  190.40   10.47
 -16  -4  -1  183.31   10.10
 -16   4  -1  177.64   10.36
  16   4   1  175.42   10.35
 -16  -4  -1  212.16   10.57
 -17   4  -1   38.80    5.44
 -17  -4  -1   43.25    5.58
  17   4   1   25.44    4.64
  17  -4   1   30.07    5.06
 -16  -5   1  232.02   11.59
  16  -5  -1  239.77   12.25
 -16  -5   1  239.57   12.03
  16   5  -1  227.95   12.26
 -16   5   1  231.77   12.25
 -15  -5   1    6.95    3.16
  15  -5  -1   15.98    3.78
  15   5  -1   14.59    3.55
 -15   5   1    9.02    3.03
 -15  -5   1   13.87    3.29
 -14  -5   1   99.17    6.68
  14  -5  -1  103.36    7.55
 -14   5   1   88.63    7.32
 -14  -5   1   95.32    6.63
  14   5  -1  111.35    7.38
 -13  -5   1    0.45    2.02
 -13   5   1    5.61    2.63
 -13  -5   1    6.64    2.44
  13  -5  -1    4.01    2.53
  13   5  -1    7.87    2.65
  12   5  -1   64.93    5.75
 -12  -5   1   60.99    5.29
 -12   5   1   67.87    5.86
  12  -5  -1   65.99    5.80
 -12  -5   1   62.43    5.31
  11  -5  -1  178.54    9.15
 -11   5   1  160.43    8.57
  11   5  -1  173.12    8.86
 -11  -5   1  165.35    8.36
 -11  -5   1  179.22    8.63
  10  -5  -1  276.90   12.23
 -10   5   1  288.86   12.13
  10   5  -1  297.32   12.33
 -10  -5   1  286.10   11.80
 -10  -5   1  301.88   12.09
   9   5  -1   79.22    5.37
   9  -5  -1   71.22    5.42
   9   5  -1   59.27    4.56
  -9   5   1   68.40    5.20
  -9  -5   1   66.29    4.99
  -8  -5   1  211.10    8.93
   8   5  -1  189.60    8.34
   8   5  -1  193.02    8.77
  -8   5   1  184.51    8.60
  -7   5   1  378.31   13.81
   7  -5  -1  374.04   14.02
   7   5  -1  364.73   13.71
   7   5  -1  372.73   13.35
  -7  -5   1  372.08   13.72
   6   5  -1  734.13   24.17
  -6  -5   1  788.60   24.73
   6  -5  -1  758.40   24.87
   6   5  -1  761.25   24.59
  -6   5   1  764.95   24.67
   5   5  -1   32.10    2.85
  -5  -5   1   38.00    3.25
  -5   5   1   33.79    3.11
   5   5  -1   37.77    3.19
   5  -5  -1   35.51    3.37
  -4   5   1    2.22    0.80
   4   5  -1    3.88    1.30
   4  -5  -1    1.83    1.43
   4   5  -1    3.13    1.37
  -4   5   1    1.80    1.31
  -4  -5   1    1.87    0.54
  -4  -5   1    3.76    1.57
   3   5  -1  291.21   10.44
  -3  -5   1  289.84   10.77
   3  -5  -1  309.13   10.30
  -3  -5   1  303.61    9.36
   3   5  -1  299.10   10.63
  -3   5   1  306.66   10.85
  -3   5   1  303.08    9.62
   3  -5  -1  295.40   10.85
  -2  -5   1    5.85    1.47
  -2  -5   1    9.99    1.22
   2   5  -1    9.07    1.53
  -2   5   1    7.91    1.63
   2  -5  -1    8.88    1.71
  -2   5   1    9.04    1.18
   2   5  -1    9.13    1.62
   2  -5  -1    5.36    1.22
   1  -5  -1 1021.18   31.13
  -1   5   1 1034.99   31.30
   1  -5  -1 1022.43   31.09
   1   5  -1 1031.72   30.68
   1   5  -1 1048.10   31.34
  -1  -5   1 1017.49   31.36
  -1   5   1 1045.54   30.46
  -1  -5   1 1025.12   30.60
   0  -5   1  481.01   15.50
   0  -5   1  460.30   15.05
   0  -5  -1  481.26   15.11
   0   5  -1  476.14   14.62
   0   5  -1  457.72   15.43
   0   5   1  477.69   15.45
   0   5   1  479.89   14.83
   0  -5  -1  480.39   15.44
  -1  -5  -1  509.54   16.89
   1   5   1  533.55   16.85
   1  -5   1  511.70   16.72
  -1   5  -1  526.55   15.80
   1   5   1  526.78   16.43
  -1   5  -1  507.75   16.90
  -1  -5  -1  540.41   16.29
   1  -5   1  527.05   16.84
   2  -5   1  120.83    5.22
  -2   5  -1  121.11    4.23
   2   5   1  122.69    5.16
  -2   5  -1  112.50    5.31
  -2  -5  -1  120.63    5.49
   2   5   1  116.00    5.17
  -2  -5  -1  123.68    4.58
   2  -5   1  123.32    5.52
  -3  -5  -1   64.57    3.78
   3   5   1   57.52    3.40
  -3  -5  -1   57.14    2.63
   3   5   1   60.54    3.59
   3  -5   1   60.32    3.85
  -3   5  -1   55.31    3.50
  -3   5  -1   62.65    2.51
  -4  -5  -1  314.40    9.75
   4  -5   1  326.47   11.80
   4   5   1  314.01   11.13
  -4  -5  -1  307.44   11.58
   4   5   1  322.55   11.41
  -4   5  -1  324.61    9.92
  -4   5  -1  326.93   11.54
  -5  -5  -1 1219.00   36.74
  -5   5  -1 1184.92   36.53
   5   5   1 1172.06   36.46
   5   5   1 1185.84   36.11
   5  -5   1 1198.11   36.90
  -6   5  -1    4.43    1.82
   6   5   1    5.16    1.46
   6   5   1    2.29    1.70
  -6  -5  -1    7.98    2.13
   6  -5   1    7.47    2.08
  -7  -5  -1  590.30   19.36
   7   5   1  556.63   18.60
  -7   5  -1  552.06   19.09
   7  -5   1  570.53   19.61
   7   5   1  533.75   19.07
   8   5   1   85.35    4.97
   8  -5   1   92.35    6.00
  -8  -5  -1   79.91    5.27
   8   5   1   82.15    5.48
  -8   5  -1  110.25    5.83
  -9   5  -1  532.85   18.58
   9   5   1  505.23   18.50
  -9  -5  -1  514.45   18.31
   9  -5   1  521.75   18.88
   9   5   1  506.02   17.78
  10  -5   1  348.47   14.56
 -10   5  -1  384.93   14.55
  10   5   1  378.33   14.66
 -10  -5  -1  360.78   13.87
 -10  -5  -1  356.86   14.19
  11   5   1   41.03    4.65
 -11  -5  -1   40.55    4.18
 -11   5  -1   46.18    4.72
  11  -5   1   40.56    4.70
 -11  -5  -1   52.24    4.75
 -12   5  -1  295.60   13.06
  12  -5   1  312.62   13.42
 -12  -5  -1  301.45   12.81
  12   5   1  297.00   13.24
 -12  -5  -1  311.69   12.66
 -13  -5  -1  209.88   10.05
 -13  -5  -1  186.10    9.47
  13  -5   1  211.99   10.57
  13   5   1  188.31   10.03
 -13   5  -1  181.95    9.89
  14   5   1    0.16    1.80
 -14   5  -1   -1.67    1.71
 -14  -5  -1    4.08    2.25
  14  -5   1   -2.03    2.31
 -14  -5  -1    1.96    2.12
 -15   5  -1  185.86   10.29
 -15  -5  -1  200.18   10.35
  15  -5   1  200.31   10.69
 -15  -5  -1  179.33    9.85
  15   5   1  177.58   10.26
  16  -5   1   19.66    4.21
  16   5   1    9.78    3.02
 -16  -5  -1   10.16    3.36
 -16  -5  -1   18.30    3.96
 -16   5  -1   15.48    3.96
  16   6  -1   63.16    6.83
  16  -6  -1   43.71    6.06
 -16  -6   1   72.27    6.69
 -16  -6   1   65.95    6.66
 -16   6   1   69.31    7.07
  15   6  -1   52.19    6.06
  15  -6  -1   48.60    6.12
 -15  -6   1   53.06    5.85
 -15   6   1   52.14    6.03
 -15  -6   1   50.48    5.65
 -14  -6   1    2.14    2.47
 -14   6   1    8.67    2.96
  14   6  -1    1.68    2.30
  14  -6  -1   -0.41    2.61
 -14  -6   1    0.59    2.22
 -13   6   1   68.25    6.40
  13  -6  -1   75.28    6.69
 -13  -6   1   81.95    6.37
  13   6  -1   75.72    6.62
 -13  -6   1   73.69    6.12
 -12   6   1   88.84    6.87
 -12  -6   1   85.78    6.50
  12   6  -1   82.87    6.74
 -12  -6   1   95.81    6.29
  12  -6  -1   94.27    7.15
  11   6  -1    0.73    1.88
  11  -6  -1   -1.59    1.86
 -11   6   1    2.59    2.12
 -11  -6   1   -1.08    1.73
 -11  -6   1    0.13    1.81
  10   6  -1  221.94    9.84
  10   6  -1  227.87   10.50
 -10  -6   1  210.86   10.08
  10  -6  -1  243.45   10.97
 -10   6   1  221.89   10.35
   9  -6  -1   84.86    6.21
  -9  -6   1   79.53    5.76
   9   6  -1   88.86    5.74
   9   6  -1   75.25    5.11
  -9   6   1   87.88    5.76
  -8  -6   1  116.24    6.48
   8  -6  -1  108.47    6.79
   8   6  -1  118.52    6.11
   8   6  -1  119.57    6.62
  -8   6   1  103.91    6.41
  -7   6   1  166.31    7.76
   7   6  -1  162.21    7.40
   7  -6  -1  165.29    8.06
  -7  -6   1  171.61    7.83
   7   6  -1  134.34    7.29
  -6   6   1   35.15    3.56
   6   6  -1   31.44    3.40
   6  -6  -1   32.44    3.70
  -6   6   1   34.89    2.30
   6   6  -1   32.07    3.15
  -6  -6   1   36.01    3.65
  -5  -6   1  253.25    9.82
  -5   6   1  224.88    9.52
   5   6  -1  229.77    9.36
   5  -6  -1  240.65    9.85
   5   6  -1  233.07    9.33
  -5   6   1  236.39    8.07
  -4  -6   1  743.06   24.20
   4   6  -1  714.75   23.76
   4   6  -1  763.69   23.83
  -4   6   1  745.16   24.13
  -4  -6   1  761.91   22.03
   4  -6  -1  737.68   24.25
  -4   6   1  746.92   22.50
   4  -6  -1  764.51   23.43
  -3  -6   1    2.75    0.89
  -3  -6   1    2.57    1.40
   3  -6  -1    2.11    1.14
  -3   6   1    0.87    1.39
   3   6  -1    4.36    1.46
   3   6  -1    2.77    1.30
  -3   6   1    2.17    1.00
   3  -6  -1    0.42    1.31
   2  -6  -1  783.89   24.47
  -2   6   1  767.86   24.78
   2   6  -1  785.83   24.22
  -2   6   1  772.00   23.54
   2  -6  -1  786.87   24.76
  -2  -6   1  795.46   23.69
  -2  -6   1  792.69   24.97
   2   6  -1  789.84   24.77
  -1   6   1   27.08    2.73
   1  -6  -1   20.51    2.31
  -1  -6   1   23.23    2.59
   1  -6  -1   28.88    2.57
   1   6  -1   29.26    2.25
  -1   6   1   26.30    2.04
   1   6  -1   24.60    2.65
  -1  -6   1   24.76    2.13
   0   6  -1  264.48    8.84
   0   6   1  260.23    9.00
   0  -6   1  259.13    9.33
   0  -6  -1  265.09    9.72
   0   6   1  259.01    9.69
   0  -6  -1  261.28    9.33
   0   6  -1  262.92    9.81
   0  -6   1  257.87    9.70
  -1  -6  -1 1036.11   30.93
   1  -6   1 1022.66   31.44
  -1   6  -1 1019.91   30.35
   1   6   1  993.71   30.96
   1  -6   1 1047.84   31.62
  -1   6  -1 1028.03   31.77
  -1  -6  -1 1034.15   31.74
   1   6   1 1057.12   31.65
  -2  -6  -1   -0.66    0.84
   2   6   1    1.62    1.31
   2   6   1    0.66    0.99
  -2  -6  -1    0.86    1.30
   2  -6   1    1.20    1.35
  -2   6  -1    0.98    0.83
   2  -6   1    1.29    1.00
  -2   6  -1    1.91    1.29
   3   6   1  387.44   13.39
   3  -6   1  399.97   13.45
   3  -6   1  402.83   13.92
   3   6   1  379.46   13.42
  -3  -6  -1  369.33   13.74
  -3  -6  -1  399.18   12.32
  -3   6  -1  393.68   11.99
  -3   6  -1  390.73   13.78
   4   6   1  118.70    5.41
  -4  -6  -1  105.02    5.63
   4   6   1  110.43    5.51
  -4   6  -1  109.87    4.05
  -4   6  -1  104.04    5.50
   4  -6   1  107.02    5.82
  -4  -6  -1  109.68    4.08
  -5   6  -1  435.79   13.05
   5   6   1  419.61   14.61
  -5  -6  -1  424.24   12.64
   5   6   1  405.99   14.81
   5  -6   1  436.94   15.42
  -5  -6  -1  418.56   15.15
  -5   6  -1  414.69   14.98
  -6  -6  -1  211.44    9.27
   6   6   1  212.02    9.06
  -6   6  -1  210.15    9.13
   6   6   1  226.99    8.86
  -6   6  -1  216.12    7.31
   6  -6   1  212.55    9.48
   7   6   1  388.85   14.18
   7   6   1  406.21   14.78
  -7  -6  -1  401.54   14.89
   7  -6   1  396.74   15.19
  -7   6  -1  394.61   14.76
  -8  -6  -1   61.80    5.01
   8   6   1   67.44    5.07
   8   6   1   61.24    4.26
   8  -6   1   65.24    5.28
  -8   6  -1   53.37    4.66
   9   6   1  182.04    8.05
   9   6   1  166.54    8.44
  -9   6  -1  162.67    8.30
  -9  -6  -1  160.45    8.39
  10  -6   1   91.24    6.74
  10   6   1   97.64    5.68
  10   6   1   88.52    6.19
 -10   6  -1   95.17    6.29
 -10  -6  -1  100.35    6.40
 -11  -6  -1  282.87   11.72
 -11   6  -1  279.43   12.22
 -11  -6  -1  257.83   11.85
  11  -6   1  275.96   12.58
  11   6   1  257.54   12.05
 -12   6  -1   62.67    5.83
  12  -6   1   69.34    6.23
  12   6   1   66.68    6.02
 -12  -6  -1   73.25    5.69
 -12  -6  -1   64.31    5.79
 -13  -6  -1    4.90    2.49
 -13   6  -1    4.18    2.44
  13   6   1    2.31    2.27
  13  -6   1    1.88    2.71
 -13  -6  -1    9.28    2.62
 -14   6  -1   91.34    7.34
  14  -6   1   81.85    7.18
 -14  -6  -1   89.40    6.80
  14   6   1   93.05    7.48
 -14  -6  -1   81.67    6.84
 -15  -6  -1    5.24    2.63
  15  -6   1   -1.76    2.63
 -15   6  -1    3.05    2.62
  15   6   1    0.03    1.75
 -15  -6  -1    0.08    2.43
 -16   6  -1  106.87    8.60
 -16  -6  -1  105.36    8.17
  16  -6   1  109.23    8.62
 -16  -6  -1  107.20    8.13
  16   6   1  128.46    8.60
 -15   7   1    9.81    3.49
  15  -7  -1   11.40    3.79
  15   7  -1    5.46    2.97
 -15  -7   1    9.25    3.27
 -15  -7   1    9.31    3.02
  14   7  -1   11.11    3.36
 -14  -7   1   13.14    3.39
 -14  -7   1   10.24    3.24
  14  -7  -1    8.54    3.42
 -14   7   1   13.46    3.71
 -13  -7   1   28.66    4.16
  13  -7  -1   20.70    4.13
 -13  -7   1   30.93    4.56
  13   7  -1   25.15    4.27
 -13   7   1   32.06    4.70
 -12  -7   1   28.35    4.12
  12  -7  -1   26.34    4.60
  12   7  -1   28.31    4.25
 -12  -7   1   21.15    3.93
 -12   7   1   28.49    4.31
 -11  -7   1   66.21    5.93
  11   7  -1   63.58    5.32
  11  -7  -1   64.63    6.16
  11   7  -1   66.31    5.92
 -11   7   1   69.79    6.11
  10   7  -1   76.18    5.34
  10   7  -1   77.38    6.06
  10  -7  -1   85.33    6.70
 -10   7   1   73.28    6.01
 -10  -7   1   82.60    6.14
  -9   7   1   47.91    4.84
   9  -7  -1   47.87    5.06
  -9  -7   1   54.90    5.00
   9   7  -1   43.72    4.28
   9   7  -1   36.56    4.29
   8   7  -1   15.46    2.86
   8   7  -1   20.52    2.94
  -8   7   1   10.87    2.69
   8  -7  -1   11.13    2.93
  -8  -7   1   15.39    2.98
   7  -7  -1   29.72    3.94
  -7  -7   1   41.65    4.15
  -7   7   1   28.70    3.66
   7   7  -1   31.06    3.72
   7   7  -1   32.01    3.48
  -6   7   1   19.49    2.99
   6   7  -1   20.95    3.01
   6  -7  -1   17.06    2.32
  -6  -7   1   15.23    2.89
   6  -7  -1   18.50    3.18
   6   7  -1   21.01    2.91
  -5   7   1  136.40    5.30
  -5   7   1  121.49    6.67
   5  -7  -1  136.73    6.14
   5  -7  -1  134.83    7.13
  -5  -7   1  143.26    7.11
   5   7  -1  130.24    6.60
   5   7  -1  129.17    6.53
  -4   7   1   32.38    2.25
   4  -7  -1   29.75    2.82
   4  -7  -1   23.58    3.19
  -4  -7   1   29.10    3.42
   4   7  -1   28.74    2.99
  -4  -7   1   28.08    1.88
   4   7  -1   31.95    3.18
  -4   7   1   30.10    3.35
   3  -7  -1  225.80    9.68
   3   7  -1  249.93    9.74
  -3  -7   1  252.21    8.41
   3  -7  -1  246.29    9.42
  -3  -7   1  235.13    9.86
  -3   7   1  250.05    9.93
  -3   7   1  242.50    8.36
   3   7  -1  246.32    9.35
  -2  -7   1    5.26    1.31
   2  -7  -1    5.10    1.57
   2  -7  -1    5.30    1.77
  -2   7   1    4.54    1.32
   2   7  -1    3.62    1.47
   2   7  -1    4.33    1.70
  -2   7   1    4.03    1.75
  -2  -7   1    2.32    1.60
  -1  -7   1  490.23   16.01
   1   7  -1  504.07   15.95
   1  -7  -1  493.26   16.55
  -1   7   1  489.51   15.66
   1  -7  -1  491.20   16.67
  -1  -7   1  486.62   16.93
   1   7  -1  488.20   16.86
  -1   7   1  496.73   16.87
   0  -7   1   54.89    3.98
   0  -7   1   51.56    3.48
   0   7  -1   57.22    4.10
   0  -7  -1   52.44    3.89
   0   7  -1   52.11    3.10
   0   7   1   54.10    3.73
   0   7   1   58.65    3.45
   0  -7  -1   53.60    3.61
  -1  -7  -1    2.91    1.73
  -1  -7  -1    2.32    1.35
   1  -7   1    4.75    1.68
   1   7   1    3.41    1.54
   1  -7   1    4.85    1.63
  -1   7  -1    3.42    1.62
  -1   7  -1    3.50    1.21
   1   7   1    3.36    1.53
   2  -7   1   73.36    4.55
  -2  -7  -1   78.62    3.77
  -2  -7  -1   71.93    4.64
   2   7   1   66.61    4.21
  -2   7  -1   74.58    4.54
   2  -7   1   67.24    4.24
   2   7   1   74.40    4.15
  -2   7  -1   72.73    3.34
   3   7   1   72.43    4.34
  -3   7  -1   76.42    4.72
  -3  -7  -1   75.14    4.75
  -3   7  -1   70.33    3.23
   3   7   1   74.55    4.49
  -3  -7  -1   76.41    3.59
   3  -7   1   73.22    4.82
   3  -7   1   72.75    4.36
  -4   7  -1  205.70   10.09
  -4  -7  -1  236.24   10.52
   4  -7   1  273.43   10.84
   4   7   1  271.98   10.28
   4   7   1  273.67   10.36
   4  -7   1  288.64   10.35
  -4  -7  -1  288.01    8.82
   5   7   1  269.43   10.55
  -5   7  -1  273.37   10.94
   5   7   1  262.67   10.67
   5  -7   1  274.91   11.25
   6   7   1  298.13   11.60
  -6   7  -1  305.71   12.12
  -6  -7  -1  334.90   12.52
   6   7   1  279.47   11.76
   7   7   1  192.57    8.50
   7  -7   1  191.41    9.38
   7   7   1  187.97    8.95
  -7   7  -1  195.43    9.06
  -7  -7  -1  206.38    9.44
   8   7   1    4.10    1.66
  -8   7  -1    3.67    1.91
   8   7   1    3.30    2.16
   8  -7   1   -0.60    1.94
  -8  -7  -1    2.20    2.05
   9  -7   1    1.17    2.01
  -9   7  -1   -0.05    1.68
  -9  -7  -1   -0.12    1.93
   9   7   1   -1.18    1.72
   9   7   1    2.02    1.68
  10   7   1  132.49    6.91
  10  -7   1  120.86    7.69
  10   7   1  123.01    7.31
 -10  -7  -1  118.29    7.31
 -10   7  -1  118.04    7.24
  11  -7   1    9.19    3.24
 -11  -7  -1   10.56    3.16
 -11   7  -1    4.27    2.53
  11   7   1    9.37    2.92
  12   7   1  200.56   10.34
  12  -7   1  192.94   10.64
 -12  -7  -1  199.80    9.73
 -12   7  -1  178.80    9.82
 -12  -7  -1  176.41    9.76
 -13  -7  -1   64.67    6.21
  13   7   1   66.28    6.37
  13  -7   1   59.20    6.46
 -13   7  -1   66.59    6.38
 -13  -7  -1   69.01    6.00
 -14  -7  -1   37.88    4.94
 -14   7  -1   39.84    5.39
 -14  -7  -1   41.34    5.29
  14  -7   1   43.97    5.88
  14   7   1   38.85    5.45
 -15  -7  -1   19.30    4.04
 -15  -7  -1   18.35    3.81
 -15   7  -1   13.81    3.59
  15  -7   1   12.05    3.96
  15   7   1    9.21    3.60
  14  -8  -1   -0.34    2.81
 -14  -8   1    0.85    2.73
  14   8  -1    2.79    2.66
 -14   8   1   -0.12    2.32
 -14  -8   1    4.35    2.70
 -13   8   1    4.79    2.84
 -13  -8   1    0.97    2.68
 -13  -8   1    4.23    2.77
  13   8  -1    7.03    3.12
  13  -8  -1    4.95    3.37
  12  -8  -1   -5.12    2.22
 -12   8   1    2.85    2.43
 -12  -8   1    1.10    2.69
  12   8  -1   -0.62    1.98
  11  -8  -1    0.54    2.64
 -11   8   1    0.51    2.06
 -11  -8   1   -0.32    2.43
  11   8  -1    4.83    2.15
  11   8  -1    2.21    2.38
 -10   8   1    0.53    1.84
  10   8  -1    3.29    1.97
 -10  -8   1    2.39    2.31
  10  -8  -1    0.69    2.27
  10   8  -1    2.31    2.17
  -9  -8   1    0.98    2.25
   9   8  -1    0.19    1.81
   9  -8  -1    0.93    2.25
  -9   8   1    1.15    1.78
   9   8  -1    1.07    1.58
   8   8  -1    8.98    2.35
   8  -8  -1   10.67    2.94
  -8   8   1    7.87    2.41
  -8  -8   1    7.92    2.78
   8   8  -1    8.78    2.28
  -7   8   1   75.57    5.73
   7   8  -1   76.68    5.13
   7   8  -1   77.83    5.44
   7  -8  -1   78.99    4.67
  -7  -8   1   78.35    5.84
   7  -8  -1   85.49    6.20
   6  -8  -1  298.59   12.75
   6   8  -1  295.64   11.98
   6   8  -1  303.91   12.12
  -6   8   1  285.37   12.25
  -6  -8   1  302.28   12.62
   6  -8  -1  326.00   11.67
   5  -8  -1    1.16    1.42
   5   8  -1   -0.32    1.43
  -5   8   1    0.02    1.43
  -5  -8   1    1.32    2.01
   5  -8  -1   -3.32    1.72
   5   8  -1    3.31    1.84
   4  -8  -1   91.79    4.99
   4   8  -1   77.47    4.88
  -4  -8   1   83.66    5.47
   4   8  -1   88.50    5.13
  -4   8   1   81.36    5.23
   4  -8  -1   71.90    5.14
  -3  -8   1    1.06    1.63
   3   8  -1    0.21    1.22
  -3   8   1   -0.76    1.45
   3   8  -1   -0.24    1.44
  -3   8   1    1.61    1.26
   3  -8  -1   -1.17    1.36
   3  -8  -1    0.67    1.80
  -3  -8   1    1.70    1.14
  -2  -8   1  100.91    4.77
  -2   8   1  100.15    4.57
  -2   8   1  108.05    5.81
  -2  -8   1  103.93    5.87
   2   8  -1   94.98    5.04
   2  -8  -1  103.00    5.74
   2   8  -1   89.76    5.35
   2  -8  -1   99.68    5.53
   1   8  -1   13.84    2.14
  -1  -8   1   12.39    2.09
   1  -8  -1   11.60    2.36
   1   8  -1   16.09    2.53
  -1  -8   1   13.16    2.63
  -1   8   1   13.79    1.98
  -1   8   1   11.07    2.25
   1  -8  -1   18.73    2.75
   0  -8   1   27.02    3.30
   0   8   1   30.09    2.65
   0  -8   1   27.51    2.87
   0   8  -1   27.19    3.21
   0  -8  -1   22.97    2.72
   0   8   1   30.09    3.36
   0  -8  -1   27.96    3.32
   0   8  -1   34.11    2.57
  -1   8  -1  132.97    6.66
   1   8   1  138.37    6.12
   1  -8   1  135.30    6.63
   1  -8   1  137.24    6.55
  -1   8  -1  133.10    5.44
  -1  -8  -1  140.10    6.09
   1   8   1  127.61    6.59
  -1  -8  -1  121.08    6.68
  -2  -8  -1    0.98    1.63
   2   8   1    2.01    1.54
  -2  -8  -1    0.73    1.28
   2   8   1   -0.06    1.27
   2  -8   1    2.97    1.56
   2  -8   1   -0.34    1.64
  -2   8  -1   -1.38    1.14
   3   8   1  151.13    7.64
   3   8   1  188.06    7.95
  -3  -8  -1  186.48    8.60
   3  -8   1  178.52    7.96
  -3  -8  -1  182.72    6.90
   3  -8   1  198.59    8.61
  -4   8  -1  203.43    9.46
   4  -8   1  232.00    9.38
  -4  -8  -1  222.81    9.92
   4  -8   1  213.02    9.71
   4   8   1  216.91    9.19
   4   8   1  230.48    9.36
  -5  -8  -1  155.98    7.98
   5  -8   1  147.01    7.90
   5   8   1  154.65    7.29
   5   8   1  136.02    7.20
  -5   8  -1  141.96    7.47
   5  -8   1  160.14    7.23
  -6   8  -1   97.86    6.20
  -6  -8  -1  113.12    6.78
   6  -8   1  113.17    5.94
   6   8   1  116.33    6.48
   6  -8   1  116.32    6.88
   6   8   1  109.24    5.99
  -7  -8  -1   66.68    5.66
   7   8   1   65.36    5.24
   7   8   1   67.55    4.97
  -7   8  -1   80.66    5.39
   7  -8   1   73.33    5.92
  -8  -8  -1   20.78    3.61
  -8   8  -1   20.98    3.42
   8   8   1   22.13    3.41
   8  -8   1   27.14    4.08
   8   8   1   20.94    3.10
  -9  -8  -1   20.00    3.73
   9   8   1   22.80    3.30
  -9   8  -1   26.96    3.87
   9  -8   1   27.20    4.23
   9   8   1   28.96    4.05
 -10   8  -1   38.35    4.84
  10   8   1   51.07    4.70
  10   8   1   36.53    4.62
 -10  -8  -1   35.12    4.69
  10  -8   1   42.57    5.32
 -11  -8  -1   66.20    6.26
  11   8   1   54.84    5.75
 -11   8  -1   63.03    6.08
  11   8   1   61.91    5.34
  11  -8   1   58.15    6.19
  12  -8   1    4.33    3.09
 -12   8  -1    7.65    2.86
  12   8   1    6.89    2.85
 -12  -8  -1    6.21    2.59
 -12  -8  -1    4.01    2.89
  13   8   1    0.52    2.25
 -13   8  -1    4.31    2.64
 -13  -8  -1    1.30    2.57
  13  -8   1    1.88    2.85
 -13  -8  -1   -0.89    2.24
 -14   8  -1   10.81    3.47
  14   8   1   11.98    3.58
  14  -8   1   20.23    4.49
 -14  -8  -1   15.10    3.70
 -14  -8  -1    7.84    3.31
 -13   9   1   -2.15    2.38
 -13  -9   1    3.29    2.92
  13  -9  -1   -1.33    2.43
  13   9  -1    2.96    2.81
 -13  -9   1    2.26    2.47
  12  -9  -1   15.55    4.02
 -12   9   1   17.38    3.74
  12   9  -1   20.37    3.98
  12   9  -1   13.35    3.27
 -12  -9   1   16.59    4.19
  11  -9  -1   35.14    5.24
 -11   9   1   38.81    5.13
 -11  -9   1   38.47    5.30
  11   9  -1   42.99    5.25
  11   9  -1   41.39    4.73
  10  -9  -1    2.35    2.43
  10   9  -1    3.40    2.29
 -10  -9   1    1.07    2.46
  10   9  -1    4.05    2.01
 -10   9   1   -0.68    1.77
  -9  -9   1    3.29    2.35
   9   9  -1    1.34    1.86
  -9   9   1    1.65    1.90
   9   9  -1    1.07    1.92
   9  -9  -1   -0.13    2.23
   8   9  -1    5.12    2.07
  -8  -9   1    3.80    2.45
   8   9  -1    3.08    2.08
  -8   9   1    4.29    2.05
   8  -9  -1    3.25    2.45
  -7   9   1    1.24    1.65
   7   9  -1    1.88    1.95
   7  -9  -1    0.75    2.16
   7   9  -1    1.31    1.65
  -7  -9   1   -0.07    2.06
   7  -9  -1    1.07    1.82
   6  -9  -1    0.46    2.00
  -6  -9   1    0.32    1.85
   6  -9  -1    0.77    1.66
   6   9  -1    2.49    1.54
   6   9  -1    2.61    2.06
  -6   9   1    1.51    1.76
   5   9  -1   13.17    2.63
  -5   9   1   18.43    3.08
   5  -9  -1   12.44    3.07
   5   9  -1   20.28    3.00
  -5  -9   1   18.82    3.42
   5  -9  -1   19.87    3.05
   4   9  -1   23.32    3.05
  -4  -9   1   29.10    3.90
   4  -9  -1   25.42    3.25
   4   9  -1   18.86    2.91
   4  -9  -1   28.93    3.78
  -4   9   1   18.98    3.07
   3  -9  -1    3.40    2.04
   3   9  -1   -0.39    1.48
  -3  -9   1    2.14    1.96
   3  -9  -1    1.47    1.82
   3   9  -1    1.30    1.58
  -3   9   1    4.67    1.94
  -2  -9   1    3.58    1.58
  -2   9   1    5.13    1.94
   2   9  -1    2.84    1.69
   2   9  -1    7.82    2.16
   2  -9  -1    3.11    1.93
  -2  -9   1    5.48    2.24
   2  -9  -1    3.84    2.10
   1   9  -1   10.56    2.48
  -1  -9   1   12.22    2.29
  -1   9   1   12.60    2.46
  -1  -9   1   14.43    3.01
   1  -9  -1   12.58    2.57
   1  -9  -1    7.07    2.35
   1   9  -1    8.83    1.97
   0  -9   1    0.74    1.71
   0   9  -1    3.29    1.71
   0   9   1    1.00    1.57
   0  -9  -1    3.87    2.06
   0   9   1    3.57    1.72
   0  -9   1    3.21    1.92
   0  -9  -1    0.92    1.58
   1   9   1  137.32    6.43
   1  -9   1  139.22    7.28
  -1  -9  -1  135.70    6.40
   1   9   1  138.10    7.12
  -1  -9  -1  142.61    7.45
   1  -9   1  134.55    6.85
  -1   9  -1  141.68    7.22
   2   9   1   64.65    4.32
  -2  -9  -1   62.16    3.85
   2  -9   1   57.01    4.58
  -2  -9  -1   61.61    5.06
   2  -9   1   62.99    4.84
   2   9   1   59.48    4.67
  -2   9  -1   64.90    5.01
   3   9   1    0.07    1.34
   3  -9   1   -1.08    1.62
  -3   9  -1   -0.13    1.56
   3   9   1   -1.29    1.59
   3  -9   1   -1.45    1.75
  -3  -9  -1    0.50    1.86
   4   9   1    1.55    1.51
   4  -9   1    1.79    2.12
   4   9   1    4.73    1.93
  -4   9  -1    0.95    1.68
  -4  -9  -1    4.77    2.17
   4  -9   1    3.96    1.96
   5   9   1    0.56    1.41
  -5  -9  -1   -2.77    1.44
   5   9   1   -0.64    1.63
   5  -9   1   -1.66    1.80
  -5   9  -1    1.09    1.61
   5  -9   1   -1.48    1.61
   6   9   1   13.96    2.87
   6  -9   1   13.16    3.18
   6  -9   1   12.88    2.59
   6   9   1   14.68    2.67
  -6   9  -1   12.73    2.74
  -6  -9  -1    9.14    2.73
   7  -9   1    5.11    2.02
  -7   9  -1    3.23    2.11
   7  -9   1    5.83    2.47
  -7  -9  -1    4.98    2.52
   7   9   1    4.24    2.09
   7   9   1    2.68    1.86
  -8  -9  -1   45.03    5.15
   8   9   1   42.58    4.45
  -8   9  -1   41.61    4.88
   8   9   1   51.75    4.99
   8  -9   1   53.44    5.53
  -9   9  -1    3.17    2.04
   9  -9   1   -0.05    2.16
   9   9   1    6.10    2.21
   9   9   1    3.45    2.37
  -9  -9  -1    0.02    2.39
 -10   9  -1   -1.02    1.66
  10   9   1    0.27    1.81
  10   9   1    0.25    2.13
 -10  -9  -1    1.19    2.57
  10  -9   1   -2.46    2.09
  11   9   1   11.50    2.91
 -11   9  -1   12.32    3.15
 -11  -9  -1    7.53    3.09
  11  -9   1    6.90    3.12
  11   9   1   12.83    3.30
 -12   9  -1    1.25    2.17
  12  -9   1    3.04    3.20
  12   9   1   -0.26    2.18
 -12  -9  -1   -2.60    2.13
  12   9   1    4.70    2.43
 -13  -9  -1   20.80    4.14
  13  -9   1   27.79    5.15
 -13   9  -1   18.70    4.13
 -13  -9  -1   20.49    4.46
  13   9   1   18.39    3.99
 -12  10   1   69.86    7.18
  12 -10  -1   67.55    7.28
  12  10  -1   69.27    6.45
 -12 -10   1   61.75    7.05
  12  10  -1   70.83    6.87
 -11 -10   1   -3.12    2.68
  11  10  -1    5.72    2.35
  11  10  -1    0.60    2.33
  11 -10  -1   -1.58    2.45
 -11  10   1    0.30    2.26
 -10 -10   1   65.52    6.69
  10  10  -1   75.49    6.16
 -10  10   1   66.75    6.58
  10 -10  -1   74.21    7.06
  10  10  -1   68.21    6.27
   9  10  -1   11.42    2.67
   9 -10  -1    7.57    3.17
   9  10  -1   10.00    2.98
  -9  10   1   17.31    3.54
  -9 -10   1   16.43    3.77
   8  10  -1   32.89    4.15
   8  10  -1   39.32    4.60
   8 -10  -1   33.80    4.80
  -8  10   1   32.01    4.52
  -8 -10   1   45.01    5.37
   7  10  -1   14.16    3.00
   7  10  -1   15.81    3.15
  -7  10   1   12.49    2.92
   7 -10  -1   10.74    3.16
  -7 -10   1   16.25    3.61
  -6  10   1   67.97    5.89
   6 -10  -1   69.21    5.18
   6  10  -1   60.58    5.15
  -6 -10   1   67.06    6.05
   6  10  -1   68.16    5.52
   6 -10  -1   67.82    5.95
  -5 -10   1  112.51    7.03
   5  10  -1  103.26    6.40
   5  10  -1   93.18    5.91
   5 -10  -1  110.74    6.52
  -5  10   1   95.26    6.42
   5 -10  -1  105.58    6.70
  -4  10   1  120.31    7.12
   4  10  -1  117.56    6.79
   4 -10  -1  100.80    6.65
   4 -10  -1  118.43    6.67
   4  10  -1  109.77    6.11
  -4 -10   1  109.07    6.97
   3 -10  -1  102.25    6.27
   3 -10  -1  108.85    6.39
   3  10  -1  100.72    6.24
  -3  10   1   93.66    6.08
  -3 -10   1   96.74    6.56
   3  10  -1   98.77    5.65
  -2  10   1   13.45    2.65
   2 -10  -1   12.25    2.77
   2  10  -1   12.16    2.60
  -2 -10   1   12.03    2.98
   2 -10  -1   13.20    2.75
  -1  10   1  102.91    6.27
  -1 -10   1   98.43    6.47
   1 -10  -1   95.77    6.22
  -1 -10   1  107.29    5.65
   1  10  -1  102.36    6.20
   1 -10  -1  105.36    5.93
   0 -10   1    8.49    2.54
   0  10   1    3.49    1.71
   0 -10   1    3.83    1.84
   0  10  -1    3.76    1.77
   0 -10  -1    5.80    2.18
   0 -10  -1    8.34    2.16
   1  10   1   49.03    4.60
   1 -10   1   55.10    4.86
  -1 -10  -1   58.89    4.17
  -1 -10  -1   54.18    4.95
   1 -10   1   48.86    4.27
  -1  10  -1   53.60    4.88
   2 -10   1  126.02    7.09
   2  10   1  124.33    6.28
   2  10   1  120.64    6.70
   2 -10   1  122.96    6.76
  -2 -10  -1  110.89    6.88
  -2  10  -1  109.82    6.68
  -3  10  -1    3.64    1.87
   3  10   1    7.79    2.12
   3  10   1    7.07    2.21
  -3 -10  -1    6.67    2.37
   3 -10   1    8.84    2.56
   3 -10   1    5.32    2.13
  -4  10  -1    6.03    2.10
   4  10   1    4.47    2.02
  -4 -10  -1    2.78    2.32
   4 -10   1    3.68    2.18
   4 -10   1    3.61    2.19
   4  10   1    6.72    2.14
   5  10   1  185.44    9.03
  -5  10  -1  187.17    9.39
   5  10   1  178.06    8.80
   5 -10   1  192.61    9.09
  -5 -10  -1  176.56    9.50
   5 -10   1  191.10    9.58
   6 -10   1   63.89    5.86
   6  10   1   62.83    5.27
   6 -10   1   67.50    5.26
  -6  10  -1   57.55    5.50
  -6 -10  -1   52.96    5.56
   6  10   1   69.37    5.37
   7 -10   1   26.46    3.79
   7  10   1   31.15    4.11
   7  10   1   23.63    3.46
  -7 -10  -1   26.84    4.20
  -7  10  -1   29.04    4.08
   7 -10   1   32.54    4.53
   8  10   1   63.35    5.66
   8  10   1   54.57    5.07
   8 -10   1   54.96    5.94
  -8 -10  -1   54.78    5.82
  -8  10  -1   55.46    5.75
   9  10   1    2.97    2.21
  -9 -10  -1    1.96    2.59
   9  10   1    0.93    1.86
   9 -10   1    2.90    2.54
  -9  10  -1   -0.88    1.73
 -10 -10  -1    0.79    2.69
  10  10   1    3.69    2.34
 -10  10  -1    4.99    2.40
  10 -10   1    6.07    2.94
  10  10   1    2.30    2.52
  11  10   1  140.94    8.07
  11  10   1  113.10    8.42
 -11 -10  -1  117.06    8.81
  11 -10   1  117.51    8.99
 -11  10  -1  134.46    8.69
  12  10   1   36.33    4.81
  12  10   1   33.55    5.09
 -12  10  -1   27.11    4.80
  12 -10   1   35.02    5.38
 -12 -10  -1   25.05    5.03
  11 -11  -1   51.99    6.45
 -11  11   1   61.06    6.81
  11  11  -1   40.63    5.49
 -11 -11   1   39.01    5.73
  11  11  -1   47.70    5.55
 -10  11   1   33.84    5.22
  10  11  -1   34.87    4.68
 -10 -11   1   39.47    5.80
  10 -11  -1   43.55    5.97
  10  11  -1   42.15    5.36
   9 -11  -1   15.14    3.81
   9  11  -1   17.31    3.44
  -9  11   1   16.43    3.70
   9  11  -1   17.42    3.71
  -9 -11   1   20.61    4.35
   8  11  -1    3.69    2.32
  -8  11   1    5.34    2.63
   8 -11  -1    0.91    2.28
  -8 -11   1    1.05    2.53
   8  11  -1    0.36    1.83
   7 -11  -1    3.68    2.65
   7  11  -1    3.98    2.41
  -7  11   1    3.57    2.24
  -7 -11   1    1.27    2.54
   7  11  -1    3.15    2.25
   6 -11  -1  193.60   10.49
  -6 -11   1  190.93   10.58
   6  11  -1  201.63    9.74
  -6  11   1  216.59   10.71
   6  11  -1  225.65   10.57
   5 -11  -1  151.19    8.60
  -5 -11   1  140.45    8.66
   5 -11  -1  141.49    8.00
  -5  11   1  137.87    8.28
   5  11  -1  144.70    8.08
   4 -11  -1   30.71    4.16
  -4 -11   1   30.32    4.53
   4 -11  -1   25.27    3.93
   4  11  -1   33.51    4.25
  -4  11   1   35.75    4.46
  -3  11   1    0.43    1.70
  -3 -11   1   -2.44    1.97
   3  11  -1    1.25    1.78
   3 -11  -1    0.51    1.83
   3 -11  -1    2.76    2.26
   2  11  -1    5.17    2.22
   2 -11  -1    8.41    2.50
   2 -11  -1    4.51    2.40
  -2 -11   1    9.66    2.96
  -2  11   1    7.78    2.41
   1 -11  -1  101.36    6.74
   1 -11  -1  113.69    6.40
  -1  11   1  101.85    6.63
   1  11  -1   97.64    6.49
  -1 -11   1  111.54    7.12
   0  11   1   18.37    3.19
   0 -11   1   21.11    3.62
   0  11  -1   21.88    3.42
   0 -11  -1   14.73    3.25
   1 -11   1  249.57   10.74
   1 -11   1  238.49   11.26
  -1  11  -1  251.30   11.41
  -1 -11  -1  245.02   11.51
   1  11   1  261.41   11.42
   2 -11   1  174.07    9.28
  -2  11  -1  181.35    9.30
   2  11   1  182.06    9.17
  -2 -11  -1  191.51    9.78
   2 -11   1  189.97    9.16
   3  11   1    8.79    2.46
  -3 -11  -1    5.31    2.49
   3 -11   1    7.34    2.38
   3 -11   1    6.61    2.74
  -3  11  -1    4.83    2.07
   4 -11   1   36.57    4.55
   4  11   1   43.08    4.25
  -4 -11  -1   43.32    5.24
   4  11   1   35.73    4.36
   4 -11   1   48.03    4.98
  -4  11  -1   45.64    5.11
   5 -11   1   90.27    6.43
  -5 -11  -1   87.75    6.96
   5 -11   1   81.94    6.59
   5  11   1   81.51    5.93
  -5  11  -1   80.44    6.64
   5  11   1   88.50    5.97
  -6  11  -1   30.32    4.35
  -6 -11  -1   33.18    4.88
   6 -11   1   41.38    4.70
   6 -11   1   39.99    5.04
   6  11   1   36.96    4.39
   6  11   1   36.35    4.44
   7  11   1   54.39    5.29
   7 -11   1   48.57    5.68
  -7  11  -1   55.84    5.83
   7  11   1   54.68    5.29
  -7 -11  -1   60.55    6.29
  -8  11  -1    3.09    2.33
   8  11   1    6.50    2.27
   8 -11   1    4.59    2.49
  -8 -11  -1    3.24    2.86
   8  11   1    3.28    2.46
   9  11   1   10.91    3.21
  -9 -11  -1    6.04    3.43
   9 -11   1    8.81    3.31
  -9  11  -1    4.95    2.53
   9  11   1    9.58    2.73
  10 -11   1  145.12    9.79
  10  11   1  148.13    9.07
 -10  11  -1  168.99    9.79
 -10 -11  -1  155.44    9.89
  10  11   1  134.15    8.34
  11  11   1   11.34    3.04
 -11  11  -1   10.01    3.31
  11  11   1    9.14    3.31
 -11 -11  -1    0.57    3.02
  11 -11   1    9.84    3.78
   9  12  -1  100.26    7.58
  -9 -12   1   87.47    8.16
  -9  12   1  103.37    8.36
   9 -12  -1  114.10    8.71
   9  12  -1  112.95    7.57
  -8  12   1   15.71    3.58
  -8 -12   1   20.39    4.24
   8  12  -1   10.23    3.08
   8 -12  -1   20.41    4.10
   7  12  -1   89.18    7.03
  -7 -12   1   91.78    7.87
  -7  12   1   76.58    7.23
   7 -12  -1  113.13    8.23
   6 -12  -1    3.87    2.32
  -6 -12   1    4.89    2.73
   6  12  -1   12.56    2.97
  -6  12   1    6.26    2.67
   5 -12  -1   62.78    6.03
   5  12  -1   65.85    5.98
  -5 -12   1   54.78    6.29
  -5  12   1   55.12    5.88
  -4  12   1   81.33    6.72
  -4 -12   1   71.46    6.71
   4 -12  -1   67.29    6.07
   4  12  -1   79.45    6.49
   4 -12  -1   81.06    6.45
  -3 -12   1   12.82    3.40
   3  12  -1   18.83    3.34
   3 -12  -1   19.88    3.77
  -3  12   1   18.89    3.44
   3 -12  -1   16.23    3.25
   2 -12  -1  133.93    7.67
  -2  12   1  130.67    7.92
  -2 -12   1  124.92    8.11
   2  12  -1  137.65    8.03
   2 -12  -1  142.54    8.26
  -1 -12   1   22.80    4.08
  -1  12   1   28.67    4.10
   1  12  -1   29.23    4.03
   1 -12  -1   18.95    3.80
   0  12   1  297.72   12.86
   0 -12   1  277.71   12.77
   0 -12  -1  273.19   12.73
   0  12  -1  261.37   12.40
  -1 -12  -1  390.56   15.88
   1 -12   1  362.65   15.42
   1  12   1  374.28   15.43
  -1  12  -1  350.25   15.31
   2  12   1    2.48    2.14
  -2  12  -1    1.49    1.95
   2 -12   1    2.89    2.61
   2 -12   1    1.92    2.04
  -2 -12  -1    0.29    2.38
  -3  12  -1   16.63    3.37
  -3 -12  -1   20.13    3.98
   3 -12   1   27.31    3.89
   3 -12   1   17.65    3.89
   3  12   1   23.73    3.85
  -4 -12  -1    0.01    2.52
   4 -12   1    8.07    2.71
  -4  12  -1    5.02    2.16
   4 -12   1    0.42    2.45
   4  12   1    5.70    2.17
   5 -12   1   71.30    6.33
   5 -12   1   72.06    6.31
  -5 -12  -1   61.36    6.46
   5  12   1   59.34    5.73
  -5  12  -1   68.65    6.46
   6  12   1  348.38   14.63
  -6 -12  -1  338.87   15.38
   6 -12   1  347.95   15.25
  -6  12  -1  305.95   14.65
   7  12   1  109.36    7.14
  -7  12  -1   91.87    7.64
   7 -12   1   94.76    7.88
  -7 -12  -1   96.22    8.06
   8  12   1  130.78    7.94
   8 -12   1  131.87    8.89
  -8 -12  -1  112.15    8.87
  -8  12  -1  127.67    8.54
   8  12   1  124.79    8.15
   9  12   1   23.11    3.86
   9  12   1   19.35    3.87
  -9 -12  -1   18.82    4.65
  -9  12  -1   11.70    3.29
   9 -12   1   13.15    3.42
   6  13  -1  142.78    8.85
  -6 -13   1  140.00    9.37
   6 -13  -1  141.34    9.06
  -6  13   1  152.00    9.31
  -5 -13   1   82.98    7.63
   5 -13  -1   93.12    7.50
   5  13  -1   82.19    7.08
  -5  13   1   93.15    7.68
   4  13  -1    3.72    2.54
   4 -13  -1   -2.73    2.58
   4 -13  -1    9.09    2.70
  -4 -13   1   -1.80    2.47
  -4  13   1    3.76    2.27
   3 -13  -1   49.74    5.28
  -3 -13   1   41.34    5.70
   3 -13  -1   53.81    5.85
  -3  13   1   57.87    6.06
   3  13  -1   56.10    5.92
  -2 -13   1   -2.91    2.31
   2  13  -1   -0.53    1.94
   2 -13  -1    0.97    2.61
  -2  13   1    6.82    2.60
  -1 -13   1  334.59   14.98
   1  13  -1  321.80   14.56
  -1  13   1  320.33   14.45
   1 -13  -1  318.49   14.53
   0  13  -1  246.77   11.86
   0 -13  -1  250.65   12.18
   0  13   1  217.82   11.38
   0 -13   1  219.27   11.70
   1  13   1   29.11    4.26
   1 -13   1   24.47    4.52
  -1 -13  -1   30.56    4.86
  -1  13  -1   27.88    4.27
   2  13   1  135.04    8.41
   2 -13   1  135.50    8.68
  -2 -13  -1  145.68    9.14
  -2  13  -1  146.68    8.80
  -3 -13  -1    3.93    2.59
   3 -13   1    5.89    3.21
  -3  13  -1    2.60    2.02
   3  13   1    6.11    2.52
   4  13   1  156.71    9.23
  -4  13  -1  165.50    9.63
  -4 -13  -1  170.13   10.25
   4 -13   1  181.24    9.65
   4 -13   1  150.14    9.38
   5  13   1  149.70    8.83
  -5 -13  -1  142.85    9.46
   5 -13   1  153.70    9.15
  -5  13  -1  122.64    8.46
  -6 -13  -1   16.08    4.04
   6 -13   1   23.77    4.29
  -6  13  -1   18.92    3.80
   6  13   1   16.83    3.52
  -1 -14   1   28.10    5.14
  -1  14   1   24.96    4.19
   1 -14  -1   23.50    4.69
   1  14  -1   27.23    4.45
   0  14  -1   33.09    4.73
   0  14   1   32.03    4.62
   0 -14   1   21.98    4.59
   0 -14  -1   22.84    4.67
   1 -14   1  205.85   11.29
   1  14   1  192.20   10.68
  -1 -14  -1  184.18   10.98
  -1  14  -1  182.21   10.57
 -17   0   2  253.15   12.66
 -16   0   2   12.99    3.47
  16   0  -2   14.92    3.12
  15   0  -2  446.20   17.38
 -15   0   2  409.99   17.07
 -14   0   2    1.20    1.98
  14   0  -2    5.21    2.16
  13   0  -2   13.68    2.89
 -13   0   2   14.90    3.02
  13   0  -2   14.01    2.47
 -12   0   2  309.18   11.41
  12   0  -2  310.26   11.59
 -12   0   2  297.70   12.46
  12   0  -2  313.34   12.67
 -11   0   2  135.42    6.99
  11   0  -2  122.69    6.69
  11   0  -2  120.24    6.07
 -11   0   2  142.50    6.14
  10   0  -2   66.92    4.48
  10   0  -2   60.54    3.95
 -10   0   2   65.25    4.53
 -10   0   2   71.29    3.97
   9   0  -2  633.37   21.21
   9   0  -2  645.81   20.47
  -9   0   2  637.50   21.11
  -9   0   2  649.36   20.24
   8   0  -2    0.25    1.08
  -8   0   2    0.81    1.06
   8   0  -2   -0.53    1.10
  -8   0   2    0.09    1.01
  -7   0   2 1689.25   49.05
   7   0  -2 1692.40   49.91
   7   0  -2 1649.24   49.24
  -7   0   2 1677.98   49.85
   6   0  -2   22.59    2.19
   6   0  -2   25.90    1.98
  -6   0   2   23.43    1.76
  -6   0   2   23.87    2.23
   5   0  -2   59.31    2.94
  -5   0   2   65.34    2.82
  -5   0   2   56.96    3.15
   5   0  -2   61.72    3.27
   4   0  -2  359.21   11.65
  -4   0   2  349.81   11.60
  -4   0   2  373.95   11.13
   4   0  -2  365.36   11.33
   3   0  -2 9750.76  285.62
  -3   0   2 9855.24  288.79
  -3   0   2 9997.35  285.91
   3   0  -2 9717.83  285.95
  -2   0   2  159.28    5.38
  -2   0   2  169.98    5.06
   2   0  -2  163.92    5.24
   2   0  -2  164.67    5.40
  -1   0   2 2134.07   61.19
   1   0  -2 2136.34   61.23
   0   0  -2    7.59    0.75
   0   0   2    7.42    0.72
   0   0  -2    5.59    0.67
   0   0  -2    6.06    0.58
   1   0   2 2817.55   80.83
  -1   0  -2 2832.34   82.17
  -2   0  -2   33.26    1.68
  -2   0  -2   31.64    1.43
   2   0   2   30.36    1.52
   2   0   2   33.92    1.66
  -3   0  -2   14.03    1.21
   3   0   2   13.37    1.27
   3   0   2   10.92    1.35
  -3   0  -2   13.13    1.29
  -4   0  -2  671.02   20.40
  -4   0  -2  681.87   20.33
   4   0   2  688.89   20.36
   4   0   2  655.91   20.48
  -5   0  -2  874.71   25.73
   5   0   2  848.91   25.87
   5   0   2  839.01   25.64
  -5   0  -2  854.23   25.71
   6   0   2 1388.06   41.08
  -6   0  -2 1364.53   40.81
   6   0   2 1344.89   40.73
  -6   0  -2 1420.74   40.93
  -7   0  -2   74.92    4.00
   7   0   2   84.59    4.10
  -7   0  -2   91.86    4.31
   7   0   2   79.13    4.31
   8   0   2    1.68    1.36
  -8   0  -2    2.30    1.19
   8   0   2    3.39    1.32
  -8   0  -2    3.19    1.28
  -9   0  -2  253.84    9.59
  -9   0  -2  265.14    9.92
   9   0   2  246.20    9.48
   9   0   2  250.59    9.98
  10   0   2   53.96    4.18
 -10   0  -2   51.62    4.05
 -10   0  -2   48.78    3.70
  10   0   2   50.43    3.73
 -11   0  -2  541.92   18.05
 -11   0  -2  492.84   18.22
  11   0   2  537.45   18.62
  11   0   2  541.87   18.00
 -12   0  -2  717.54   23.96
  12   0   2  724.26   24.71
  12   0   2  712.15   23.84
 -12   0  -2  767.76   24.77
 -13   0  -2    3.35    2.15
 -13   0  -2    4.03    1.88
  13   0   2    6.09    2.10
  13   0   2    5.98    2.18
 -14   0  -2    8.43    2.66
  14   0   2    9.56    2.62
 -14   0  -2   10.67    2.38
 -15   0  -2   71.72    6.14
  15   0   2   72.10    6.07
 -16   0  -2  150.00    8.77
  16   0   2  152.29    8.82
  17   0   2  287.61   13.21
 -17   0  -2  258.85   12.87
  17   1  -2    7.35    2.81
 -17  -1   2   15.11    3.77
 -17   1   2   14.90    3.96
  16   1  -2  243.03   11.90
 -16   1   2  240.63   11.75
 -16  -1   2  221.92   11.40
  15   1  -2    0.87    2.04
 -15  -1   2    0.70    2.21
 -15   1   2    2.32    2.40
  14  -1  -2  103.23    6.22
 -14   1   2  102.38    6.78
  14   1  -2  103.18    6.79
 -14  -1   2  100.37    6.57
 -13  -1   2    7.58    2.53
  13  -1  -2   10.07    2.47
 -13   1   2   14.79    3.08
  13   1  -2   12.58    2.89
  13  -1  -2    5.46    2.09
 -13  -1   2    8.54    2.25
  12   1  -2   49.93    4.70
 -12   1   2   51.95    3.53
  12   1  -2   51.63    3.53
 -12  -1   2   45.31    3.80
  12  -1  -2   47.71    4.33
  12  -1  -2   42.94    3.84
 -12   1   2   36.00    4.20
 -12  -1   2   48.04    4.55
  11  -1  -2  407.15   14.61
 -11   1   2  406.50   15.19
 -11  -1   2  405.70   15.08
  11  -1  -2  392.64   14.85
 -11   1   2  411.60   13.80
  11   1  -2  403.42   15.24
  11   1  -2  406.32   13.80
 -11  -1   2  406.55   14.22
  10  -1  -2  208.30    8.94
 -10  -1   2  217.60    9.13
 -10   1   2  205.12    8.00
 -10   1   2  228.59    9.38
 -10  -1   2  215.94    8.48
  10   1  -2  204.23    7.99
  10   1  -2  208.67    9.23
  10  -1  -2  219.78    8.81
   9  -1  -2    4.11    1.61
  -9   1   2    5.90    1.79
   9   1  -2    6.58    1.51
   9  -1  -2    8.72    1.98
  -9  -1   2    7.77    1.83
   9   1  -2   10.59    2.22
  -9  -1   2   10.69    1.88
  -9   1   2    6.83    1.49
   8   1  -2  144.18    6.42
  -8  -1   2  136.84    6.08
  -8  -1   2  127.88    5.55
  -8   1   2  130.68    5.19
   8  -1  -2  121.07    5.76
  -8   1   2  134.30    6.16
   8  -1  -2  133.18    5.97
   8   1  -2  123.49    5.22
  -7   1   2  199.46    7.73
   7   1  -2  195.05    7.77
  -7  -1   2  191.60    7.09
   7   1  -2  186.16    6.74
   7  -1  -2  180.49    7.34
  -7   1   2  186.57    6.67
   7  -1  -2  190.19    7.40
  -7  -1   2  191.47    7.51
   6  -1  -2   45.85    2.90
  -6  -1   2   47.41    2.73
   6  -1  -2   45.46    2.84
  -6   1   2   47.77    2.36
   6   1  -2   51.62    3.23
   6   1  -2   43.49    2.38
  -6  -1   2   47.97    2.89
  -6   1   2   51.29    3.13
  -5  -1   2 2883.18   82.27
   5   1  -2 2893.99   82.43
  -5  -1   2 2866.07   81.86
  -5   1   2 2813.73   81.42
   5   1  -2 2858.30   81.50
  -5   1   2 2888.10   82.34
   5  -1  -2 2773.31   82.04
   5  -1  -2 2769.40   82.10
   4  -1  -2  534.01   16.95
  -4   1   2  543.63   16.25
  -4  -1   2  546.28   17.03
  -4  -1   2  568.83   16.76
  -4   1   2  544.68   17.07
   4   1  -2  555.23   17.16
   4   1  -2  565.58   16.33
   3   1  -2  548.90   16.87
  -3   1   2  545.33   16.84
   3  -1  -2  554.65   16.82
  -3  -1   2  579.47   16.65
   3   1  -2  563.48   16.20
   3   1  -2  540.97   16.77
  -3   1   2  536.20   16.13
  -2  -1   2   85.44    3.07
  -2   1   2   88.22    3.27
   2  -1  -2   78.74    3.23
   2   1  -2   83.53    2.67
   2   1  -2   87.72    3.22
   2   1  -2   79.16    3.16
   1   1  -2  802.10   23.45
  -1   1   2  800.40   23.54
   1   1  -2  803.81   23.51
   1   1  -2  822.26   23.60
  -1  -1   2  810.67   23.55
   1  -1  -2  801.60   23.53
   1  -1  -2  813.69   23.63
   0   1  -2 1899.86   54.90
   0  -1   2 1931.40   54.94
   0  -1  -2 1938.39   54.95
   0  -1  -2 1861.63   54.89
   0   1   2 1921.09   54.97
   0  -1   2 1937.14   54.95
   1  -1   2  640.55   18.84
   1   1   2  632.97   18.79
   1  -1   2  643.35   18.85
  -1   1  -2  640.12   18.70
  -1  -1  -2  632.37   18.79
   1   1   2  639.79   18.57
  -1  -1  -2  641.77   18.61
  -2   1  -2  601.90   17.82
  -2  -1  -2  588.95   17.58
   2  -1   2  604.46   17.61
  -2  -1  -2  599.97   17.97
   2   1   2  597.72   17.64
  -2   1  -2  597.13   17.82
   2  -1   2  622.27   18.06
   2   1   2  601.29   17.99
   3  -1   2   37.79    2.29
  -3   1  -2   33.93    1.92
   3   1   2   32.17    2.20
  -3  -1  -2   33.53    2.24
   3   1   2   32.84    1.75
  -3   1  -2   35.64    2.11
   3   1   2   35.17    1.78
   3  -1   2   32.47    1.93
  -3  -1  -2   33.99    1.81
  -4   1  -2  364.22   11.77
   4   1   2  379.25   11.54
  -4  -1  -2  371.67   12.00
  -4  -1  -2  381.86   11.77
   4  -1   2  374.88   11.76
   4   1   2  379.30   12.17
  -4   1  -2  367.21   11.88
   4  -1   2  376.22   12.13
  -5   1  -2 1716.19   48.95
   5   1   2 1673.47   48.42
   5  -1   2 1639.78   49.00
  -5   1  -2 1646.33   48.66
   5  -1   2 1662.11   48.72
   5   1   2 1672.91   49.15
  -5  -1  -2 1648.31   48.90
  -5  -1  -2 1687.82   48.73
   6   1   2  530.70   16.73
   6   1   2  540.48   17.55
   6  -1   2  535.62   17.34
   6  -1   2  536.19   17.13
  -6  -1  -2  568.13   17.37
  -6   1  -2  530.36   16.98
  -6  -1  -2  551.91   17.14
  -6   1  -2  551.63   17.31
  -7  -1  -2  440.42   14.64
   7   1   2  455.11   15.10
  -7  -1  -2  424.12   14.47
   7  -1   2  442.42   14.76
  -7   1  -2  449.10   14.77
   7  -1   2  444.25   14.63
  -7   1  -2  439.78   14.35
   7   1   2  441.79   14.14
   8   1   2  930.26   28.95
   8   1   2  971.56   30.03
   8  -1   2  954.12   29.57
  -8   1  -2  981.04   29.76
   8  -1   2  928.88   29.57
  -8   1  -2  955.17   29.24
  -8  -1  -2  940.98   29.50
  -8  -1  -2  994.84   29.60
  -9  -1  -2    1.10    1.25
  -9   1  -2   -0.42    1.32
   9   1   2    1.70    1.30
   9  -1   2    0.80    1.43
  -9  -1  -2    0.00    1.26
   9  -1   2    0.12    1.22
   9   1   2    0.04    1.27
  -9   1  -2   -0.78    1.03
  10  -1   2  720.11   23.66
  10   1   2  716.90   22.86
 -10  -1  -2  727.09   23.61
 -10   1  -2  730.12   23.18
 -10  -1  -2  725.49   23.53
  10  -1   2  729.27   23.62
 -10   1  -2  724.51   23.80
  10   1   2  720.41   24.06
  11  -1   2  104.39    5.91
 -11  -1  -2   87.48    5.47
  11   1   2  107.45    5.39
  11   1   2  103.31    6.15
 -11   1  -2  113.41    5.56
  11  -1   2  104.27    5.97
 -11   1  -2  104.73    6.10
 -11  -1  -2  106.85    5.77
  12  -1   2   34.37    3.76
  12  -1   2   29.47    3.52
 -12  -1  -2   29.93    3.44
 -12   1  -2   36.07    3.53
  12   1   2   34.13    3.98
  12   1   2   29.85    3.05
 -12   1  -2   29.05    3.66
 -12  -1  -2   33.96    3.81
 -13   1  -2   83.88    5.82
  13  -1   2   89.17    5.80
 -13   1  -2   97.47    5.47
  13  -1   2   88.20    5.68
  13   1   2   92.36    6.14
 -13  -1  -2   99.48    5.79
 -13  -1  -2   86.85    5.77
 -14  -1  -2    1.15    1.95
  14  -1   2    0.91    1.81
 -14  -1  -2    2.03    2.01
  14  -1   2    3.63    2.03
 -14   1  -2   -0.03    1.76
  14   1   2    1.76    2.01
  15   1   2  152.94    8.71
 -15  -1  -2  158.54    8.19
 -15   1  -2  139.42    8.41
  15  -1   2  157.83    8.52
 -15  -1  -2  166.94    8.81
 -16  -1  -2  148.77    8.81
 -16   1  -2  154.39    9.05
  16   1   2  158.03    9.11
  16  -1   2  154.69    8.76
  17   1   2    5.74    2.75
  17  -1   2    4.13    2.55
 -17  -1  -2    3.77    2.87
 -17   1  -2    4.04    2.96
 -17   2   2   71.50    7.14
 -17  -2   2   83.26    7.33
  17   2  -2   73.51    7.04
 -16  -2   2   31.15    4.83
 -16   2   2   25.41    4.43
  16   2  -2   37.73    4.94
  15   2  -2   13.72    3.18
  15  -2  -2   11.58    2.95
 -15  -2   2   12.33    3.25
 -15   2   2    6.65    2.69
 -14  -2   2  228.19    9.78
 -14   2   2  212.30   10.38
  14  -2  -2  210.98    9.84
 -14  -2   2  181.23    9.81
  14   2  -2  213.33   10.55
 -13  -2   2   31.49    3.54
  13   2  -2   29.26    4.06
  13  -2  -2   30.39    3.80
 -13  -2   2   25.56    3.81
 -13   2   2   20.36    3.55
 -12  -2   2  309.89   12.00
  12   2  -2  315.83   13.08
  12  -2  -2  299.50   12.29
 -12  -2   2  295.97   12.51
 -12   2   2  323.03   12.92
 -11  -2   2   56.88    4.23
 -11   2   2   47.53    3.24
 -11  -2   2   56.78    4.58
 -11   2   2   58.53    4.81
  11   2  -2   48.64    4.53
  11  -2  -2   51.13    4.31
 -10  -2   2  123.42    6.28
  10   2  -2  114.07    6.36
 -10   2   2  129.74    6.68
  10  -2  -2  110.79    6.13
 -10  -2   2  119.84    6.00
  10   2  -2  116.75    4.94
 -10   2   2  112.04    5.05
  -9  -2   2   46.86    3.46
  -9   2   2   46.96    3.95
   9  -2  -2   41.07    3.59
   9   2  -2   48.10    4.05
   9   2  -2   42.80    2.56
  -9  -2   2   40.66    3.52
  -9   2   2   42.04    2.64
  -8   2   2   59.92    4.07
  -8  -2   2   65.70    3.98
   8   2  -2   63.11    4.16
  -8   2   2   63.82    3.16
  -8  -2   2   68.41    3.93
   8  -2  -2   68.99    4.21
   8   2  -2   67.03    3.06
  -7  -2   2  205.42    7.86
  -7  -2   2  219.63    8.19
   7   2  -2  196.79    8.23
   7  -2  -2  196.92    8.10
   7   2  -2  202.49    6.79
  -7   2   2  211.35    8.30
  -7   2   2  206.74    7.03
  -6  -2   2 1083.92   31.78
   6   2  -2 1059.45   32.28
   6   2  -2 1059.46   30.64
  -6  -2   2 1071.57   32.05
  -6   2   2 1020.82   30.86
   6  -2  -2 1053.57   32.10
  -6   2   2 1033.55   32.08
  -5   2   2    0.58    0.96
  -5  -2   2   -1.19    0.73
   5   2  -2   -0.50    0.79
   5   2  -2    0.77    0.44
   5   2  -2   -0.97    0.78
   5  -2  -2    0.07    1.05
  -4   2   2   91.93    4.22
  -4  -2   2  101.01    4.19
   4   2  -2   94.94    4.10
   4  -2  -2   90.31    4.22
   4   2  -2  101.33    4.41
   3   2  -2   64.32    2.98
  -3   2   2   61.02    3.09
   3   2  -2   63.42    3.10
   3  -2  -2   62.74    3.24
  -3  -2   2   66.72    3.11
  -2   2   2  441.51   13.92
  -2  -2   2  459.24   13.95
   2   2  -2  462.11   13.96
   2  -2  -2  446.58   13.41
  -2  -2   2  456.66   13.29
   2   2  -2  448.43   13.88
   1   2  -2  136.97    4.82
  -1  -2   2  134.53    4.84
  -1   2   2  135.40    4.59
  -1   2   2  132.87    4.75
   1  -2  -2  143.79    4.92
   1   2  -2  136.72    4.65
  -1  -2   2  138.33    4.44
   1  -2  -2  137.47    4.56
   0  -2  -2  156.33    5.15
   0   2   2  153.45    5.11
   0  -2   2  157.83    5.17
   0   2  -2  149.59    5.23
   0  -2  -2  155.08    5.19
   0   2   2  152.96    5.13
   0   2  -2  151.78    4.78
   1  -2   2  568.14   17.07
  -1   2  -2  565.08   16.99
   1   2   2  563.09   16.96
   1   2   2  565.27   16.77
  -1  -2  -2  569.97   17.06
  -1  -2  -2  559.97   16.65
   2  -2   2 5073.00  152.59
  -2  -2  -2 5369.57  152.60
   2   2   2 5400.12  152.32
   2   2   2 5393.30  152.57
  -2   2  -2 5368.24  152.50
  -2  -2  -2 5457.11  152.36
  -3   2  -2  239.65    8.22
  -3  -2  -2  241.71    7.53
   3  -2   2  248.05    7.61
   3   2   2  248.08    7.98
   3  -2   2  245.22    8.54
   3   2   2  250.40    8.46
  -3  -2  -2  249.92    8.45
  -4   2  -2 1691.94   49.61
   4  -2   2 1717.94   49.33
  -4   2  -2 1708.17   49.90
   4   2   2 1704.63   49.62
   4  -2   2 1690.25   50.18
   4   2   2 1696.78   50.13
   4   2   2 1732.65   49.13
  -4  -2  -2 1714.36   50.05
   4   2   2 1709.30   49.12
   5   2   2  456.00   13.77
  -5   2  -2  456.00   14.71
   5   2   2  469.12   15.01
  -5   2  -2  453.02   14.30
   5  -2   2  456.20   14.95
   5  -2   2  444.53   14.13
  -5  -2  -2  453.17   14.77
   6  -2   2  309.30   10.31
   6   2   2  311.58    9.84
  -6   2  -2  300.64   10.30
  -6   2  -2  303.51   10.74
   6   2   2  323.49   11.16
   6  -2   2  302.61   10.95
  -6  -2  -2  305.62   10.79
  -6  -2  -2  311.68   10.53
   7   2   2    5.12    1.09
   7  -2   2    4.63    1.26
  -7  -2  -2    4.79    1.22
   7   2   2    2.26    1.35
  -7   2  -2    4.23    1.13
  -7  -2  -2    1.86    1.38
  -7   2  -2    3.35    1.34
   7  -2   2    5.47    1.70
   8   2   2   95.10    5.21
  -8  -2  -2   80.36    4.34
  -8   2  -2   81.92    4.70
   8  -2   2   78.71    4.23
  -8   2  -2   87.45    4.19
  -8  -2  -2   77.70    4.59
   8   2   2   81.91    3.84
   8  -2   2   85.26    4.77
  -9   2  -2  145.63    6.93
   9   2   2  147.71    5.97
  -9  -2  -2  161.40    7.09
  -9  -2  -2  145.66    6.65
   9  -2   2  152.44    7.16
  -9   2  -2  144.20    6.32
   9   2   2  156.75    7.39
   9  -2   2  153.20    6.67
  10   2   2  187.07    8.58
  10  -2   2  181.45    8.25
 -10  -2  -2  169.67    7.83
  10  -2   2  182.91    7.88
 -10   2  -2  186.25    8.40
 -10   2  -2  186.88    7.60
 -10  -2  -2  190.77    8.20
  10   2   2  176.74    7.04
  11  -2   2  667.67   21.86
  11   2   2  666.41   22.23
 -11  -2  -2  540.84   20.99
 -11  -2  -2  585.66   21.16
  11  -2   2  679.99   21.49
 -11   2  -2  641.46   20.79
 -11   2  -2  668.16   21.89
 -12   2  -2  334.63   12.72
  12  -2   2  348.07   13.33
 -12  -2  -2  367.84   13.66
 -12  -2  -2  355.22   13.51
  12  -2   2  333.02   13.55
 -12   2  -2  327.95   13.58
  12   2   2  377.87   14.40
 -13  -2  -2   28.33    3.77
  13  -2   2   15.25    3.12
 -13   2  -2   20.68    3.61
 -13   2  -2   18.67    2.87
  13  -2   2   20.27    3.11
 -13  -2  -2   26.56    3.65
  13   2   2   23.66    3.76
 -14  -2  -2    2.88    2.14
 -14  -2  -2    3.46    2.17
 -14   2  -2    3.68    2.34
  14  -2   2    4.83    2.51
  14  -2   2   10.15    2.38
  14   2   2    3.42    2.15
 -15  -2  -2    1.77    2.12
 -15  -2  -2    1.36    2.04
  15  -2   2    4.11    2.06
  15   2   2    2.38    2.00
 -15   2  -2   -0.31    1.88
  15  -2   2    0.71    2.22
  16   2   2   31.03    4.55
 -16  -2  -2   48.55    5.38
 -16   2  -2   38.20    5.10
 -17   2  -2   95.99    7.55
 -17  -2  -2   87.41    7.42
  17   2   2   87.20    7.47
  17   3  -2    6.09    2.99
 -17   3   2    5.77    2.87
 -17  -3   2    2.43    2.82
 -16  -3   2   11.60    3.20
  16  -3  -2    7.20    2.82
 -16   3   2   11.01    3.61
  16   3  -2    9.01    3.02
  15   3  -2   25.04    4.32
 -15   3   2   28.02    4.40
 -15  -3   2   31.37    4.51
  15  -3  -2   35.43    4.55
 -14  -3   2    3.77    2.19
  14  -3  -2    1.66    2.27
  14   3  -2    1.62    1.98
 -14   3   2    6.95    2.72
 -14  -3   2    5.65    2.34
  13   3  -2   53.60    5.29
  13  -3  -2   53.80    4.97
 -13  -3   2   55.74    5.07
 -13  -3   2   48.57    4.50
 -13   3   2   47.15    5.04
 -12  -3   2   59.07    5.07
  12   3  -2   60.35    5.36
  12  -3  -2   54.54    4.92
 -12   3   2   64.38    5.37
 -12  -3   2   77.44    4.97
  11   3  -2  222.42   10.37
 -11   3   2  227.49   10.24
 -11  -3   2  239.97    9.89
 -11  -3   2  226.35   10.04
  11  -3  -2  237.45   10.35
 -10  -3   2  362.00   13.02
  10   3  -2  359.96   13.74
  10  -3  -2  310.13   13.11
 -10  -3   2  345.11   13.09
 -10   3   2  358.50   13.56
  -9   3   2   58.62    4.52
  -9  -3   2   51.29    3.97
  -9  -3   2   63.72    4.08
   9   3  -2   52.02    4.36
   9  -3  -2   58.31    4.34
   8   3  -2    2.91    1.55
   8   3  -2    2.61    0.65
  -8   3   2    2.64    1.77
   8  -3  -2    0.87    1.50
  -8  -3   2    6.48    1.64
  -8  -3   2    3.45    1.54
   7  -3  -2   25.27    2.83
  -7  -3   2   27.65    2.71
   7   3  -2   27.23    2.64
   7   3  -2   25.76    2.88
  -7   3   2   25.93    2.83
   6   3  -2   31.45    2.89
   6   3  -2   36.37    2.83
   6  -3  -2   37.03    3.05
  -6   3   2   35.41    2.99
  -6  -3   2   33.25    2.79
   5   3  -2    4.57    1.35
   5   3  -2    8.03    1.47
   5  -3  -2    6.73    1.55
  -5  -3   2    7.33    1.59
  -5   3   2    5.04    1.40
  -4  -3   2   45.81    2.80
   4  -3  -2   39.79    2.88
   4   3  -2   43.95    2.90
  -4   3   2   46.04    3.00
   4   3  -2   45.45    2.76
   3   3  -2 1956.89   56.22
  -3  -3   2 1938.08   56.27
   3  -3  -2 1880.51   56.36
  -3   3   2 1918.63   56.26
   3   3  -2 1946.55   56.24
  -2   3   2  114.25    4.69
  -2  -3   2  112.63    3.83
   2  -3  -2  111.39    4.18
  -2   3   2  113.04    4.14
  -2  -3   2  114.92    4.66
   2   3  -2  126.78    4.63
   2  -3  -2  116.05    4.76
   2   3  -2  113.67    4.62
   1  -3  -2  232.89    7.55
   1   3  -2  242.90    7.50
  -1   3   2  224.21    7.74
  -1   3   2  235.41    7.43
   1   3  -2  230.03    7.82
   1  -3  -2  230.14    7.79
  -1  -3   2  222.28    7.33
  -1  -3   2  211.05    7.72
   0  -3   2   14.62    1.46
   0  -3   2   12.53    1.38
   0   3   2   13.01    1.37
   0   3  -2   13.65    1.10
   0  -3  -2   13.64    1.45
   0  -3  -2   13.07    1.34
   0   3   2   13.22    1.43
   0   3  -2   13.64    1.51
  -1   3  -2  634.42   17.86
   1   3   2  604.11   18.45
   1   3   2  615.32   18.54
  -1  -3  -2  612.15   18.22
   1  -3   2  576.70   18.61
  -1  -3  -2  622.41   18.75
  -1   3  -2  615.47   18.71
   2  -3   2   79.73    3.80
   2   3   2   74.19    3.55
  -2   3  -2   74.94    3.55
   2   3   2   76.96    3.32
  -2  -3  -2   73.69    3.58
  -2  -3  -2   79.09    2.92
  -2   3  -2   76.76    2.49
  -3  -3  -2  799.70   23.92
   3   3   2  775.38   23.80
   3  -3   2  759.65   23.96
  -3   3  -2  780.52   23.75
  -3  -3  -2  789.79   22.77
   3   3   2  774.03   23.42
   4   3   2  422.83   13.98
  -4  -3  -2  422.53   12.65
  -4   3  -2  420.28   13.84
   4  -3   2  431.32   14.19
   4   3   2  418.33   13.48
  -4  -3  -2  431.65   14.03
   5   3   2  407.08   12.18
  -5  -3  -2  406.93   13.67
  -5   3  -2  411.79   13.58
   5   3   2  404.37   13.72
   5  -3   2  391.34   13.78
   5   3   2  406.31   13.17
   6   3   2  449.82   15.38
   6  -3   2  447.95   15.44
  -6  -3  -2  444.98   15.16
   6   3   2  464.05   13.65
   6   3   2  443.40   14.69
  -6   3  -2  453.68   15.15
  -7  -3  -2   13.05    1.87
   7   3   2    9.94    1.18
   7  -3   2   10.15    2.12
   7  -3   2   13.52    1.61
  -7   3  -2    8.97    1.99
   7   3   2    9.43    2.06
  -7  -3  -2   13.83    2.19
  -8  -3  -2  180.65    7.75
   8   3   2  172.65    7.82
  -8   3  -2  172.17    7.55
   8  -3   2  177.93    6.87
   8   3   2  170.48    6.09
   8  -3   2  162.52    7.66
  -8   3  -2  167.31    6.78
  -8  -3  -2  179.44    7.32
  -9  -3  -2   48.81    4.00
   9   3   2   40.65    2.55
   9   3   2   40.47    3.87
  -9   3  -2   39.57    3.06
  -9   3  -2   43.98    3.85
  -9  -3  -2   45.04    3.46
   9  -3   2   42.50    3.15
   9  -3   2   43.10    4.01
  10  -3   2    2.16    2.10
  10   3   2    1.46    1.87
  10  -3   2   -0.26    1.24
 -10  -3  -2   -1.03    1.28
 -10   3  -2    0.97    1.22
 -10  -3  -2   -0.94    1.76
 -10   3  -2    1.62    1.72
 -11  -3  -2  168.11    8.25
 -11   3  -2  184.99    8.65
 -11  -3  -2  175.70    8.12
 -11   3  -2  174.62    7.46
  11  -3   2  179.91    8.69
  11   3   2  164.68    8.49
  11  -3   2  174.27    7.75
 -12  -3  -2    0.47    1.75
  12  -3   2   -0.44    2.05
  12   3   2    0.16    1.92
 -12   3  -2   -0.21    1.37
 -12   3  -2    0.89    1.96
 -12  -3  -2    2.02    1.89
 -13  -3  -2  148.83    8.00
 -13  -3  -2  165.47    8.19
  13  -3   2  153.76    8.38
 -13   3  -2  150.05    8.27
  13   3   2  151.29    8.50
  14   3   2   -0.37    1.92
 -14  -3  -2    2.12    1.92
 -14  -3  -2    0.50    1.99
  14  -3   2    0.58    2.08
 -14   3  -2    1.97    2.20
 -15  -3  -2   41.52    4.90
  15   3   2   40.51    5.17
  15  -3   2   39.38    4.84
 -15  -3  -2   38.78    4.77
 -15   3  -2   37.31    4.84
 -16   3  -2   13.66    3.66
  16  -3   2   14.03    3.61
 -16  -3  -2   19.15    3.79
  16   3   2   17.69    3.62
 -16  -3  -2   20.88    3.98
 -17   3  -2   36.31    5.20
 -17  -3  -2   31.90    5.05
  17   3   2   32.84    5.07
 -17  -4   2   43.03    5.89
 -17   4   2   59.20    6.76
  17   4  -2   62.09    6.82
  17  -4  -2   52.85    6.03
 -16  -4   2    2.74    2.64
  16  -4  -2   -2.75    2.03
 -16   4   2   -2.43    2.32
  16   4  -2   -0.55    2.21
  15   4  -2    5.74    2.65
  15  -4  -2    5.04    2.48
 -15   4   2    1.59    2.16
 -15  -4   2   10.94    3.10
 -15  -4   2    4.87    2.81
  14  -4  -2   14.95    3.39
 -14  -4   2   14.90    3.45
 -14   4   2   17.68    3.62
  14   4  -2   13.38    3.28
 -14  -4   2   11.43    3.07
  13  -4  -2   29.62    4.28
  13   4  -2   38.10    4.70
 -13   4   2   38.68    4.80
 -13  -4   2   30.25    4.19
 -13  -4   2   31.28    4.08
 -12   4   2   11.70    2.79
  12   4  -2   10.90    2.69
  12  -4  -2   11.75    3.00
 -12  -4   2   11.76    2.60
 -12  -4   2   12.32    2.71
 -11  -4   2   81.31    5.36
  11  -4  -2   80.39    5.82
 -11  -4   2   80.22    5.40
  11   4  -2   79.23    5.93
 -11   4   2   65.18    5.43
 -10  -4   2   14.39    2.76
  10   4  -2   14.57    2.87
  10  -4  -2   15.61    3.23
 -10   4   2   13.04    2.84
 -10  -4   2    8.92    2.46
   9   4  -2  154.88    7.62
   9  -4  -2  154.96    7.71
  -9  -4   2  146.89    7.17
  -9   4   2  142.82    7.36
  -9  -4   2  139.50    7.00
   8  -4  -2   78.37    4.97
  -8  -4   2   81.97    4.76
   8   4  -2   72.44    4.46
   8   4  -2   65.60    4.62
  -8   4   2   79.70    4.91
   7   4  -2  121.11    6.11
   7  -4  -2  121.11    6.21
  -7   4   2  134.07    6.27
   7   4  -2  120.77    5.80
  -7  -4   2  117.60    5.95
  -6   4   2   49.52    3.72
   6   4  -2   44.09    3.51
   6   4  -2   48.06    3.25
  -6  -4   2   52.24    3.67
   6  -4  -2   48.64    3.79
   5  -4  -2    0.11    1.30
   5   4  -2    3.67    1.24
   5   4  -2    2.68    1.41
  -5   4   2    0.95    1.26
  -5  -4   2   -0.01    1.13
   4   4  -2   18.95    2.06
   4   4  -2   15.04    2.00
  -4  -4   2   17.33    2.17
   4  -4  -2   12.87    2.09
  -4   4   2   19.95    2.26
  -3   4   2    8.19    1.49
   3   4  -2    7.08    1.35
  -3  -4   2    7.20    1.49
  -3  -4   2    7.69    0.74
   3  -4  -2    7.95    1.16
   3   4  -2   11.63    1.58
   3  -4  -2    9.41    1.62
  -3   4   2    7.43    1.06
  -2  -4   2    4.16    0.83
  -2   4   2    3.06    1.13
   2  -4  -2    3.54    1.24
  -2   4   2    4.41    0.91
  -2  -4   2    2.92    1.19
   2  -4  -2    3.42    0.88
   2   4  -2    3.42    1.16
   2   4  -2    4.48    1.13
   1   4  -2  299.21    9.33
   1   4  -2  278.09    9.76
   1  -4  -2  287.03    9.55
  -1   4   2  290.47    9.77
  -1   4   2  296.41    9.29
  -1  -4   2  263.38    9.70
   1  -4  -2  296.89    9.75
  -1  -4   2  279.26    9.22
   0  -4  -2   72.76    3.55
   0  -4   2   66.52    3.39
   0   4   2   75.53    3.43
   0  -4   2   73.27    3.61
   0  -4  -2   74.69    3.46
   0   4  -2   80.98    3.75
   0   4   2   72.61    3.60
   0   4  -2   83.28    3.12
   1   4   2    4.31    1.11
   1  -4   2    2.66    1.18
  -1   4  -2    3.57    1.10
  -1  -4  -2    4.43    0.96
  -1   4  -2    5.58    0.75
  -1  -4  -2    4.28    1.25
   1   4   2    4.55    1.11
  -2  -4  -2   61.62    2.62
  -2  -4  -2   61.46    3.33
   2  -4   2   57.40    3.31
  -2   4  -2   56.95    2.14
  -2   4  -2   55.85    3.18
   2   4   2   61.79    3.11
   2   4   2   57.08    3.17
  -3   4  -2    0.47    0.93
   3   4   2    1.27    0.88
  -3  -4  -2    0.81    0.57
   3  -4   2   -0.41    0.96
   3   4   2    0.84    1.09
  -3   4  -2   -0.25    0.38
  -3  -4  -2    4.91    1.33
   4  -4   2   11.43    1.95
  -4   4  -2   10.04    1.76
   4   4   2    9.00    1.79
   4   4   2   10.80    1.58
  -4  -4  -2    9.76    0.87
  -4  -4  -2   10.73    1.87
  -5   4  -2    3.59    1.44
   5  -4   2    4.21    1.58
   5   4   2    4.81    1.62
  -5  -4  -2    4.39    1.50
   5   4   2    4.26    1.22
   6   4   2   17.73    2.17
  -6   4  -2   19.24    2.56
   6   4   2   17.51    2.49
   6  -4   2   16.27    2.55
  -6  -4  -2   22.31    2.71
   6   4   2   17.84    1.19
   7  -4   2   35.19    3.50
   7   4   2   38.76    3.02
  -7   4  -2   36.14    3.33
   7   4   2   30.98    3.26
   7   4   2   35.78    1.79
  -7  -4  -2   30.74    3.21
  -8  -4  -2    2.32    1.68
   8  -4   2   -0.23    1.74
   8   4   2    1.05    1.65
  -8   4  -2   -0.50    1.34
   9   4   2    8.06    2.36
  -9  -4  -2    3.73    2.02
  -9  -4  -2    3.41    1.53
  -9   4  -2    4.67    2.04
   9  -4   2    9.13    2.50
 -10  -4  -2   -0.56    1.71
 -10  -4  -2    1.24    1.43
  10   4   2    0.78    1.70
 -10   4  -2    0.86    1.75
  10  -4   2    3.24    2.34
 -11   4  -2    4.29    1.97
 -11  -4  -2   -1.26    1.37
  11   4   2    1.20    1.56
  11  -4   2    0.51    2.08
 -11  -4  -2   -0.84    1.55
  12   4   2    2.38    2.02
 -12  -4  -2    1.96    1.98
  12  -4   2    0.43    2.14
 -12   4  -2   -0.59    1.67
 -12  -4  -2    0.76    1.98
 -13  -4  -2   38.74    4.39
  13  -4   2   38.70    4.81
 -13   4  -2   37.72    4.61
 -13  -4  -2   40.25    4.53
  13   4   2   33.75    4.47
  14  -4   2    6.86    2.88
  14   4   2    4.06    2.54
 -14   4  -2    4.54    2.27
 -14  -4  -2    4.97    2.50
 -14  -4  -2    5.64    2.50
  15   4   2   67.66    6.51
  15  -4   2   77.34    6.63
 -15   4  -2   74.28    6.61
 -15  -4  -2   61.81    5.95
 -15  -4  -2   70.99    6.16
 -16  -4  -2   31.34    4.79
  16  -4   2   34.29    5.09
 -16   4  -2   36.84    5.22
 -16  -4  -2   35.15    4.98
  16   4   2   26.74    4.49
 -17   4  -2   37.97    5.45
  16   5  -2    4.13    2.74
  16  -5  -2    6.29    3.05
 -16  -5   2    7.24    2.97
 -16   5   2    2.46    3.03
  15   5  -2   -0.10    2.08
 -15  -5   2   -1.21    2.27
 -15  -5   2    0.45    2.14
 -15   5   2    0.13    2.46
  15  -5  -2   -2.50    2.19
 -14  -5   2    2.48    2.36
 -14  -5   2    5.37    2.49
  14  -5  -2    1.58    2.56
 -14   5   2    1.86    2.54
  14   5  -2    4.27    2.45
 -13  -5   2    2.68    2.16
  13   5  -2    0.71    1.89
 -13  -5   2   -1.61    1.91
  13  -5  -2    1.00    2.10
 -13   5   2   -0.39    1.83
 -12  -5   2    0.82    1.91
  12   5  -2    0.97    2.12
  12  -5  -2    2.73    2.35
 -12   5   2    3.51    2.04
 -12  -5   2    1.00    1.98
  11  -5  -2   54.78    5.28
 -11   5   2   53.48    5.15
  11   5  -2   57.76    5.25
 -11  -5   2   62.35    5.08
 -11  -5   2   64.70    5.11
 -10  -5   2   -0.67    1.91
  10  -5  -2    0.32    2.34
 -10  -5   2    3.72    1.84
 -10   5   2    4.17    2.38
  10   5  -2    3.97    2.18
   9   5  -2   48.62    4.12
  -9   5   2   52.87    4.65
  -9  -5   2   49.72    4.43
   9  -5  -2   52.97    4.76
   9   5  -2   53.66    4.66
   8   5  -2    5.93    1.83
  -8  -5   2    6.27    2.27
   8  -5  -2    6.72    2.46
   8   5  -2    5.77    2.06
  -8   5   2    2.72    2.01
   7   5  -2   28.36    3.24
   7   5  -2   38.66    3.33
  -7  -5   2   27.26    3.17
   7  -5  -2   27.97    3.48
  -7   5   2   26.16    3.23
  -6  -5   2   71.16    4.55
   6   5  -2   73.53    4.23
   6  -5  -2   75.94    4.87
   6   5  -2   64.57    4.39
  -6   5   2   72.30    4.50
   5  -5  -2   22.35    2.81
  -5   5   2   23.64    2.80
  -5  -5   2   23.58    2.75
   5   5  -2   27.43    2.75
   5   5  -2   24.29    2.58
  -5   5   2   27.29    1.99
  -4   5   2  285.36    9.21
   4   5  -2  281.39   10.17
  -4  -5   2  272.47   10.30
   4  -5  -2  261.66   10.32
   4   5  -2  283.89   10.14
  -4   5   2  267.96   10.20
   4  -5  -2  280.48    9.53
  -3  -5   2    4.55    1.56
  -3   5   2    2.55    1.32
   3   5  -2    1.38    1.17
   3  -5  -2    3.32    1.06
  -3  -5   2    2.81    0.79
  -3   5   2    3.12    0.96
   3  -5  -2    0.42    1.13
   3   5  -2    3.23    1.23
   2   5  -2  219.96    7.82
  -2   5   2  210.61    8.20
   2  -5  -2  212.66    7.80
   2   5  -2  226.33    8.26
  -2  -5   2  223.70    8.37
  -2  -5   2  207.09    7.23
  -2   5   2  212.75    7.40
   2  -5  -2  225.59    8.29
  -1   5   2  275.32    9.05
   1   5  -2  274.92    9.78
   1  -5  -2  272.92    9.57
  -1  -5   2  274.83    9.11
   1  -5  -2  246.36    9.36
   1   5  -2  273.96    9.08
  -1  -5   2  266.25    9.73
  -1   5   2  283.14    9.78
   0   5   2  134.68    5.64
   0   5   2  133.27    5.30
   0  -5   2  130.79    5.47
   0  -5  -2  127.17    5.62
   0  -5   2  138.92    5.82
   0   5  -2  134.27    4.94
   0   5  -2  142.59    5.85
   0  -5  -2  141.38    5.50
   1   5   2  110.03    4.69
  -1   5  -2  109.27    3.97
  -1  -5  -2  111.28    4.52
  -1  -5  -2  111.48    5.09
   1  -5   2  111.83    5.03
  -1   5  -2  105.71    4.96
   1   5   2  118.33    4.98
   1  -5   2   98.54    4.84
  -2   5  -2   95.54    3.40
  -2  -5  -2   97.23    4.77
  -2   5  -2   98.89    4.69
   2  -5   2   99.04    4.84
   2   5   2   95.74    4.50
   2   5   2   96.57    4.48
  -2  -5  -2   93.98    3.88
  -3  -5  -2  616.61   18.74
  -3   5  -2  608.75   20.03
   3  -5   2  632.09   20.29
  -3   5  -2  638.93   18.34
   3   5   2  610.16   19.67
  -3  -5  -2  639.92   20.31
   3   5   2  632.29   19.92
  -4   5  -2    7.00    1.67
   4  -5   2    7.57    1.99
  -4  -5  -2    7.26    1.82
   4   5   2    7.72    1.50
  -4  -5  -2    6.81    0.88
  -4   5  -2    8.33    0.83
   4   5   2    8.93    1.86
   5   5   2  162.51    7.24
   5  -5   2  166.25    7.51
  -5   5  -2  160.72    7.12
  -5  -5  -2  161.86    5.36
  -5  -5  -2  182.81    7.59
   5   5   2  168.41    6.84
  -6   5  -2   16.21    2.47
   6   5   2   12.87    2.37
   6  -5   2   14.74    2.80
   6   5   2   17.61    2.25
  -6  -5  -2   15.87    2.64
   7  -5   2   46.45    4.17
  -7   5  -2   54.03    4.24
  -7  -5  -2   46.70    4.01
   7   5   2   52.37    3.59
   7   5   2   40.61    3.90
  -8  -5  -2   34.56    3.74
   8  -5   2   40.47    4.26
   8   5   2   35.53    3.85
   8   5   2   38.29    3.37
  -8   5  -2   32.27    3.61
   9   5   2   25.39    3.59
   9  -5   2   22.86    3.59
  -9   5  -2   23.56    3.41
  -9  -5  -2   25.01    3.58
   9   5   2   31.62    3.33
 -10   5  -2   99.77    6.13
 -10  -5  -2   99.93    6.28
  10   5   2   90.94    6.20
 -10  -5  -2  102.03    5.83
  10  -5   2  106.30    6.76
  11  -5   2  134.72    7.78
 -11  -5  -2  119.07    6.69
  11   5   2  135.28    7.61
 -11  -5  -2  119.43    7.00
 -11   5  -2  116.20    7.10
  12  -5   2    3.68    2.48
  12   5   2    2.77    2.10
 -12  -5  -2    3.78    2.22
 -12   5  -2    7.11    2.59
 -12  -5  -2    5.46    2.18
 -13  -5  -2   44.90    4.75
 -13  -5  -2   37.28    4.69
  13  -5   2   45.05    5.31
 -13   5  -2   43.76    5.12
  13   5   2   42.14    5.01
 -14  -5  -2   33.02    4.52
 -14  -5  -2   27.08    4.19
 -14   5  -2   24.97    4.23
  14   5   2   28.87    4.36
  14  -5   2   23.99    4.37
 -15  -5  -2   22.58    4.18
 -15  -5  -2   24.77    4.20
  15  -5   2   23.72    4.23
 -15   5  -2   26.68    4.57
  15   5   2   17.90    3.98
 -16  -5  -2   43.01    5.39
  16  -5   2   39.32    5.63
  16   5   2   32.28    5.11
 -16   5  -2   37.00    5.23
 -16  -6   2    4.28    2.97
 -16   6   2   -1.43    2.28
  16  -6  -2   -0.58    2.78
 -16  -6   2    0.43    2.80
  16   6  -2    2.81    2.81
  15  -6  -2   10.55    3.65
  15   6  -2   21.15    4.12
 -15  -6   2   22.08    4.07
 -15   6   2   24.23    4.40
 -15  -6   2   26.73    4.35
 -14  -6   2   47.78    5.31
  14  -6  -2   51.26    5.89
 -14  -6   2   47.57    5.28
  14   6  -2   47.76    5.69
 -14   6   2   42.82    5.49
 -13   6   2   26.27    4.29
  13   6  -2   13.45    3.30
 -13  -6   2   20.87    3.74
 -13  -6   2   19.25    3.65
  13  -6  -2   21.76    4.05
  12  -6  -2   23.53    4.12
  12   6  -2   21.76    3.89
 -12  -6   2   27.86    3.96
 -12   6   2   27.42    4.16
 -12  -6   2   25.74    3.96
 -11  -6   2   59.51    5.36
  11  -6  -2   70.48    6.05
  11   6  -2   69.54    5.81
 -11  -6   2   58.43    5.14
 -11   6   2   64.06    5.73
  10   6  -2   40.96    4.47
 -10  -6   2   42.65    4.47
  10  -6  -2   37.86    4.64
 -10   6   2   40.53    4.48
  10   6  -2   37.69    4.03
   9   6  -2   71.27    4.75
  -9   6   2   59.60    5.19
  -9  -6   2   67.24    5.16
   9   6  -2   64.40    5.11
   9  -6  -2   56.73    5.31
   8   6  -2   41.83    3.91
  -8  -6   2   51.18    4.50
   8   6  -2   47.50    4.34
  -8   6   2   39.87    4.20
   8  -6  -2   48.42    4.65
   7  -6  -2   -1.94    1.65
  -7   6   2   -0.90    1.43
  -7  -6   2    0.09    1.54
   7   6  -2    1.14    1.43
   7   6  -2    0.75    1.66
  -6   6   2  141.41    6.92
   6   6  -2  133.59    6.71
  -6   6   2  132.51    5.45
  -6  -6   2  139.19    6.88
   6   6  -2  138.92    6.53
   5  -6  -2   -1.98    1.47
   5   6  -2    1.22    1.51
   5   6  -2   -0.61    1.19
  -5  -6   2    1.21    1.48
  -5   6   2   -0.56    1.43
  -5   6   2    2.19    1.00
   5  -6  -2    1.32    1.06
   4  -6  -2   58.32    4.18
   4   6  -2   65.47    4.05
   4   6  -2   71.17    4.20
   4  -6  -2   63.87    3.64
  -4   6   2   71.14    3.32
  -4  -6   2   66.63    4.26
  -4  -6   2   67.73    2.70
  -4   6   2   54.76    3.95
   3   6  -2  451.24   14.59
  -3   6   2  432.87   14.97
   3  -6  -2  411.07   14.93
  -3  -6   2  436.42   15.09
   3  -6  -2  431.55   14.38
  -3  -6   2  433.12   13.44
   3   6  -2  429.73   14.85
  -3   6   2  444.22   13.78
  -2  -6   2    1.32    0.98
  -2   6   2    1.87    1.33
   2   6  -2    1.62    1.19
  -2   6   2    1.07    1.01
  -2  -6   2    1.62    1.26
   2   6  -2    0.32    1.04
   2  -6  -2   -1.12    1.23
   2  -6  -2    0.83    1.05
  -1   6   2  348.53   12.17
   1   6  -2  346.03   12.21
   1  -6  -2  347.69   11.96
  -1   6   2  335.79   11.27
   1   6  -2  342.69   11.33
   1  -6  -2  331.37   11.86
  -1  -6   2  369.90   12.40
  -1  -6   2  326.87   11.37
   0   6   2    7.95    1.76
   0   6  -2    7.84    1.28
   0  -6  -2    8.77    1.64
   0  -6   2    7.74    1.64
   0   6  -2    5.28    1.55
   0   6   2    7.71    1.54
   0  -6  -2    6.95    1.69
   0  -6   2    7.54    1.66
   1  -6   2   42.31    3.16
   1   6   2   45.71    2.99
  -1   6  -2   46.43    2.43
  -1  -6  -2   45.92    2.88
  -1  -6  -2   42.48    3.34
  -1   6  -2   44.24    3.43
   1   6   2   48.74    3.22
   1  -6   2   48.54    3.30
   2  -6   2  108.10    5.18
  -2   6  -2  108.63    5.30
   2  -6   2   96.98    5.18
   2   6   2  107.24    5.05
  -2  -6  -2  101.57    5.24
  -2   6  -2  102.83    3.85
   2   6   2  106.84    5.05
  -2  -6  -2  103.19    4.37
  -3  -6  -2   -0.26    1.27
  -3   6  -2    1.97    0.73
   3   6   2   -0.23    1.21
   3  -6   2    3.06    1.69
   3   6   2   -0.87    0.96
  -3  -6  -2    0.35    0.80
  -3   6  -2    0.67    1.16
   4   6   2    7.89    1.74
  -4  -6  -2    6.49    1.03
  -4   6  -2    8.69    0.95
   4   6   2    8.27    1.96
   4  -6   2    9.17    2.29
  -4  -6  -2    8.04    1.95
  -4   6  -2    6.82    1.81
   5   6   2   26.22    3.08
  -5   6  -2   29.70    1.76
  -5  -6  -2   33.00    1.74
  -5  -6  -2   31.58    3.45
   5   6   2   30.84    2.95
   5  -6   2   27.38    3.32
  -5   6  -2   28.55    3.13
   6   6   2  428.12   13.99
   6   6   2  421.32   14.47
  -6   6  -2  383.20   14.26
  -6  -6  -2  347.75   14.24
   6  -6   2  371.20   14.61
   7   6   2  522.94   17.55
  -7  -6  -2  524.25   18.41
   7   6   2  510.21   18.14
   7  -6   2  525.77   18.70
  -7   6  -2  494.74   18.04
   8   6   2   75.04    5.59
   8  -6   2   84.12    6.10
  -8   6  -2   90.53    5.69
   8   6   2   79.43    4.93
  -8  -6  -2   88.67    5.70
   9  -6   2   34.73    4.33
   9   6   2   41.83    4.36
  -9  -6  -2   35.19    4.14
  -9   6  -2   37.13    4.12
   9   6   2   33.34    3.52
  10  -6   2   57.75    5.39
 -10   6  -2   54.54    4.99
  10   6   2   46.53    4.79
 -10  -6  -2   49.09    4.89
  11   6   2  186.26    9.78
 -11   6  -2  206.13    9.95
 -11  -6  -2  195.35    9.26
  11  -6   2  196.59   10.25
 -11  -6  -2  200.83    9.87
  12  -6   2   27.13    4.42
 -12   6  -2   32.96    4.42
 -12  -6  -2   26.81    4.15
  12   6   2   23.14    4.01
 -12  -6  -2   30.01    3.97
  13  -6   2   19.75    4.14
 -13  -6  -2   24.07    3.86
 -13   6  -2   24.24    3.97
 -13  -6  -2   24.78    3.85
  13   6   2   20.98    4.13
 -14   6  -2   26.66    4.30
 -14  -6  -2   29.37    4.40
  14   6   2   25.16    4.31
  14  -6   2   28.07    4.61
 -14  -6  -2   27.94    4.22
 -15   6  -2    8.53    3.04
  15   6   2    7.01    2.78
 -15  -6  -2    8.95    2.94
 -15  -6  -2    3.16    2.78
  15  -6   2   12.26    3.67
  16  -6   2    2.90    3.02
  16   6   2    6.77    2.77
 -16   6  -2    6.28    2.96
 -16  -6  -2    8.36    3.38
  15  -7  -2   41.06    5.83
  15   7  -2   40.92    5.55
 -15   7   2   39.36    5.74
 -15  -7   2   36.84    5.25
 -15  -7   2   45.15    5.50
 -14  -7   2   -1.29    2.45
 -14  -7   2   -1.79    2.23
  14  -7  -2   -3.46    2.30
  14   7  -2    0.59    1.96
 -14   7   2    0.04    2.40
  13   7  -2   19.35    4.00
  13  -7  -2   23.68    4.55
 -13  -7   2   19.29    3.67
 -13  -7   2   26.54    4.20
 -13   7   2   21.41    3.97
  12   7  -2   -0.89    1.79
  12  -7  -2    0.11    2.16
 -12   7   2   -3.45    1.79
 -12  -7   2    0.67    2.45
 -12  -7   2    0.04    1.74
  11   7  -2   33.61    4.11
 -11   7   2   32.33    4.49
  11   7  -2   26.69    4.10
  11  -7  -2   27.99    4.41
 -11  -7   2   29.16    4.19
 -10  -7   2   68.89    5.75
  10   7  -2   80.66    6.08
  10  -7  -2   68.10    6.16
  10   7  -2   77.35    5.36
 -10   7   2   73.31    6.08
   9   7  -2   60.81    4.87
   9   7  -2   63.28    5.30
   9  -7  -2   55.01    5.34
  -9   7   2   60.22    5.31
  -9  -7   2   68.23    5.38
   8  -7  -2  196.60    9.65
   8  -7  -2  217.14    8.19
   8   7  -2  192.15    9.25
   8   7  -2  188.14    8.89
  -8  -7   2  190.66    9.31
  -8   7   2  203.84    9.47
  -7  -7   2    2.44    2.08
   7  -7  -2    0.93    2.05
   7  -7  -2    4.21    1.48
   7   7  -2    3.33    1.58
   7   7  -2    3.20    1.96
  -7   7   2    2.18    1.93
  -6   7   2   91.94    5.52
   6   7  -2   93.83    5.53
   6  -7  -2   84.95    5.80
  -6  -7   2   88.33    5.64
   6  -7  -2   90.88    4.72
  -6   7   2   87.65    4.16
   6   7  -2   83.19    5.13
  -5  -7   2  349.46   13.45
  -5   7   2  354.39   11.62
   5   7  -2  339.23   13.00
   5  -7  -2  340.59   13.46
  -5   7   2  347.33   13.25
   5   7  -2  364.04   13.05
   5  -7  -2  354.23   12.39
  -4   7   2   75.61    4.92
   4  -7  -2   80.05    4.35
  -4  -7   2   75.41    3.26
  -4  -7   2   65.77    4.64
  -4   7   2   74.14    3.68
   4   7  -2   79.50    4.77
   4   7  -2   75.91    4.55
   4  -7  -2   74.16    5.02
   3  -7  -2   20.94    2.43
  -3  -7   2   20.58    2.87
   3   7  -2   24.30    2.58
  -3   7   2   24.16    2.10
   3   7  -2   17.70    2.52
  -3  -7   2   25.98    1.98
  -3   7   2   20.75    2.81
   3  -7  -2   19.17    2.88
   2  -7  -2  133.20    6.04
   2  -7  -2  132.36    6.27
   2   7  -2  129.45    5.70
  -2   7   2  124.77    5.31
  -2  -7   2  128.43    5.37
  -2  -7   2  134.80    6.45
   2   7  -2  117.28    6.06
  -2   7   2  127.51    6.24
   1  -7  -2   25.54    2.69
   1   7  -2   22.19    2.84
   1   7  -2   18.54    2.05
  -1  -7   2   21.49    2.26
  -1   7   2   22.52    2.18
   1  -7  -2   20.93    2.62
  -1  -7   2   19.78    2.67
  -1   7   2   16.94    2.48
   0  -7   2 1342.11   41.54
   0   7   2 1392.86   41.53
   0   7   2 1354.30   40.57
   0  -7  -2 1356.66   40.92
   0  -7  -2 1383.78   41.49
   0   7  -2 1328.78   40.11
   0   7  -2 1363.64   41.60
   0  -7   2 1368.37   40.94
   1  -7   2  216.14    8.74
   1   7   2  226.23    8.32
  -1  -7  -2  208.50    8.76
  -1   7  -2  219.00    8.92
  -1   7  -2  207.29    7.35
   1   7   2  214.92    8.70
  -1  -7  -2  205.39    8.04
   1  -7   2  220.91    8.67
   2  -7   2   86.44    4.71
   2   7   2   79.88    4.40
  -2  -7  -2   74.73    4.77
   2   7   2   71.89    4.38
  -2   7  -2   79.98    4.68
   2  -7   2   71.39    4.60
  -2   7  -2   75.12    3.24
  -2  -7  -2   66.69    3.68
   3   7   2  112.20    5.67
  -3   7  -2  108.95    4.11
   3  -7   2  116.45    5.75
  -3  -7  -2  113.72    4.75
   3   7   2  109.22    5.60
   3  -7   2  116.69    6.14
  -3   7  -2  115.56    5.95
  -3  -7  -2  116.23    6.13
   4   7   2   45.50    3.59
   4  -7   2   42.77    3.44
   4  -7   2   45.85    4.02
  -4   7  -2   35.17    3.67
  -4  -7  -2   37.65    3.84
   4   7   2   43.44    3.68
  -4  -7  -2   45.83    2.58
   5   7   2  389.51   14.44
   5  -7   2  419.22   15.19
   5   7   2  373.35   14.10
  -5   7  -2  414.37   14.84
  -5  -7  -2  408.26   15.01
  -6  -7  -2  210.02    9.47
   6   7   2  189.76    8.93
  -6   7  -2  204.77    9.16
   6  -7   2  200.64    9.57
   6   7   2  210.12    8.70
   7   7   2   36.39    3.95
   7  -7   2   43.08    4.60
  -7  -7  -2   33.59    3.98
   7   7   2   26.14    3.18
  -7   7  -2   32.52    3.81
   8   7   2  119.86    6.46
  -8  -7  -2  159.84    7.94
   8   7   2  120.44    7.01
  -8   7  -2  135.58    7.32
   8  -7   2  118.05    7.31
  -9   7  -2    1.59    1.69
   9  -7   2    0.94    2.00
   9   7   2    1.90    1.84
  -9  -7  -2    1.10    2.03
   9   7   2    3.28    1.68
  10  -7   2  127.91    7.88
  10   7   2  119.18    7.43
 -10  -7  -2  136.34    7.73
 -10   7  -2  118.50    7.21
  10   7   2  124.52    6.82
  11   7   2  102.38    6.97
  11  -7   2  105.08    7.30
 -11  -7  -2   91.05    6.90
 -11   7  -2  104.59    6.94
  12   7   2   13.74    3.25
  12  -7   2   12.98    3.67
 -12  -7  -2   15.36    3.51
 -12  -7  -2   14.36    3.18
 -12   7  -2    8.32    2.99
 -13  -7  -2   20.20    3.95
 -13   7  -2   18.13    3.64
  13  -7   2   22.90    4.41
  13   7   2   17.01    3.75
 -13  -7  -2   15.37    3.44
  14  -7   2   30.67    5.17
 -14  -7  -2   30.93    4.55
 -14   7  -2   28.12    4.77
  14   7   2   24.30    4.59
 -14  -7  -2   29.97    4.84
 -15   7  -2   13.57    3.62
 -15  -7  -2   14.12    3.66
  15   7   2   14.70    3.78
  15  -7   2   10.85    3.85
  14  -8  -2  100.13    8.46
 -14  -8   2  103.76    7.98
  14   8  -2   94.01    7.90
 -14   8   2  100.89    8.23
 -14  -8   2   87.04    7.41
 -13  -8   2  139.68    8.42
  13   8  -2  113.85    8.07
 -13  -8   2  116.92    8.03
  13  -8  -2  124.46    9.05
 -13   8   2  117.06    8.23
 -12  -8   2  202.38   10.88
 -12   8   2  215.45   11.30
  12  -8  -2  227.03   11.90
  12   8  -2  217.71   11.09
  11   8  -2   83.79    6.47
 -11   8   2   93.61    7.26
  11  -8  -2   97.70    7.71
  11   8  -2  115.30    7.27
 -11  -8   2  102.64    7.44
  10   8  -2   18.97    3.59
 -10  -8   2   17.42    3.67
 -10   8   2   15.91    3.30
  10  -8  -2   17.39    3.72
  10   8  -2   19.01    3.27
  -9  -8   2  192.21    9.75
   9  -8  -2  210.24   10.46
   9   8  -2  210.52    9.59
   9   8  -2  196.35    9.66
  -9   8   2  178.02    9.54
  -8   8   2   17.86    3.20
  -8  -8   2   21.24    3.63
   8   8  -2   24.79    3.62
   8   8  -2   26.89    3.58
   8  -8  -2   20.91    3.57
   7  -8  -2  139.17    6.53
   7   8  -2  147.41    7.36
  -7  -8   2  135.75    7.61
  -7   8   2  130.46    7.38
   7   8  -2  145.93    7.49
   7  -8  -2  133.27    7.70
   6  -8  -2   61.05    3.97
   6  -8  -2   45.60    4.68
   6   8  -2   54.12    4.50
  -6  -8   2   52.76    4.88
   6   8  -2   61.37    4.77
  -6   8   2   53.86    4.76
  -5   8   2   56.43    4.78
   5   8  -2   67.16    4.58
   5  -8  -2   63.41    5.14
   5  -8  -2   58.27    4.06
  -5  -8   2   63.05    5.12
   5   8  -2   64.79    4.80
   4  -8  -2  724.94   23.58
   4  -8  -2  756.79   24.61
   4   8  -2  709.83   24.08
  -4   8   2  702.41   24.25
   4   8  -2  749.60   23.79
  -4  -8   2  724.57   24.48
   3  -8  -2   30.42    3.53
   3   8  -2   36.41    3.61
  -3  -8   2   34.89    3.73
   3  -8  -2   37.24    3.37
  -3   8   2   30.11    2.50
   3   8  -2   33.87    3.15
  -3  -8   2   31.24    2.42
  -3   8   2   32.72    3.60
  -2   8   2  119.97    5.32
   2   8  -2  121.93    6.27
   2  -8  -2  116.08    6.25
   2   8  -2  115.55    5.60
  -2  -8   2  120.23    6.59
  -2  -8   2  122.46    5.44
  -2   8   2  125.54    6.44
   2  -8  -2  121.71    6.16
   1   8  -2  335.39   12.51
   1  -8  -2  339.65   12.34
   1  -8  -2  325.62   12.05
  -1  -8   2  338.94   12.73
  -1  -8   2  334.05   11.59
  -1   8   2  313.56   11.17
   1   8  -2  335.31   11.38
  -1   8   2  274.57   11.96
   0  -8  -2    5.75    1.90
   0   8   2    2.00    1.53
   0   8  -2    4.19    1.61
   0  -8  -2    3.05    1.68
   0  -8   2    4.54    1.80
   0   8   2    0.61    1.47
   0   8  -2    3.47    1.33
   0  -8   2    1.55    1.69
  -1  -8  -2  272.75   10.80
   1   8   2  279.29   10.77
   1   8   2  263.76    9.98
   1  -8   2  272.23   10.49
  -1  -8  -2  266.79    9.90
   1  -8   2  259.72   10.67
  -1   8  -2  258.08    9.07
   2   8   2   44.00    3.81
  -2  -8  -2   40.44    3.93
   2   8   2   36.35    3.31
   2  -8   2   43.14    3.77
  -2   8  -2   48.28    4.13
   2  -8   2   39.09    3.74
  -2  -8  -2   45.59    3.14
   3   8   2   57.02    4.27
   3  -8   2   63.96    4.34
  -3  -8  -2   55.51    4.61
  -3  -8  -2   59.59    3.39
   3  -8   2   59.53    4.63
   3   8   2   57.64    4.19
  -3   8  -2   56.28    4.50
   4   8   2  415.78   14.82
   4   8   2  374.70   14.52
   4  -8   2  435.07   15.02
  -4  -8  -2  420.76   15.54
  -4   8  -2  387.28   15.08
   4  -8   2  423.57   15.44
  -5   8  -2    0.00    1.42
   5   8   2    1.96    1.83
   5  -8   2    5.30    2.34
   5  -8   2   -0.39    1.31
   5   8   2    1.10    1.40
  -5  -8  -2    1.37    2.02
   6  -8   2  486.79   17.81
   6   8   2  473.73   17.17
  -6  -8  -2  466.00   17.55
  -6   8  -2  468.67   17.38
   6   8   2  459.23   16.69
   7   8   2  402.23   15.38
  -7   8  -2  398.33   15.55
   7   8   2  395.31   14.84
  -7  -8  -2  384.87   15.63
   7  -8   2  437.46   16.30
  -8   8  -2   -0.80    1.59
  -8  -8  -2    0.95    2.13
   8   8   2    1.61    1.79
   8  -8   2    1.66    2.21
   8   8   2    2.52    1.73
  -9  -8  -2    2.36    2.23
   9   8   2    1.70    1.67
  -9   8  -2    4.52    2.35
   9   8   2    0.83    1.96
   9  -8   2    1.18    2.24
 -10   8  -2   19.95    3.67
  10   8   2   21.64    3.26
 -10  -8  -2   25.51    4.05
  10  -8   2   17.93    3.89
  10   8   2   13.68    3.21
 -11   8  -2  248.71   12.00
  11  -8   2  236.06   12.21
 -11  -8  -2  225.87   11.67
  11   8   2  254.08   12.08
  11   8   2  274.39   11.44
  12   8   2  251.63   12.76
  12  -8   2  315.07   14.25
 -12  -8  -2  278.70   13.25
 -12   8  -2  279.98   13.20
 -12  -8  -2  272.48   12.42
 -13  -8  -2    7.97    2.97
 -13  -8  -2    6.90    3.11
  13   8   2   11.13    3.25
  13  -8   2   13.92    3.98
 -13   8  -2   12.70    3.30
 -14  -8  -2   50.35    6.11
  14   8   2   49.78    6.05
  14  -8   2   44.51    6.04
 -14   8  -2   55.18    6.41
  13   9  -2  165.90   10.06
 -13  -9   2  176.20    9.92
  13  -9  -2  172.43   10.72
 -13  -9   2  169.25   10.14
 -13   9   2  158.71    9.90
  12   9  -2    3.96    2.45
 -12  -9   2    1.90    3.13
  12  -9  -2    2.53    2.72
 -12   9   2    5.62    2.82
  12   9  -2    4.31    2.65
 -11   9   2  288.05   13.21
  11   9  -2  267.89   12.72
  11  -9  -2  269.51   13.35
  11   9  -2  256.75   12.10
 -11  -9   2  260.18   12.72
 -10  -9   2  118.79    7.83
  10  -9  -2  128.57    8.21
 -10   9   2  113.05    7.50
  10   9  -2  123.24    7.62
  10   9  -2  107.87    6.91
   9   9  -2   58.51    5.31
   9  -9  -2   72.84    6.47
  -9  -9   2   67.57    6.17
  -9   9   2   70.45    6.16
   9   9  -2   71.28    5.88
  -8   9   2   68.57    6.07
   8  -9  -2   84.11    6.76
  -8  -9   2   86.59    6.62
   8   9  -2   90.33    5.84
   8   9  -2   83.18    5.80
   7  -9  -2    6.30    2.60
   7   9  -2    7.33    2.12
   7   9  -2    9.65    2.58
  -7   9   2    7.28    2.55
  -7  -9   2    7.36    2.65
  -6  -9   2  442.56   16.85
   6   9  -2  427.28   15.95
   6  -9  -2  435.41   16.83
   6   9  -2  405.11   16.01
  -6   9   2  415.90   16.45
   6  -9  -2  443.60   15.51
  -5   9   2  553.02   19.88
   5  -9  -2  554.22   19.98
   5  -9  -2  552.48   18.94
   5   9  -2  558.89   19.20
  -5  -9   2  547.45   20.04
   5   9  -2  524.75   19.38
   4  -9  -2    3.98    1.86
   4  -9  -2    3.46    2.09
  -4   9   2    4.15    2.01
   4   9  -2    6.90    1.96
   4   9  -2   -0.25    1.55
  -4  -9   2    0.28    1.98
   3  -9  -2  255.57   10.77
   3   9  -2  242.71   10.56
   3  -9  -2  217.73   10.08
  -3   9   2  263.48   10.90
   3   9  -2  263.34   10.04
  -3  -9   2  266.66   11.20
  -2  -9   2   32.40    2.84
   2  -9  -2   33.30    3.60
  -2   9   2   30.44    3.67
   2  -9  -2   33.35    3.65
   2   9  -2   30.08    3.64
  -2  -9   2   27.43    3.76
   2   9  -2   33.94    3.15
   1   9  -2  572.51   20.34
  -1   9   2  568.46   20.27
  -1   9   2  566.39   18.89
  -1  -9   2  598.86   19.38
   1  -9  -2  589.14   20.26
   1   9  -2  577.62   18.93
  -1  -9   2  601.48   20.68
   1  -9  -2  615.07   20.07
   0  -9  -2  580.79   20.44
   0  -9   2  589.19   20.64
   0   9  -2  593.09   20.60
   0  -9   2  589.81   19.71
   0   9   2  583.24   20.34
   0   9   2  586.82   19.23
   0  -9  -2  602.76   19.79
   1  -9   2  258.86   10.62
  -1  -9  -2  278.45   11.21
  -1   9  -2  245.15   10.83
   1   9   2  255.38   10.10
   1  -9   2  263.40   11.10
  -1  -9  -2  274.52   10.20
   1   9   2  264.30   10.86
  -2  -9  -2  111.41    6.49
   2  -9   2  105.19    6.14
  -2  -9  -2  108.13    5.25
   2   9   2  100.00    5.60
   2   9   2  104.97    5.90
   2  -9   2   91.14    5.77
  -2   9  -2   95.05    5.89
  -3  -9  -2  491.61   17.77
   3   9   2  461.73   16.65
   3  -9   2  483.22   17.25
   3  -9   2  485.40   17.45
  -3   9  -2  474.17   17.53
   3   9   2  470.82   17.06
  -4  -9  -2   26.06    3.82
   4  -9   2   29.26    3.80
   4  -9   2   30.96    3.63
   4   9   2   27.11    3.37
  -4   9  -2   30.86    3.87
   4   9   2   25.96    3.33
  -5   9  -2  382.98   14.87
   5  -9   2  376.04   14.33
   5  -9   2  380.68   15.05
   5   9   2  359.90   14.19
   5   9   2  381.81   14.32
  -5  -9  -2  379.36   15.04
   6  -9   2  105.60    6.07
  -6   9  -2   98.02    6.32
  -6  -9  -2   99.75    6.51
   6   9   2  102.92    5.99
   6   9   2   97.36    6.09
   6  -9   2   93.05    6.54
   7   9   2    6.44    2.07
  -7  -9  -2    7.01    2.77
   7  -9   2    4.95    2.17
  -7   9  -2    4.62    2.02
   7   9   2    4.74    2.34
   7  -9   2    5.19    2.53
  -8   9  -2   98.70    6.51
   8  -9   2  107.02    6.20
   8  -9   2   76.71    6.59
  -8  -9  -2   95.71    7.08
   8   9   2   86.09    6.04
   8   9   2   91.86    5.84
   9  -9   2    1.64    2.18
   9   9   2    3.56    2.03
   9   9   2    2.30    1.97
  -9  -9  -2    3.56    2.56
  -9   9  -2    4.85    2.44
 -10  -9  -2  167.30    9.43
 -10   9  -2  145.53    8.88
  10   9   2  149.65    8.75
  10  -9   2  158.64    9.47
  10   9   2  149.33    8.08
 -11   9  -2  204.39   11.00
  11  -9   2  224.74   11.76
 -11  -9  -2  209.83   11.23
  11   9   2  214.34   11.06
  11   9   2  214.48   10.29
  12   9   2   26.67    4.63
 -12  -9  -2   31.07    5.00
 -12   9  -2   25.75    4.47
  12  -9   2   23.03    4.79
 -13  -9  -2   87.65    7.96
  13   9   2  107.00    8.37
 -13  -9  -2  109.56    7.44
  13  -9   2  103.56    8.67
 -13   9  -2  116.94    8.76
  12  10  -2  219.43   11.49
 -12 -10   2  249.59   12.72
  12 -10  -2  239.94   12.85
  12  10  -2  226.95   12.00
 -12  10   2  237.37   12.48
  11 -10  -2  174.09   10.28
  11  10  -2  143.01    9.06
 -11  10   2  154.91    9.67
  11  10  -2  158.16    8.89
 -11 -10   2  151.10    9.59
 -10  10   2   43.05    5.61
  10 -10  -2   47.37    5.89
  10  10  -2   45.57    5.29
  10  10  -2   36.62    4.59
 -10 -10   2   50.84    5.94
   9 -10  -2  152.23    9.30
  -9 -10   2  149.55    9.16
   9  10  -2  167.01    8.81
   9  10  -2  150.37    8.65
  -9  10   2  160.02    9.18
   8 -10  -2   12.73    3.38
   8  10  -2   12.54    2.96
   8  10  -2   12.71    2.84
  -8 -10   2   12.23    3.19
  -8  10   2   18.05    3.55
   7  10  -2  205.15    9.92
   7 -10  -2  213.22   10.89
   7  10  -2  201.00    9.94
  -7  10   2  228.17   10.83
  -7 -10   2  211.70   10.65
  -6  10   2   32.49    4.30
   6 -10  -2   35.73    4.02
   6 -10  -2   31.97    4.34
   6  10  -2   36.60    4.10
  -6 -10   2   25.24    4.07
   6  10  -2   37.25    4.37
   5  10  -2    9.49    2.46
  -5  10   2   13.16    2.97
   5 -10  -2   13.72    3.25
   5 -10  -2    8.86    2.69
  -5 -10   2   17.62    3.54
   5  10  -2   13.96    2.88
  -4 -10   2  115.19    7.28
   4 -10  -2  116.24    6.67
   4 -10  -2  110.45    6.89
   4  10  -2  113.70    6.34
   4  10  -2  115.16    6.81
  -4  10   2  128.06    7.16
  -3 -10   2   10.55    2.97
   3  10  -2   11.00    2.42
   3 -10  -2   12.09    2.88
  -3  10   2   13.24    2.89
   3 -10  -2   13.58    2.80
  -2  10   2  191.48    9.22
   2 -10  -2  189.73    9.12
  -2 -10   2  210.15    9.76
   2  10  -2  178.38    9.10
   2 -10  -2  206.89    9.18
  -1  10   2   57.91    5.04
   1 -10  -2   70.55    4.82
   1  10  -2   62.46    5.20
  -1 -10   2   70.85    5.67
   1 -10  -2   64.12    5.16
  -1 -10   2   62.47    4.32
   0 -10  -2   11.59    2.64
   0 -10   2   10.35    2.28
   0  10  -2   11.35    2.57
   0  10   2    9.86    2.30
   0 -10  -2   12.63    2.49
   0 -10   2    9.31    2.65
   1  10   2  116.31    6.65
   1 -10   2  122.64    6.58
   1 -10   2  107.14    6.82
  -1 -10  -2  122.92    6.13
  -1  10  -2  110.24    6.74
   1  10   2  125.63    6.18
  -1 -10  -2  120.30    7.04
   2 -10   2  185.27    9.31
   2 -10   2  208.37    9.32
   2  10   2  194.15    9.16
   2  10   2  201.78    8.70
  -2 -10  -2  203.07    9.73
  -2  10  -2  197.88    9.47
   3 -10   2    6.99    2.45
   3  10   2    6.89    2.20
  -3 -10  -2    8.23    2.48
  -3  10  -2    9.72    2.40
   3 -10   2   11.18    2.64
   3  10   2    9.67    2.31
   4  10   2   43.53    4.15
  -4 -10  -2   41.76    4.78
   4 -10   2   46.46    4.72
  -4  10  -2   41.84    4.62
   4 -10   2   43.15    4.45
   4  10   2   41.97    4.31
   5 -10   2    9.34    2.87
   5  10   2    7.95    2.28
  -5 -10  -2    7.19    2.50
   5 -10   2   10.73    2.77
   5  10   2   12.50    2.88
  -5  10  -2   16.84    3.03
  -6 -10  -2   41.77    5.07
  -6  10  -2   47.85    5.11
   6  10   2   46.44    4.58
   6  10   2   50.07    4.78
   6 -10   2   47.56    5.28
   6 -10   2   46.41    4.57
  -7  10  -2  161.01    8.93
   7 -10   2  162.69    8.40
  -7 -10  -2  156.60    9.13
   7 -10   2  176.86    9.64
   7  10   2  159.66    8.27
   7  10   2  167.81    8.71
   8 -10   2   25.17    4.26
   8  10   2   23.64    3.48
   8  10   2   19.74    3.55
  -8  10  -2   17.13    3.40
  -8 -10  -2   17.83    3.87
  -9 -10  -2   95.28    7.53
  -9  10  -2   90.36    7.19
   9  10   2   87.72    6.77
   9 -10   2   79.70    7.21
   9  10   2   76.83    6.07
  10  10   2   58.75    5.43
  10  10   2   65.11    6.15
  10 -10   2   59.65    6.49
 -10  10  -2   58.23    6.27
 -10 -10  -2   56.33    6.33
  11  10   2    9.27    2.91
 -11  10  -2    9.25    3.06
  11 -10   2    7.34    3.29
 -11 -10  -2    8.82    3.23
  11  10   2   14.04    3.64
  12 -10   2  117.95    9.24
  12  10   2  118.17    8.27
 -12 -10  -2  106.75    8.72
 -12  10  -2  113.98    8.79
 -11  11   2   21.87    4.27
  11 -11  -2   19.99    4.35
 -11 -11   2   16.67    4.37
  11  11  -2   17.25    3.61
  11  11  -2   16.67    3.99
 -10  11   2  181.95   10.55
 -10 -11   2  192.99   10.98
  10  11  -2  196.70   10.31
  10  11  -2  178.58   10.17
  10 -11  -2  194.60   11.29
   9  11  -2   13.44    3.33
  -9  11   2    7.26    2.89
   9 -11  -2    3.99    2.74
   9  11  -2   12.99    3.03
  -9 -11   2    8.03    3.47
   8  11  -2  128.14    8.06
  -8  11   2  163.37    9.22
  -8 -11   2  152.72    9.28
   8 -11  -2  150.30    9.23
   8  11  -2  155.07    8.59
  -7  11   2   11.32    2.93
   7  11  -2    1.38    2.06
   7 -11  -2    5.87    2.69
  -7 -11   2    3.33    2.83
   7  11  -2    4.96    2.38
  -6  11   2  195.44   10.02
   6  11  -2  184.97    9.53
   6 -11  -2  183.61    9.88
  -6 -11   2  166.32    9.73
   6  11  -2  183.34    9.14
   5 -11  -2  132.77    7.61
   5 -11  -2  135.18    8.10
  -5 -11   2  129.03    8.22
   5  11  -2  130.04    7.72
  -5  11   2  131.28    7.84
  -4  11   2    3.40    1.83
   4 -11  -2    3.55    2.20
   4  11  -2    4.42    1.98
   4 -11  -2    0.48    2.34
  -4 -11   2   -1.89    2.14
  -3  11   2   33.73    4.36
   3  11  -2   28.99    3.91
   3 -11  -2   34.35    4.30
  -3 -11   2   28.36    4.34
   3 -11  -2   34.64    4.28
   2 -11  -2   19.89    3.53
   2 -11  -2   25.06    3.57
   2  11  -2   21.29    3.48
  -2  11   2   16.32    3.11
  -2 -11   2   25.01    4.21
  -1  11   2   36.01    4.40
  -1 -11   2   24.64    4.08
   1 -11  -2   34.48    4.32
   1 -11  -2   29.88    3.70
   1  11  -2   30.74    4.04
   0 -11  -2  139.59    8.10
   0 -11   2  147.43    8.43
   0  11  -2  151.75    8.19
   0  11   2  141.24    7.83
   0 -11  -2  146.26    7.39
   1 -11   2    0.74    2.26
  -1  11  -2    1.35    1.87
  -1 -11  -2    1.09    2.18
   1 -11   2    1.06    1.89
   1  11   2    2.30    1.58
   2 -11   2   87.87    6.58
   2  11   2  100.47    6.25
  -2 -11  -2   84.31    6.64
   2 -11   2   89.65    6.02
  -2  11  -2   99.74    6.46
   3  11   2   11.40    2.54
   3 -11   2    8.88    2.56
   3 -11   2    5.75    2.72
  -3 -11  -2    7.93    2.83
  -3  11  -2   10.49    2.61
   4 -11   2   -0.47    1.96
  -4 -11  -2   -2.57    1.65
   4 -11   2    0.97    2.14
   4  11   2    3.10    1.90
  -4  11  -2   -0.09    1.78
   4  11   2   -0.86    1.75
   5 -11   2   39.53    4.66
   5  11   2   41.01    4.58
   5  11   2   44.58    4.55
  -5 -11  -2   32.59    4.79
   5 -11   2   46.62    5.14
  -5  11  -2   41.15    4.86
   6 -11   2   73.85    5.93
  -6  11  -2   61.79    6.04
   6  11   2   58.99    5.39
  -6 -11  -2   60.01    6.21
   6  11   2   64.81    5.64
   6 -11   2   62.88    6.10
   7  11   2    3.06    2.08
   7 -11   2    6.26    2.76
  -7 -11  -2    5.85    2.94
  -7  11  -2    5.31    2.40
   7  11   2    3.95    2.38
  -8  11  -2   75.98    6.79
   8 -11   2   69.73    6.73
   8  11   2   63.66    5.95
   8  11   2   71.98    5.96
  -8 -11  -2   66.80    6.67
   9  11   2    3.85    2.43
  -9  11  -2    4.79    2.69
   9  11   2    5.59    2.77
  -9 -11  -2   -0.71    2.76
   9 -11   2    5.60    2.79
 -10  11  -2   95.31    7.88
  10  11   2   85.42    7.20
  10  11   2   90.33    6.81
 -10 -11  -2   80.43    7.74
  10 -11   2   80.05    7.70
   9 -12  -2   45.93    5.94
  -9  12   2   49.75    6.04
  -9 -12   2   53.10    6.59
   9  12  -2   46.95    5.58
  -8 -12   2    6.19    3.16
  -8  12   2    4.82    2.85
   8 -12  -2    3.77    2.55
   8  12  -2    0.05    2.14
   7  12  -2   23.99    4.14
  -7 -12   2   27.08    4.85
   7 -12  -2   26.62    4.61
  -7  12   2   23.69    4.19
   6 -12  -2  123.10    7.91
  -6 -12   2   94.95    7.94
   6  12  -2  101.74    7.12
  -6  12   2  100.61    7.77
  -5 -12   2    1.86    2.31
  -5  12   2    7.03    2.42
   5 -12  -2    8.71    2.89
   5  12  -2    4.05    2.33
  -4  12   2  222.45   11.01
   4 -12  -2  215.61   10.80
   4 -12  -2  213.13   10.57
  -4 -12   2  217.22   11.42
   4  12  -2  213.51   10.80
  -3  12   2   -0.16    1.40
   3 -12  -2    2.53    2.54
  -3 -12   2   -1.39    2.29
   3  12  -2    3.85    2.21
   3 -12  -2    7.20    2.32
   2 -12  -2   38.80    4.84
   2 -12  -2   46.32    4.72
  -2  12   2   38.52    4.77
  -2 -12   2   35.52    5.04
   2  12  -2   35.56    4.65
  -1  12   2   54.87    5.45
   1  12  -2   43.09    5.07
   1 -12  -2   50.68    5.41
  -1 -12   2   57.58    5.98
   0  12  -2   13.21    2.95
   0 -12   2   11.82    3.28
   0 -12  -2   10.83    3.28
   0  12   2   14.43    3.09
   1 -12   2    8.06    3.04
   1  12   2   15.17    2.99
  -1  12  -2   10.63    2.84
  -1 -12  -2    5.67    2.94
  -2 -12  -2   -1.29    2.23
   2  12   2    0.90    1.79
   2 -12   2    5.41    2.12
  -2  12  -2    1.65    1.74
   2 -12   2   -2.61    2.03
   3 -12   2    0.18    2.31
   3  12   2   -1.95    1.72
  -3  12  -2   -1.73    1.62
   3 -12   2   -0.01    2.13
  -3 -12  -2    1.45    2.25
   4 -12   2   36.64    4.97
   4 -12   2   43.49    5.05
  -4  12  -2   34.27    4.60
  -4 -12  -2   45.32    5.58
   4  12   2   38.13    4.60
   5  12   2    4.86    2.17
  -5 -12  -2   -1.60    2.17
   5 -12   2    0.67    2.00
  -5  12  -2    3.19    2.10
   5 -12   2    0.56    2.51
   6 -12   2   11.09    3.33
  -6 -12  -2    8.64    3.09
  -6  12  -2   12.28    3.10
   6  12   2    9.92    2.90
   6 -12   2    8.40    3.36
   7 -12   2   12.22    3.70
   7  12   2   12.16    3.34
  -7  12  -2    9.50    3.13
  -7 -12  -2    4.85    2.95
   7  12   2   19.11    3.52
   8 -12   2   18.38    4.23
  -8 -12  -2   18.54    4.33
   8  12   2   18.37    3.91
  -8  12  -2   13.32    3.56
   8  12   2   21.58    3.86
   9 -12   2   13.37    3.68
  -9  12  -2   11.57    3.32
   9  12   2   14.41    3.22
  -9 -12  -2    3.92    3.52
   9  12   2   10.59    3.43
   6 -13  -2   19.87    3.79
   6  13  -2   14.45    3.39
  -6  13   2   14.12    3.41
  -6 -13   2   15.87    3.93
  -5  13   2   20.20    3.87
  -5 -13   2   26.62    4.81
   5  13  -2   23.91    4.26
   5 -13  -2   36.51    4.88
  -4 -13   2    7.07    3.13
   4  13  -2    1.72    2.09
   4 -13  -2   10.20    2.70
  -4  13   2    1.07    2.13
  -3  13   2    3.26    2.30
   3 -13  -2    5.98    2.53
   3 -13  -2    4.70    3.08
   3  13  -2    6.23    2.64
  -3 -13   2    6.64    3.43
  -2 -13   2   19.92    4.19
   2  13  -2   21.02    3.91
  -2  13   2   12.74    3.03
   2 -13  -2   16.15    3.81
   1  13  -2    5.23    2.39
   1 -13  -2    3.42    2.79
  -1 -13   2    2.67    2.91
  -1  13   2    6.35    2.51
   0 -13   2    7.15    3.40
   0 -13  -2    4.95    3.08
   0  13   2   10.61    2.73
   0  13  -2   12.62    3.23
  -1  13  -2    6.61    2.28
   1  13   2    6.11    2.29
  -1 -13  -2    3.16    2.86
   1 -13   2    0.56    2.64
   2  13   2    5.94    2.60
  -2 -13  -2    4.54    3.09
   2 -13   2   -0.71    2.68
  -2  13  -2    6.08    2.51
   3  13   2   32.31    4.49
  -3  13  -2   26.24    4.39
  -3 -13  -2   29.53    4.90
   3 -13   2   41.75    5.46
   4  13   2   10.97    3.05
   4 -13   2   12.83    3.05
   4 -13   2    8.92    3.56
  -4  13  -2    9.85    3.01
  -4 -13  -2    2.05    2.81
  -5 -13  -2    0.81    2.70
  -5  13  -2    7.45    2.45
   5 -13   2    4.06    2.62
   5 -13   2    4.03    3.36
   5  13   2    5.93    2.59
   6  13   2   32.63    4.63
  -6 -13  -2   34.49    5.49
   6 -13   2   27.66    4.59
  -6  13  -2   29.38    4.84
  -1  14   2    5.58    2.54
   1 -14  -2    3.09    3.21
   1  14  -2    7.70    2.82
  -1 -14   2   -0.18    3.00
   0 -14  -2    8.47    3.67
   0  14   2   20.23    3.70
   0  14  -2   13.61    3.67
   0 -14   2   17.18    4.17
   1  14   2   43.48    5.42
   1 -14   2   43.01    5.94
  -1  14  -2   47.22    5.82
  -1 -14  -2   37.90    5.74
 -17   0   3   -1.61    2.46
 -16   0   3   -0.80    2.13
  15   0  -3    0.61    1.94
 -15   0   3   -0.58    2.14
  14   0  -3    2.98    2.00
 -14   0   3    1.68    1.85
  13   0  -3    1.72    1.48
 -13   0   3    0.57    1.70
  13   0  -3   -0.20    1.70
 -12   0   3   -1.75    1.68
  12   0  -3   -0.81    1.51
 -12   0   3   -0.61    1.23
  12   0  -3    2.27    1.56
  11   0  -3   -1.64    1.40
 -11   0   3   -1.58    1.37
  11   0  -3    1.24    1.50
 -11   0   3   -0.98    1.20
 -10   0   3    0.41    1.27
  10   0  -3    1.83    1.56
 -10   0   3    1.37    1.26
  10   0  -3   -0.85    1.22
   9   0  -3   -0.17    1.18
  -9   0   3    0.03    1.26
   9   0  -3   -0.17    1.21
  -9   0   3    0.73    1.12
   8   0  -3    0.63    1.04
  -8   0   3    0.37    0.94
  -8   0   3    0.92    1.08
   8   0  -3    0.48    1.14
  -7   0   3   -0.26    0.92
   7   0  -3   -1.12    0.83
   7   0  -3    0.02    1.09
  -7   0   3   -0.25    0.87
  -6   0   3    0.31    0.95
   6   0  -3    0.24    0.94
  -6   0   3   -0.49    0.80
   6   0  -3   -0.12    0.94
  -5   0   3    0.78    0.95
  -5   0   3    0.28    0.71
   5   0  -3   -0.97    0.82
   5   0  -3   -0.22    0.73
   4   0  -3    0.35    0.68
   4   0  -3   -0.39    0.73
  -4   0   3    0.22    0.71
  -4   0   3    1.18    0.67
  -3   0   3   -0.77    0.67
  -3   0   3    1.00    0.56
   3   0  -3    0.02    0.65
   3   0  -3   -0.52    0.58
   2   0  -3   -0.67    0.46
  -2   0   3   -0.67    0.33
  -2   0   3   -0.84    0.53
  -1   0   3    0.20    0.33
   1   0  -3    0.36    0.33
   0   0  -3   -1.93    0.52
   0   0  -3   -3.42    0.28
   0   0  -3   -1.88    0.44
   0   0   3   -0.86    0.50
  -1   0  -3   -0.54    0.27
  -1   0  -3   -0.95    0.42
  -1   0  -3   -0.94    0.45
   1   0   3   -1.07    0.41
  -2   0  -3    0.59    0.45
   2   0   3    0.60    0.53
   2   0   3    0.14    0.52
   2   0   3    0.05    0.61
  -2   0  -3   -0.08    0.57
  -3   0  -3   -1.39    0.68
  -3   0  -3    0.21    0.72
   3   0   3   -0.09    0.79
   3   0   3   -0.75    0.93
   4   0   3    0.46    0.94
  -4   0  -3    0.57    0.82
  -4   0  -3    0.34    0.71
   4   0   3   -0.10    0.76
   5   0   3    0.72    0.98
  -5   0  -3    0.11    0.83
  -5   0  -3    2.03    0.87
   5   0   3   -0.92    0.68
   6   0   3   -0.37    0.85
  -6   0  -3   -0.20    0.85
  -6   0  -3   -0.30    0.95
   6   0   3    0.29    1.01
  -7   0  -3   -0.15    0.99
   7   0   3    0.05    1.11
   7   0   3   -0.08    1.00
  -7   0  -3   -1.17    0.80
   8   0   3   -1.35    1.11
  -8   0  -3    0.36    1.08
  -8   0  -3   -0.82    1.03
   8   0   3    0.08    1.16
  -9   0  -3    0.01    1.26
   9   0   3    1.22    1.37
  -9   0  -3   -0.96    1.10
   9   0   3    0.56    1.36
 -10   0  -3   -0.95    1.36
 -10   0  -3   -1.84    1.31
  10   0   3   -0.52    1.43
  10   0   3   -1.32    1.42
 -11   0  -3   -0.03    1.43
  11   0   3   -2.06    1.47
  11   0   3   -0.43    1.62
 -11   0  -3    0.15    1.67
 -12   0  -3    0.71    1.55
  12   0   3    1.58    1.67
  12   0   3    0.55    1.69
 -12   0  -3   -0.61    1.67
  13   0   3   -1.10    1.56
 -13   0  -3   -1.40    1.55
 -13   0  -3    0.61    1.71
  13   0   3   -0.36    1.62
 -14   0  -3    0.53    1.76
 -14   0  -3    0.64    2.00
  14   0   3   -0.85    1.76
  15   0   3   -0.88    1.64
 -15   0  -3    2.10    2.15
 -16   0  -3    1.09    2.42
  16   0   3    0.36    2.08
 -17   0  -3    1.03    2.62
  17   0   3    1.77    2.46
 -17  -1   3  155.83    9.51
  17   1  -3  163.08    9.45
 -17   1   3  135.22    9.11
 -16  -1   3   20.35    3.92
  16   1  -3   22.65    3.96
 -16   1   3   17.53    3.74
  15   1  -3    3.95    2.40
 -15   1   3    1.61    2.40
 -15  -1   3    3.36    2.47
 -14  -1   3   19.44    3.47
  14  -1  -3   17.25    3.04
  14   1  -3   22.73    3.59
 -14   1   3   18.65    3.54
  13   1  -3    8.32    2.43
 -13  -1   3    7.65    2.54
 -13   1   3    9.67    2.63
 -13  -1   3    8.28    2.23
  13  -1  -3    1.99    1.79
 -12  -1   3  218.05    9.76
 -12  -1   3  209.36    8.73
 -12   1   3  207.76    9.76
  12   1  -3  228.55   10.08
  12  -1  -3  193.43    8.88
  12  -1  -3  208.44    9.49
 -11   1   3    2.44    1.39
 -11  -1   3    1.89    1.90
  11   1  -3    2.60    1.76
 -11  -1   3    1.64    1.62
  11  -1  -3    0.32    1.65
 -11   1   3    3.42    1.86
  11   1  -3    2.72    1.33
  11  -1  -3    0.75    1.45
  10   1  -3   55.36    3.49
 -10  -1   3   54.07    3.64
 -10   1   3   53.88    4.37
 -10  -1   3   63.93    4.27
 -10   1   3   64.39    3.50
  10  -1  -3   61.64    4.08
  10   1  -3   59.55    4.56
  10  -1  -3   53.03    4.11
   9  -1  -3  158.62    6.74
  -9  -1   3  141.65    6.75
   9   1  -3  152.54    7.09
  -9   1   3  145.96    5.81
   9  -1  -3  154.96    6.90
  -9  -1   3  152.72    6.35
   9   1  -3  138.71    5.89
  -9   1   3  152.62    7.02
   8  -1  -3  254.87    9.36
   8  -1  -3  255.96    9.54
  -8  -1   3  252.38    9.60
  -8   1   3  250.04    8.47
  -8  -1   3  248.93    8.95
   8   1  -3  237.21    8.55
  -8   1   3  244.57    9.61
   8   1  -3  249.97    9.80
   7   1  -3   29.71    2.77
  -7   1   3   34.17    2.02
  -7  -1   3   32.25    2.36
  -7   1   3   29.87    2.77
   7   1  -3   30.15    2.08
  -7  -1   3   31.44    2.74
   7  -1  -3   29.49    2.60
   7  -1  -3   32.26    2.61
  -6   1   3   48.24    2.28
  -6   1   3   49.70    3.07
  -6  -1   3   47.97    2.75
   6   1  -3   46.40    2.42
  -6  -1   3   50.96    3.05
   6  -1  -3   43.79    2.85
   6   1  -3   49.20    3.10
   5  -1  -3   47.86    2.84
  -5  -1   3   55.07    2.96
   5   1  -3   50.00    2.34
  -5   1   3   53.52    2.20
  -5   1   3   47.33    2.98
   5   1  -3   50.37    3.06
  -5  -1   3   52.07    2.65
  -4   1   3  955.28   28.50
   4   1  -3  964.43   29.45
  -4  -1   3 1031.02   29.07
   4  -1  -3  977.24   29.35
   4   1  -3  997.38   28.70
  -4  -1   3  997.92   29.47
  -3  -1   3  327.04    9.91
   3   1  -3  325.40    9.55
  -3   1   3  306.80    9.37
   3   1  -3  308.87   10.13
  -3   1   3  323.81   10.24
   3   1  -3  308.78   10.17
   3  -1  -3  314.66   10.15
  -2  -1   3  219.41    6.93
   2   1  -3  220.15    7.11
   2   1  -3  215.20    7.10
   2   1  -3  216.22    6.66
   2  -1  -3  216.56    7.14
  -2   1   3  210.86    7.07
   1   1  -3   87.46    2.90
  -1   1   3   88.09    3.06
   1  -1  -3   85.72    2.77
   1   1  -3   85.10    3.13
   1  -1  -3   82.97    3.13
   0   1   3  301.32    9.23
   0  -1   3  311.37    9.21
   0   1   3  296.81    8.97
   0  -1  -3  301.02    9.21
   0   1  -3  304.84    9.16
   0  -1   3  299.01    9.19
   0  -1  -3  303.25    9.13
   1  -1   3   82.39    3.19
   1  -1   3   85.57    2.77
  -1  -1  -3   86.09    3.04
   1   1   3   88.43    2.77
   1   1   3   84.66    3.20
  -1   1  -3   84.57    3.02
  -1  -1  -3   79.71    3.15
  -2  -1  -3    4.17    1.00
  -2   1  -3    5.90    0.87
  -2   1  -3    5.01    0.87
   2   1   3    5.94    0.66
   2  -1   3    5.57    1.01
  -2  -1  -3    6.75    0.80
   2  -1   3    6.63    0.78
   2   1   3    7.45    1.12
   3   1   3  235.93    7.48
  -3  -1  -3  223.72    7.86
   3  -1   3  238.46    7.95
  -3   1  -3  224.09    7.70
   3   1   3  230.07    7.94
  -3  -1  -3  233.59    7.43
   3  -1   3  238.29    7.56
  -3   1  -3  232.01    7.65
   3   1   3  241.32    7.50
   4   1   3  564.60   17.75
  -4   1  -3  562.34   17.49
   4  -1   3  579.14   17.37
   4   1   3  574.80   17.21
  -4  -1  -3  581.63   17.26
  -4   1  -3  578.49   17.47
   4  -1   3  576.68   17.76
  -4  -1  -3  552.93   17.65
  -5  -1  -3  259.42    8.83
  -5   1  -3  267.16    9.04
   5  -1   3  262.90    8.96
  -5  -1  -3  264.21    9.25
  -5   1  -3  280.09    9.13
   5   1   3  266.85    8.74
   5  -1   3  264.82    9.29
   5   1   3  256.88    9.30
   6  -1   3    0.80    1.07
  -6   1  -3    0.64    0.94
   6  -1   3    0.53    1.02
  -6  -1  -3    0.83    0.83
   6   1   3    1.31    0.91
  -6  -1  -3    0.73    1.12
   6   1   3    0.19    1.14
  -6   1  -3    1.10    1.05
  -7   1  -3  125.01    5.43
   7   1   3  125.86    5.15
  -7  -1  -3  114.27    5.21
  -7   1  -3  124.16    5.54
   7  -1   3  126.35    5.50
   7  -1   3  120.76    5.62
   7   1   3  126.51    5.79
  -7  -1  -3  123.94    5.58
   8   1   3    6.26    1.47
   8  -1   3    4.66    1.68
  -8  -1  -3    8.43    1.61
  -8   1  -3    8.76    1.74
  -8   1  -3    6.45    1.75
   8  -1   3    8.11    1.73
   8   1   3    6.89    1.92
  -8  -1  -3    6.38    1.75
  -9  -1  -3  116.28    5.78
  -9   1  -3  111.88    5.79
   9  -1   3  111.73    5.65
  -9  -1  -3  115.22    5.58
  -9   1  -3  120.72    5.56
   9   1   3  112.57    5.92
   9  -1   3  106.64    5.70
   9   1   3  116.20    5.30
  10  -1   3  157.63    7.30
  10   1   3  150.74    6.65
 -10  -1  -3  156.30    7.14
 -10  -1  -3  159.23    7.26
 -10   1  -3  157.55    7.38
  10  -1   3  162.12    7.35
 -10   1  -3  161.45    7.06
  10   1   3  145.17    7.43
 -11  -1  -3   23.96    3.16
 -11  -1  -3   22.91    3.04
  11  -1   3   27.22    3.29
 -11   1  -3   20.67    3.00
  11  -1   3   24.10    3.16
 -11   1  -3   21.32    2.91
  11   1   3   24.17    3.33
  11   1   3   26.43    2.82
 -12  -1  -3  283.64   11.42
  12  -1   3  274.13   11.34
 -12   1  -3  281.50   11.08
 -12  -1  -3  266.88   11.16
  12   1   3  280.84   11.85
 -12   1  -3  282.24   11.51
  12   1   3  270.29   10.60
  12  -1   3  284.10   11.54
 -13  -1  -3   29.23    3.58
 -13   1  -3   35.03    4.11
  13  -1   3   34.27    3.94
  13  -1   3   23.88    3.48
 -13   1  -3   24.99    3.27
 -13  -1  -3   31.38    3.87
  13   1   3   28.37    3.93
 -14  -1  -3    6.76    2.54
 -14   1  -3    2.53    2.09
  14  -1   3    4.47    2.17
  14  -1   3    7.23    2.70
 -14   1  -3    6.36    1.94
 -14  -1  -3    7.06    2.40
  14   1   3    7.67    2.53
 -15  -1  -3   -1.36    1.96
 -15  -1  -3    2.84    2.30
 -15   1  -3    3.26    2.35
  15   1   3    3.71    2.25
  15  -1   3    3.86    2.09
 -16  -1  -3   23.17    4.00
  16  -1   3   21.77    3.77
 -16   1  -3   15.67    3.68
  16   1   3   24.66    4.11
  17   1   3   45.37    5.82
 -17   1  -3   59.50    6.17
  17  -1   3   62.64    6.02
 -17  -1  -3   59.95    6.18
 -17  -2   3   39.23    5.37
  17   2  -3   41.60    5.44
 -17   2   3   40.16    5.50
  16   2  -3  202.83   10.76
 -16  -2   3  192.09   10.27
 -16   2   3  186.45   10.45
 -15  -2   3   34.94    4.72
 -15   2   3   46.88    5.32
  15   2  -3   40.84    5.07
  15  -2  -3   37.41    4.35
  14  -2  -3    6.52    2.43
  14   2  -3    7.13    2.67
 -14   2   3    7.81    2.59
 -14  -2   3   14.89    3.11
 -13   2   3  169.62    9.03
  13  -2  -3  180.87    8.83
  13   2  -3  191.11    9.53
 -13  -2   3  195.81    8.64
 -13  -2   3  192.28    9.26
  12  -2  -3   58.82    4.69
 -12  -2   3   56.90    4.32
 -12  -2   3   61.95    5.04
 -12   2   3   51.39    4.82
  12   2  -3   49.20    4.92
 -11  -2   3  467.38   16.82
 -11  -2   3  463.39   16.09
 -11   2   3  436.94   16.78
  11   2  -3  503.72   17.46
  11  -2  -3  441.17   16.47
 -10   2   3  174.47    6.52
  10   2  -3  175.52    6.46
 -10  -2   3  136.11    7.46
  10  -2  -3  173.18    7.86
 -10   2   3  180.91    8.17
 -10  -2   3  181.63    7.59
   9  -2  -3   78.26    4.78
  -9  -2   3   68.97    4.51
  -9  -2   3   80.60    4.55
  -9   2   3   76.38    4.90
  -9   2   3   83.62    3.67
   9   2  -3   79.53    4.90
   9   2  -3   76.33    3.57
  -8   2   3  248.47    8.43
   8   2  -3  248.16    8.35
   8   2  -3  255.91   10.10
  -8  -2   3  249.09    9.73
  -8   2   3  261.44    9.97
   8  -2  -3  252.64    9.81
  -8  -2   3  264.46    9.46
  -7   2   3   57.02    2.65
  -7  -2   3   58.85    3.58
   7   2  -3   57.67    2.57
  -7   2   3   57.89    3.81
   7  -2  -3   65.21    3.86
   7   2  -3   63.20    3.90
  -7  -2   3   59.71    3.44
  -6  -2   3  364.51   11.84
   6  -2  -3  355.69   12.19
  -6  -2   3  357.05   12.11
   6   2  -3  349.12   10.71
  -6   2   3  355.53   12.23
   6   2  -3  346.83   12.28
  -6   2   3  341.15   10.83
   5   2  -3  541.92   17.55
  -5   2   3  529.66   17.43
   5   2  -3  556.45   16.11
   5   2  -3  560.78   17.45
   5  -2  -3  540.26   17.47
  -5  -2   3  558.47   17.17
   4   2  -3  218.03    7.70
   4   2  -3  218.35    6.56
  -4  -2   3  218.73    7.58
  -4   2   3  213.37    7.78
   4   2  -3  221.08    7.84
   4  -2  -3  215.82    7.80
   3   2  -3  143.96    4.45
   3   2  -3  143.13    5.42
   3   2  -3  145.67    5.45
  -3  -2   3  145.29    5.38
  -3   2   3  152.20    5.58
   3  -2  -3  139.92    5.49
  -2  -2   3  783.61   22.99
   2  -2  -3  778.28   23.03
   2   2  -3  815.02   23.69
  -2   2   3  790.79   23.60
  -2  -2   3  787.91   23.57
   2   2  -3  794.25   23.52
  -2  -2   3  799.84   23.00
  -1   2   3  685.25   20.27
  -1  -2   3  689.38   20.08
   1   2  -3  683.67   20.45
   1  -2  -3  682.37   20.47
  -1   2   3  693.91   20.33
  -1  -2   3  685.27   20.47
   1   2  -3  678.51   20.14
   1  -2  -3  684.43   20.12
   0  -2  -3  321.79   10.32
   0  -2   3  339.41   10.35
   0   2   3  337.03   10.40
   0   2   3  329.32   10.23
   0   2  -3  326.00    9.90
   0   2  -3  340.72   10.45
   0  -2  -3  345.20   10.37
  -1  -2  -3 2779.42   81.91
   1  -2   3 2853.86   81.98
  -1  -2  -3 2893.38   81.71
  -1   2  -3 2895.73   81.89
   1   2   3 2865.79   81.65
   1   2   3 2838.59   81.92
   2   2   3   81.23    3.55
  -2  -2  -3   82.51    3.02
   2  -2   3   80.47    3.63
   2   2   3   81.84    3.08
   2  -2   3   76.27    2.60
  -2  -2  -3   79.72    3.60
  -2   2  -3   80.32    3.42
   3  -2   3   11.66    1.55
   3   2   3   10.83    1.10
  -3   2  -3    8.97    1.26
  -3  -2  -3   10.78    0.95
  -3  -2  -3   10.20    1.52
   3  -2   3   10.96    0.91
   4   2   3   12.74    1.08
   4   2   3    8.56    1.54
   4  -2   3   14.22    1.19
   4   2   3   11.36    1.05
   4   2   3   11.36    1.26
  -4   2  -3   13.08    1.58
   4  -2   3   11.49    1.72
  -4  -2  -3   14.86    1.77
  -4   2  -3   11.36    1.37
  -5   2  -3   44.02    2.64
  -5  -2  -3   54.63    3.13
  -5  -2  -3   46.56    2.59
   5   2   3   49.88    3.14
  -5   2  -3   50.38    2.96
   5  -2   3   47.94    2.52
   5   2   3   49.90    2.33
   5  -2   3   47.41    3.07
   6  -2   3   32.33    2.78
  -6   2  -3   36.29    2.40
   6  -2   3   33.20    2.31
   6   2   3   33.40    2.06
  -6  -2  -3   36.51    2.87
  -6  -2  -3   35.03    2.39
  -6   2  -3   35.58    2.74
   6   2   3   31.70    2.80
   7  -2   3  142.41    5.82
  -7  -2  -3  149.59    6.43
  -7  -2  -3  136.07    5.82
   7   2   3  141.83    5.42
  -7   2  -3  139.66    5.84
   7  -2   3  148.76    6.54
  -7   2  -3  149.93    6.33
   7   2   3  138.76    6.49
  -8  -2  -3  246.48    9.37
   8  -2   3  222.80    9.35
  -8  -2  -3  236.41    8.94
   8   2   3  226.31    9.54
  -8   2  -3  242.67    8.88
   8  -2   3  240.23    8.86
   8   2   3  234.42    8.32
  -8   2  -3  245.84    9.37
   9   2   3  104.89    4.75
   9  -2   3  105.75    5.31
  -9  -2  -3  107.56    5.68
   9  -2   3  106.21    5.82
   9   2   3   91.63    5.60
  -9  -2  -3  107.62    5.31
  -9   2  -3  114.61    5.25
  -9   2  -3  103.38    5.55
 -10   2  -3   64.42    4.74
  10  -2   3   62.14    4.62
 -10  -2  -3   71.69    4.43
 -10  -2  -3   71.35    4.72
  10  -2   3   69.06    4.34
  10   2   3   62.02    3.68
  10   2   3   67.34    4.74
 -10   2  -3   73.89    4.23
  11   2   3   23.51    2.49
  11  -2   3   27.11    3.15
 -11   2  -3   24.86    3.37
 -11  -2  -3   24.21    3.12
 -11   2  -3   22.03    2.82
  11  -2   3   28.54    3.63
 -11  -2  -3   23.32    3.26
  11   2   3   26.01    3.61
 -12   2  -3   75.62    4.68
 -12  -2  -3   63.59    4.99
  12  -2   3   77.94    5.56
  12  -2   3   81.98    5.08
 -12   2  -3   81.11    5.46
  12   2   3   83.71    5.68
 -12  -2  -3   72.62    5.14
  13  -2   3  333.53   13.61
 -13   2  -3  325.30   13.63
 -13   2  -3  355.00   12.99
  13   2   3  325.67   13.96
 -13  -2  -3  323.30   13.35
  13  -2   3  357.61   13.48
 -13  -2  -3  335.38   13.43
 -14  -2  -3   55.56    5.01
 -14   2  -3   48.93    4.98
 -14  -2  -3   45.13    4.73
  14  -2   3   48.47    4.87
  14  -2   3   50.59    4.64
  14   2   3   49.02    5.13
 -15  -2  -3   52.83    5.21
  15   2   3   61.84    5.88
 -15  -2  -3   53.62    5.43
  15  -2   3   58.34    5.24
  15  -2   3   56.96    5.41
 -15   2  -3   58.21    5.62
 -16  -2  -3   19.86    3.85
 -16   2  -3   24.03    3.97
  16   2   3   28.62    4.47
  16  -2   3   26.59    3.75
  17   2   3   95.92    7.82
 -17  -2  -3  106.51    7.79
 -17   2  -3   82.23    7.26
  17   3  -3   54.76    6.26
 -17  -3   3   29.71    5.05
 -17   3   3   43.34    5.79
  16   3  -3    3.22    2.42
 -16   3   3    0.21    2.47
 -16  -3   3    4.32    2.69
  16  -3  -3   -0.17    2.22
  15   3  -3  120.04    8.15
  15  -3  -3  126.76    7.86
 -15   3   3  148.30    8.58
 -15  -3   3  138.28    8.31
 -14   3   3  196.25   10.25
  14  -3  -3  209.52   10.10
 -14  -3   3  204.96   10.29
  14   3  -3  216.63   10.72
 -14  -3   3  208.99    9.67
  13   3  -3  305.80   13.30
 -13   3   3  293.46   13.02
 -13  -3   3  313.74   13.01
  13  -3  -3  309.65   12.91
 -13  -3   3  292.56   12.09
 -12  -3   3  323.76   13.01
 -12   3   3  320.57   13.22
  12  -3  -3  308.55   12.91
 -12  -3   3  307.09   12.34
  12   3  -3  329.28   13.54
  11  -3  -3   60.64    4.86
 -11  -3   3   52.76    4.33
 -11  -3   3   55.51    4.69
 -11   3   3   57.32    4.98
  11   3  -3   57.29    4.95
 -10   3   3  192.55    8.88
 -10  -3   3  195.34    8.41
  10  -3  -3  170.44    8.61
 -10  -3   3  204.31    8.80
  10   3  -3  208.96    9.26
  -9  -3   3  202.36    8.48
   9   3  -3  191.03    8.97
   9  -3  -3  206.47    8.92
  -9  -3   3  213.36    8.86
  -9   3   3  213.86    9.12
   8   3  -3   38.07    1.72
   8   3  -3   36.79    3.51
  -8  -3   3   38.18    3.36
  -8  -3   3   36.54    3.13
   8  -3  -3   37.82    3.49
  -8   3   3   34.02    3.39
  -7   3   3  257.93    9.91
  -7  -3   3  264.00    9.57
   7   3  -3  244.66    9.84
   7  -3  -3  250.01    9.87
   7   3  -3  249.75    9.58
  -6   3   3   28.72    2.79
   6   3  -3   28.94    2.77
  -6  -3   3   30.83    2.70
   6   3  -3   33.57    2.78
   6  -3  -3   33.61    2.97
   5   3  -3 1765.44   52.05
   5   3  -3 1804.17   52.30
   5  -3  -3 1716.81   52.23
  -5   3   3 1773.00   52.18
  -5  -3   3 1758.81   51.94
   4  -3  -3  350.52   12.06
   4   3  -3  363.41   12.01
  -4   3   3  358.54   11.98
   4   3  -3  351.41   11.83
  -4  -3   3  357.00   11.85
  -3  -3   3 1182.02   35.09
   3  -3  -3 1225.25   35.34
   3   3  -3 1239.82   36.08
   3   3  -3 1257.30   36.21
   3  -3  -3 1199.86   36.28
  -3   3   3 1195.99   36.10
  -3  -3   3 1220.44   36.10
  -2   3   3  284.94    9.62
  -2   3   3  288.73    9.24
   2   3  -3  295.04    9.45
  -2  -3   3  282.99    9.66
  -2  -3   3  291.26    8.87
   2  -3  -3  278.17    9.67
   2   3  -3  291.49    9.67
   2  -3  -3  296.88    9.13
   1  -3  -3   25.53    1.89
  -1  -3   3   27.72    1.76
  -1  -3   3   22.22    1.85
  -1   3   3   23.12    1.76
   1  -3  -3   23.42    1.62
  -1   3   3   28.33    1.77
   1   3  -3   24.16    1.84
   1   3  -3   22.82    1.60
   0   3   3   28.22    1.92
   0  -3   3   26.46    1.85
   0  -3  -3   24.50    1.83
   0  -3  -3   26.29    1.83
   0   3  -3   26.00    1.38
   0   3   3   28.92    1.92
   0   3  -3   24.31    1.83
   1   3   3 3960.26  113.78
  -1  -3  -3 4104.49  114.15
   1   3   3 3977.18  113.97
  -1   3  -3 4034.41  114.10
   1  -3   3 3866.56  114.07
  -1  -3  -3 3924.17  113.69
   2  -3   3 1115.74   34.16
  -2   3  -3 1156.49   34.03
   2   3   3 1144.98   33.66
   2   3   3 1151.89   34.03
  -2  -3  -3 1144.58   33.39
  -2  -3  -3 1176.56   34.19
   3   3   3   70.81    3.13
   3   3   3   70.54    3.59
  -3  -3  -3   69.11    2.72
   3  -3   3   65.46    3.60
  -3  -3  -3   66.26    3.51
  -3   3  -3   66.55    3.42
   4   3   3   10.09    1.66
   4   3   3   13.10    1.45
  -4  -3  -3   13.93    1.09
   4  -3   3   11.44    1.81
  -4  -3  -3   14.02    1.94
  -4   3  -3   12.76    1.71
   5   3   3  713.59   20.99
   5  -3   3  700.78   21.13
   5   3   3  696.69   22.40
  -5  -3  -3  731.15   22.46
   5   3   3  724.25   21.78
   5  -3   3  690.13   22.50
   5   3   3  713.10   20.99
  -5   3  -3  708.00   22.19
   6   3   3  453.81   14.61
  -6  -3  -3  456.19   15.27
   6   3   3  415.16   15.13
  -6   3  -3  467.64   15.12
   6  -3   3  454.43   14.10
   6  -3   3  442.05   15.38
   6   3   3  452.21   13.74
   7  -3   3   87.68    5.13
   7   3   3   95.16    5.11
  -7  -3  -3   93.11    4.96
   7   3   3   91.79    3.76
  -7  -3  -3  101.05    4.64
  -7   3  -3   91.81    4.92
   7  -3   3   84.07    4.04
   8   3   3   10.75    1.44
   8  -3   3    7.86    2.21
  -8   3  -3   10.27    1.78
   8   3   3   14.64    2.50
  -8  -3  -3   12.78    1.98
   8  -3   3   10.89    1.69
  -8  -3  -3   12.55    2.38
  -8   3  -3    8.51    2.01
  -9  -3  -3   12.00    2.43
  -9   3  -3   15.71    2.63
   9   3   3   15.56    1.71
   9  -3   3   13.69    2.00
   9  -3   3   13.20    2.75
  -9   3  -3   20.36    2.35
  -9  -3  -3   17.57    2.39
   9   3   3   11.89    2.45
 -10  -3  -3    4.66    2.01
 -10   3  -3    5.74    1.61
  10   3   3    4.62    1.97
  10  -3   3    2.87    1.53
 -10  -3  -3    2.24    1.59
 -10   3  -3    2.94    1.90
  10  -3   3    3.77    2.26
 -11  -3  -3  366.92   13.83
  11   3   3  353.24   14.15
  11  -3   3  352.40   12.98
 -11   3  -3  347.16   13.76
 -11  -3  -3  373.20   13.53
  11  -3   3  349.08   13.91
 -11   3  -3  345.31   12.82
 -12   3  -3  123.10    7.10
 -12  -3  -3  121.59    7.00
 -12  -3  -3  126.96    6.87
  12   3   3  131.28    7.48
 -12   3  -3  129.98    6.40
  12  -3   3  138.89    7.53
  12  -3   3  121.68    6.44
  13   3   3    8.41    2.55
 -13  -3  -3    8.37    2.56
 -13   3  -3    9.68    2.70
 -13  -3  -3    3.71    2.12
  13  -3   3   11.30    2.27
  13  -3   3    8.15    2.84
  14   3   3   41.08    4.98
 -14   3  -3   43.10    4.87
 -14  -3  -3   40.65    4.62
  14  -3   3   47.88    5.03
 -14  -3  -3   51.42    5.08
 -15  -3  -3   13.21    3.14
  15   3   3   13.31    3.24
 -15  -3  -3   12.84    3.19
  15  -3   3   12.39    3.18
 -15   3  -3   13.19    3.09
  16  -3   3  125.79    8.16
 -16  -3  -3  137.98    8.33
 -16   3  -3  120.93    8.05
  16   3   3  136.79    8.65
 -16  -3  -3  142.49    8.32
  17   3   3  157.19    9.57
 -17   3  -3  130.28    8.79
  17   4  -3   87.61    7.88
 -17  -4   3   96.57    7.87
  17  -4  -3   90.77    7.30
 -17   4   3   78.00    7.68
 -16   4   3   54.62    6.29
  16  -4  -3   53.77    5.85
 -16  -4   3   69.14    6.60
  16   4  -3   59.72    6.52
  15   4  -3   16.02    3.60
 -15   4   3   20.96    3.94
  15  -4  -3   11.37    3.08
 -15  -4   3   24.42    3.83
 -15  -4   3   19.24    3.94
 -14   4   3  133.09    8.02
 -14  -4   3  119.27    7.67
 -14  -4   3  121.17    7.13
  14   4  -3  136.91    8.21
  14  -4  -3  125.47    7.76
  13   4  -3  254.73   11.80
 -13   4   3  226.50   11.29
 -13  -4   3  246.47   10.86
  13  -4  -3  249.70   11.52
 -13  -4   3  246.25   11.28
  12   4  -3  117.90    7.21
 -12   4   3  115.17    7.10
 -12  -4   3  125.54    6.74
  12  -4  -3  102.54    6.82
 -12  -4   3  115.91    6.76
 -11   4   3  751.13   26.81
 -11  -4   3  798.01   26.33
 -11  -4   3  798.59   26.77
  11   4  -3  807.52   27.26
  11  -4  -3  835.53   27.22
 -10  -4   3   42.89    4.14
  10   4  -3   42.39    4.36
 -10   4   3   49.43    4.66
 -10  -4   3   49.83    4.21
  10  -4  -3   40.02    4.35
   9   4  -3   38.51    3.93
  -9  -4   3   31.69    3.46
  -9   4   3   36.50    3.94
  -9  -4   3   43.01    3.75
   9  -4  -3   40.71    4.05
   8  -4  -3    8.94    2.30
  -8   4   3    7.79    2.20
  -8  -4   3   10.27    2.24
   8   4  -3   12.36    2.30
   8   4  -3    9.81    2.35
   7  -4  -3   51.43    4.04
   7   4  -3   46.29    3.83
  -7  -4   3   47.02    3.61
  -7   4   3   45.36    3.78
   7   4  -3   47.97    3.60
   6   4  -3 1661.20   49.76
  -6  -4   3 1684.98   49.81
   6  -4  -3 1652.42   50.15
  -6   4   3 1618.17   49.90
   6   4  -3 1707.64   50.07
  -5  -4   3  327.61   11.47
   5   4  -3  318.93   11.32
   5   4  -3  335.38   11.59
   5  -4  -3  313.18   11.65
  -5   4   3  316.50   11.49
   4  -4  -3  319.44   10.06
   4   4  -3  314.77   10.91
   4   4  -3  323.57   10.96
  -4   4   3  303.86   10.96
   4  -4  -3  297.91   11.04
  -4  -4   3  308.78   10.92
   3   4  -3  308.38   10.78
  -3  -4   3  314.59    9.54
  -3   4   3  313.81   10.18
   3  -4  -3  306.21   10.94
  -3  -4   3  316.23   10.89
   3   4  -3  318.53   10.68
   3  -4  -3  316.67   10.13
  -3   4   3  320.39   10.87
  -2   4   3  208.59    7.29
  -2  -4   3  207.71    7.02
   2  -4  -3  215.74    7.93
  -2   4   3  210.91    7.86
   2  -4  -3  221.49    7.45
   2   4  -3  216.30    7.90
  -2  -4   3  218.02    7.97
   2   4  -3  229.04    7.60
   1   4  -3  587.56   18.21
  -1  -4   3  559.41   17.56
  -1   4   3  568.50   17.66
   1  -4  -3  579.03   17.85
   1  -4  -3  583.69   18.07
  -1  -4   3  577.24   18.22
  -1   4   3  587.46   18.07
   1   4  -3  591.59   17.57
   0   4  -3  283.53    9.78
   0   4   3  292.83    9.48
   0  -4   3  279.60    9.79
   0   4   3  280.17    9.54
   0  -4  -3  281.30    9.63
   0  -4   3  274.18    9.46
   0  -4  -3  286.66    9.49
   0   4  -3  296.33    8.91
  -1   4  -3  507.94   16.02
  -1  -4  -3  515.36   16.04
   1   4   3  489.40   15.71
  -1  -4  -3  492.69   15.42
  -1   4  -3  504.95   14.74
   1   4   3  500.64   15.68
   1  -4   3  499.19   15.90
   2  -4   3 1510.98   44.41
  -2  -4  -3 1546.70   44.46
   2   4   3 1463.45   44.11
   2   4   3 1489.29   43.89
  -2  -4  -3 1493.09   43.47
  -2   4  -3 1474.97   44.27
   3   4   3   47.15    2.67
   3  -4   3   46.27    3.16
   3   4   3   42.89    2.99
  -3  -4  -3   48.77    3.16
  -3  -4  -3   43.94    2.18
  -3   4  -3   46.21    2.91
   4  -4   3  314.11   11.35
   4   4   3  316.68   10.56
  -4  -4  -3  308.99   11.15
  -4  -4  -3  312.50    9.70
   4   4   3  301.13   11.00
  -4   4  -3  324.07   11.04
  -5   4  -3  327.41   11.48
  -5  -4  -3  317.63    9.96
  -5  -4  -3  337.34   11.76
   5   4   3  328.85   11.02
   5  -4   3  316.01   11.83
   5   4   3  313.77   11.53
  -6   4  -3   12.33    2.08
   6   4   3   11.70    2.16
   6   4   3   13.63    1.89
   6   4   3    9.60    1.02
  -6  -4  -3    9.68    2.09
   6   4   3   11.39    1.08
   6  -4   3   12.93    2.36
   7   4   3  635.41   20.19
   7   4   3  609.34   18.68
  -7  -4  -3  651.22   20.98
   7   4   3  616.65   20.94
   7  -4   3  605.98   21.05
  -7   4  -3  656.17   20.82
  -8   4  -3    2.58    1.66
   8  -4   3    0.31    1.61
   8   4   3    1.20    1.67
  -8  -4  -3    0.16    1.59
  -8  -4  -3    0.66    1.10
  -9  -4  -3    2.29    1.38
  -9  -4  -3    3.32    1.87
  -9   4  -3    3.22    1.79
   9   4   3    1.39    1.65
   9  -4   3    1.97    1.97
  10  -4   3   59.81    4.96
 -10   4  -3   56.39    4.63
 -10  -4  -3   52.63    4.07
  10   4   3   40.66    4.35
 -10  -4  -3   43.39    4.19
 -11   4  -3   36.74    4.11
 -11  -4  -3   33.67    3.68
  11   4   3   36.16    4.29
 -11  -4  -3   34.54    4.03
  11  -4   3   33.27    4.25
 -12  -4  -3  221.60    9.73
  12   4   3  208.59   10.32
  12  -4   3  228.23   10.48
 -12  -4  -3  213.59   10.01
 -12   4  -3  203.43   10.00
 -13  -4  -3  393.58   15.49
  13   4   3  342.69   15.38
  13  -4   3  398.52   15.85
 -13  -4  -3  387.72   15.04
 -13   4  -3  392.13   15.59
 -14  -4  -3    6.42    2.72
  14  -4   3    2.87    2.60
  14   4   3    3.89    2.33
 -14  -4  -3    3.21    2.22
 -14   4  -3    4.75    2.42
 -15   4  -3  147.85    8.62
  15  -4   3  122.22    8.22
 -15  -4  -3  130.81    7.87
 -15  -4  -3  141.96    8.34
  15   4   3  133.83    8.47
  16   4   3    5.03    2.71
 -16   4  -3   -0.54    2.48
 -16  -4  -3    3.26    2.71
  16  -4   3    7.81    3.17
  16  -5  -3   19.74    4.14
  16   5  -3   27.49    4.73
 -16  -5   3   22.55    4.44
 -16   5   3   25.21    4.74
 -15  -5   3  194.82    9.65
 -15   5   3  174.88   10.09
  15  -5  -3  185.32   10.20
 -15  -5   3  153.41    9.37
  15   5  -3  170.86    9.95
  14  -5  -3   -5.18    1.80
  14   5  -3    2.14    2.19
 -14  -5   3    0.14    2.15
 -14  -5   3    1.94    2.07
 -14   5   3    1.23    2.16
 -13   5   3   61.80    5.82
  13   5  -3   42.66    5.19
 -13  -5   3   55.13    5.10
 -13  -5   3   57.35    5.40
  13  -5  -3   48.36    5.32
  12   5  -3   93.82    6.37
  12  -5  -3   87.46    6.56
 -12  -5   3   84.25    6.25
 -12  -5   3   78.58    5.88
 -12   5   3   88.56    6.59
  11  -5  -3    3.44    2.19
 -11  -5   3    7.41    2.29
  11   5  -3    2.97    1.97
 -11  -5   3    7.84    2.43
 -11   5   3    5.41    2.29
  10  -5  -3  758.83   25.90
 -10   5   3  741.29   25.59
 -10  -5   3  769.25   25.43
  10   5  -3  732.88   25.63
 -10  -5   3  759.70   25.25
  -9   5   3  259.86   11.11
   9   5  -3  260.42   11.17
   9  -5  -3  262.01   11.37
  -9  -5   3  263.01   10.91
   9   5  -3  267.47   10.84
   8  -5  -3  100.50    6.04
   8   5  -3   86.50    5.66
  -8  -5   3  103.22    5.88
   8   5  -3  107.64    5.74
  -8   5   3  101.28    5.83
   7   5  -3  681.14   22.44
  -7  -5   3  674.86   22.25
   7   5  -3  668.20   22.11
   7  -5  -3  654.41   22.58
  -7   5   3  685.80   22.48
  -6  -5   3    7.83    1.94
   6   5  -3   12.70    2.07
   6  -5  -3   12.73    2.39
   6   5  -3   11.89    2.23
  -6   5   3    9.39    2.26
  -5  -5   3 1040.71   31.90
   5  -5  -3 1031.57   30.71
  -5   5   3 1017.32   31.90
   5  -5  -3 1000.58   32.06
  -5   5   3 1023.15   30.76
   5   5  -3 1026.20   31.73
   5   5  -3 1048.45   31.84
   4  -5  -3   91.70    4.94
  -4  -5   3   95.21    4.89
  -4  -5   3   93.88    3.24
   4   5  -3   96.95    4.76
   4   5  -3  100.29    4.85
  -4   5   3   90.21    4.03
  -4   5   3   97.19    4.93
   4  -5  -3   98.83    4.20
  -3  -5   3   93.84    4.90
   3   5  -3  104.19    4.66
  -3   5   3  104.01    4.99
   3  -5  -3   97.34    4.97
   3   5  -3   98.10    4.74
   3  -5  -3   89.97    4.20
  -3  -5   3   96.62    3.66
  -3   5   3   97.97    4.12
  -2  -5   3  917.23   27.54
  -2   5   3  937.64   27.82
   2  -5  -3  927.32   28.09
   2   5  -3  930.88   28.59
   2   5  -3  956.18   28.09
  -2   5   3  926.67   28.55
  -2  -5   3  930.58   28.68
   2  -5  -3  916.40   28.56
  -1   5   3  134.01    5.28
   1   5  -3  135.20    5.17
  -1   5   3  131.19    5.62
  -1  -5   3  137.06    5.82
   1   5  -3  143.95    5.87
   1  -5  -3  132.26    5.63
  -1  -5   3  132.14    5.24
   1  -5  -3  132.03    5.52
   0  -5   3 1423.71   43.62
   0  -5   3 1494.06   44.15
   0   5  -3 1503.24   42.98
   0  -5  -3 1464.78   43.65
   0   5   3 1500.16   43.58
   0   5  -3 1487.22   44.13
   0   5   3 1478.54   43.88
   0  -5  -3 1486.02   43.95
   1  -5   3  657.14   21.27
  -1  -5  -3  695.63   20.88
   1   5   3  678.24   21.19
  -1   5  -3  683.63   20.06
  -1  -5  -3  676.56   21.46
   1  -5   3  672.60   21.45
  -1   5  -3  700.09   21.57
   1   5   3  685.20   21.13
   2   5   3  161.31    6.35
  -2  -5  -3  165.67    5.91
   2  -5   3  156.02    6.74
  -2  -5  -3  168.94    6.83
  -2   5  -3  162.08    6.68
   2   5   3  157.61    6.47
   3  -5   3   67.72    4.03
  -3  -5  -3   67.92    4.09
  -3   5  -3   68.61    3.84
   3   5   3   64.23    3.48
   3   5   3   54.84    3.65
  -3  -5  -3   59.43    2.88
   4  -5   3  128.51    6.36
   4   5   3  136.01    5.69
  -4  -5  -3  133.22    6.23
  -4   5  -3  126.01    5.94
   4   5   3  141.02    6.20
  -4  -5  -3  135.21    4.77
  -5   5  -3   48.07    3.57
   5  -5   3   42.94    3.71
  -5  -5  -3   48.08    2.16
   5   5   3   45.25    3.04
   5   5   3   41.25    3.48
  -5  -5  -3   44.51    3.61
   6   5   3 1068.36   34.95
  -6  -5  -3 1139.69   35.25
   6   5   3 1141.33   32.76
   6   5   3 1108.44   32.73
  -6   5  -3 1143.21   35.01
   6   5   3 1155.10   34.42
   6  -5   3 1140.90   35.49
   7   5   3  305.73   11.14
  -7  -5  -3  313.07   12.05
   7  -5   3  314.35   12.29
  -7   5  -3  306.80   11.73
   7   5   3  287.81   11.73
   8   5   3  227.99    9.12
   8   5   3  229.80    9.87
  -8   5  -3  223.20    9.66
   8  -5   3  224.75   10.08
  -8  -5  -3  226.16    9.85
   9  -5   3  383.33   14.80
  -9  -5  -3  363.90   14.26
  -9   5  -3  375.04   14.27
   9   5   3  362.94   14.41
 -10  -5  -3  107.39    5.87
  10   5   3  101.83    6.28
 -10   5  -3   87.01    5.83
 -10  -5  -3   96.47    6.19
  10  -5   3   99.28    6.45
  11  -5   3  266.01   12.11
 -11  -5  -3  268.79   11.73
 -11   5  -3  273.95   11.75
 -11  -5  -3  278.91   11.32
  11   5   3  256.30   11.72
  12   5   3   35.60    4.48
  12  -5   3   49.01    5.17
 -12  -5  -3   33.70    4.37
 -12   5  -3   41.17    4.71
 -12  -5  -3   37.68    4.18
 -13   5  -3   -0.63    1.81
 -13  -5  -3    2.74    2.36
  13  -5   3    1.16    2.34
  13   5   3   -4.79    1.58
 -13  -5  -3   -0.06    1.84
 -14  -5  -3  232.20   11.20
 -14  -5  -3  213.10   10.50
 -14   5  -3  214.92   10.95
  14  -5   3  229.82   11.51
  14   5   3  210.79   11.03
 -15  -5  -3    6.36    2.86
 -15   5  -3    9.66    3.05
  15   5   3    3.93    2.47
 -15  -5  -3    5.22    2.85
  15  -5   3    0.69    2.39
  16   5   3  261.83   13.30
 -16  -5  -3  261.90   12.96
 -16   5  -3  268.35   13.19
  16  -5   3  281.85   13.61
  16   6  -3   93.55    8.25
 -16  -6   3  113.57    8.31
 -16   6   3   98.26    8.32
  16  -6  -3  105.49    8.48
 -15   6   3    2.88    2.43
  15  -6  -3   -2.17    2.44
 -15  -6   3    7.56    3.09
 -15  -6   3   -0.74    2.23
  15   6  -3    3.43    2.72
  14  -6  -3   14.69    3.69
 -14  -6   3   13.18    3.20
 -14   6   3   18.24    3.89
  14   6  -3   13.39    3.35
 -14  -6   3   11.32    3.15
  13  -6  -3    7.40    2.86
  13   6  -3    8.07    2.79
 -13  -6   3    4.45    2.63
 -13   6   3    5.11    2.91
 -13  -6   3   10.33    3.00
 -12   6   3  112.34    7.27
 -12  -6   3  103.72    6.65
  12   6  -3  111.27    7.16
 -12  -6   3   96.99    6.63
  12  -6  -3  103.87    7.20
 -11  -6   3  201.75    9.43
 -11   6   3  191.62    9.53
  11  -6  -3  175.74    9.48
 -11  -6   3  167.25    8.97
  11   6  -3  184.50    9.43
 -10   6   3    6.68    2.34
  10   6  -3    4.84    1.91
 -10  -6   3    2.14    2.07
  10   6  -3    4.51    2.08
  10  -6  -3    1.82    2.26
   9   6  -3  301.95   12.42
  -9   6   3  302.76   12.49
   9   6  -3  306.97   12.12
  -9  -6   3  294.54   12.28
   9  -6  -3  292.73   12.66
  -8  -6   3  218.07    9.69
   8   6  -3  231.95    9.60
   8   6  -3  221.26    9.72
  -8   6   3  205.66    9.62
   8  -6  -3  214.60    9.98
  -7   6   3   32.32    3.67
   7   6  -3   37.32    3.57
   7  -6  -3   40.51    4.05
  -7  -6   3   31.45    3.62
   7   6  -3   33.94    3.63
   7  -6  -3   39.30    2.71
  -6   6   3  519.95   18.06
   6   6  -3  526.23   17.91
  -6   6   3  524.24   16.60
   6   6  -3  516.40   17.79
  -6  -6   3  512.47   18.03
   6  -6  -3  507.59   18.28
   6  -6  -3  521.19   16.68
  -5   6   3  179.70    6.64
   5  -6  -3  173.78    8.01
  -5  -6   3  163.10    7.71
   5  -6  -3  173.78    6.81
   5   6  -3  169.38    7.52
  -5   6   3  174.95    7.79
   5   6  -3  186.38    7.77
  -4  -6   3   29.96    3.16
   4   6  -3   31.20    3.00
  -4   6   3   32.21    2.31
  -4  -6   3   30.58    1.73
   4  -6  -3   28.43    3.20
   4   6  -3   33.13    2.94
   4  -6  -3   31.63    2.50
  -4   6   3   26.84    3.00
   3   6  -3   29.33    2.59
   3   6  -3   26.10    2.76
  -3   6   3   29.75    2.94
  -3   6   3   34.59    2.36
  -3  -6   3   30.28    3.07
   3  -6  -3   31.13    3.03
  -3  -6   3   31.52    2.00
   3  -6  -3   26.01    2.40
  -2  -6   3  181.72    7.73
   2   6  -3  193.84    7.18
  -2   6   3  183.46    6.88
   2   6  -3  173.73    7.52
   2  -6  -3  184.73    7.30
   2  -6  -3  196.55    7.73
  -2  -6   3  182.89    6.73
  -2   6   3  195.38    7.74
   1  -6  -3  895.24   27.68
   1  -6  -3  892.90   27.65
  -1   6   3  903.24   27.12
  -1  -6   3  888.34   27.14
  -1  -6   3  885.25   28.01
   1   6  -3  898.89   27.98
  -1   6   3  880.71   27.78
   1   6  -3  912.96   26.98
   0  -6  -3  709.17   22.74
   0   6  -3  724.34   21.63
   0  -6   3  703.02   22.39
   0   6  -3  723.91   22.97
   0  -6  -3  719.69   22.42
   0   6   3  726.70   22.25
   0   6   3  716.04   22.71
   0  -6   3  721.55   22.98
  -1   6  -3    8.92    1.09
   1  -6   3    7.29    1.62
   1   6   3    6.42    1.60
  -1  -6  -3    7.18    1.69
   1   6   3   10.48    1.81
  -1   6  -3    6.77    1.78
  -1  -6  -3    7.02    1.42
   1  -6   3    8.66    1.85
   2  -6   3  915.01   28.69
   2   6   3  905.37   28.40
  -2  -6  -3  917.10   27.72
   2  -6   3  933.25   28.83
  -2   6  -3  924.30   28.88
  -2   6  -3  934.59   26.84
  -2  -6  -3  939.16   28.95
   2   6   3  906.19   28.38
  -3  -6  -3  112.26    5.94
   3   6   3  124.27    5.79
   3  -6   3  122.20    6.10
   3   6   3  124.96    5.58
  -3   6  -3  117.68    5.78
  -3  -6  -3  126.48    4.83
   4   6   3  174.91    7.32
   4   6   3  167.52    7.58
  -4  -6  -3  191.19    6.35
  -4   6  -3  200.33    8.04
   4  -6   3  180.57    8.12
  -4  -6  -3  168.39    7.80
   5   6   3  143.14    7.01
   5  -6   3  158.61    7.60
  -5  -6  -3  157.81    5.46
  -5  -6  -3  168.20    7.60
  -5   6  -3  166.99    7.42
   5   6   3  151.56    6.72
  -6  -6  -3   59.01    4.60
   6   6   3   65.99    4.69
   6   6   3   66.15    4.01
   6  -6   3   57.21    4.73
  -6   6  -3   53.78    4.32
   7   6   3  545.93   18.54
  -7   6  -3  566.24   19.34
   7   6   3  561.40   19.41
  -7  -6  -3  547.70   19.49
  -8   6  -3  477.42   16.75
  -8  -6  -3  449.21   16.75
   8   6   3  445.06   15.87
   8  -6   3  456.22   17.20
   8   6   3  435.78   16.63
   9   6   3  170.35    7.92
   9  -6   3  175.54    9.15
   9   6   3  189.92    8.93
  -9   6  -3  168.94    8.51
  -9  -6  -3  183.25    8.95
 -10  -6  -3  124.66    7.33
 -10   6  -3  129.32    7.35
  10  -6   3  136.59    7.87
  10   6   3  129.78    7.52
 -11  -6  -3   28.45    3.65
 -11  -6  -3   27.89    4.03
 -11   6  -3   28.31    4.02
  11  -6   3   27.29    4.18
  11   6   3   22.56    3.86
  12   6   3   37.52    4.81
  12  -6   3   51.64    5.56
 -12   6  -3   54.59    5.43
 -12  -6  -3   47.81    5.21
 -12  -6  -3   53.08    4.90
 -13  -6  -3  145.23    8.47
  13   6   3  140.30    8.62
  13  -6   3  135.65    8.82
 -13   6  -3  141.57    8.45
 -13  -6  -3  144.14    7.97
  14  -6   3    0.04    2.45
 -14  -6  -3   -1.81    2.16
 -14  -6  -3   -0.35    2.25
  14   6   3    2.10    2.28
 -14   6  -3    5.60    2.38
  15  -6   3   93.19    7.99
 -15   6  -3   95.04    7.80
 -15  -6  -3  115.76    7.85
  15   6   3   99.12    8.00
 -15  -7   3   12.48    3.71
 -15   7   3   11.84    3.67
  15  -7  -3   13.06    4.00
  15   7  -3   16.28    4.08
 -15  -7   3   12.54    3.51
  14  -7  -3   -0.31    2.54
 -14  -7   3    0.82    2.39
 -14  -7   3   -0.38    2.23
 -14   7   3    2.85    2.52
  14   7  -3    2.82    2.61
  13  -7  -3   79.65    7.16
 -13   7   3   82.38    7.09
 -13  -7   3   86.36    6.78
 -13  -7   3   73.21    6.43
  13   7  -3   76.92    6.79
 -12  -7   3   29.38    4.51
  12   7  -3   23.66    4.01
 -12  -7   3   19.64    3.77
 -12   7   3   26.72    4.31
  12  -7  -3   21.67    4.13
  11   7  -3   20.04    3.62
  11  -7  -3   17.12    3.58
 -11  -7   3   16.18    3.57
  11   7  -3   18.52    3.15
 -11   7   3   12.77    3.15
 -10   7   3   24.13    3.88
  10   7  -3   24.05    3.82
  10   7  -3   22.73    3.45
  10  -7  -3   22.38    3.89
 -10  -7   3   22.39    3.69
  -9  -7   3   17.51    3.27
   9  -7  -3   11.77    3.19
   9   7  -3   12.46    2.62
   9   7  -3   13.24    2.89
  -9   7   3   10.50    2.70
   8   7  -3    0.22    1.34
  -8   7   3    5.03    2.05
   8  -7  -3    1.21    1.86
  -8  -7   3    1.11    1.71
   8   7  -3    0.54    1.77
  -7   7   3   31.64    2.57
  -7   7   3   26.53    3.55
   7   7  -3   24.48    3.16
  -7  -7   3   27.67    3.66
   7  -7  -3   26.10    2.60
   7   7  -3   29.09    3.48
   7  -7  -3   33.28    4.10
   6  -7  -3    7.91    1.81
   6   7  -3    5.21    1.92
   6  -7  -3    2.36    2.13
  -6   7   3    5.36    1.44
  -6   7   3    4.94    1.96
  -6  -7   3   10.02    2.50
   6   7  -3    6.80    1.90
  -5   7   3  152.04    7.47
   5  -7  -3  148.17    6.52
   5  -7  -3  156.98    7.71
  -5  -7   3  163.11    7.72
   5   7  -3  143.22    7.20
  -5   7   3  171.19    6.34
   5   7  -3  154.93    7.19
  -4   7   3  414.28   13.51
  -4  -7   3  413.07   12.80
   4  -7  -3  413.65   14.09
   4   7  -3  423.80   14.50
   4   7  -3  402.98   14.74
   4  -7  -3  402.43   14.93
  -3  -7   3    1.58    1.04
   3   7  -3    0.30    1.23
  -3  -7   3   -0.75    1.40
   3   7  -3   -1.14    0.98
   3  -7  -3    1.22    1.46
  -3   7   3   -0.23    1.33
   3  -7  -3   -1.09    1.09
  -3   7   3    0.77    1.19
  -2  -7   3  139.02    6.76
   2   7  -3  136.10    5.97
  -2   7   3  149.31    6.75
  -2  -7   3  143.94    5.79
   2   7  -3  134.39    6.55
  -2   7   3  143.14    5.82
   2  -7  -3  149.87    6.48
   2  -7  -3  137.30    6.59
   1  -7  -3   21.92    2.60
  -1  -7   3   21.72    2.79
  -1   7   3   23.54    2.35
   1   7  -3   25.75    3.01
  -1  -7   3   28.40    2.52
   1   7  -3   25.41    2.22
  -1   7   3   22.51    2.71
   1  -7  -3   22.24    2.65
   0   7   3   54.51    4.00
   0   7  -3   66.11    4.25
   0  -7  -3   61.79    3.87
   0  -7  -3   61.21    4.13
   0   7  -3   67.72    3.33
   0  -7   3   63.02    3.86
   0   7   3   64.40    3.80
   0  -7   3   59.09    4.09
  -1  -7  -3  127.54    6.13
   1   7   3  120.47    5.61
   1  -7   3  119.29    5.88
  -1   7  -3  120.04    4.67
  -1   7  -3  123.02    6.11
   1  -7   3  115.49    5.89
   1   7   3  126.87    6.00
  -1  -7  -3  125.09    5.48
  -2  -7  -3  366.61   13.69
  -2   7  -3  379.05   11.56
   2   7   3  370.09   13.15
  -2   7  -3  360.35   13.63
   2  -7   3  400.86   13.71
  -2  -7  -3  388.60   12.61
   2   7   3  387.65   13.38
   2  -7   3  352.42   13.39
   3  -7   3  327.10   12.11
  -3  -7  -3  326.85   10.86
  -3   7  -3  327.85   12.32
   3   7   3  308.02   11.76
   3   7   3  330.35   11.97
   3  -7   3  322.68   12.35
  -3  -7  -3  328.66   12.49
   4   7   3  195.72    8.22
  -4  -7  -3  178.87    8.72
  -4  -7  -3  203.49    7.09
   4   7   3  203.45    8.59
   4  -7   3  218.26    9.14
  -4   7  -3  201.77    8.71
  -5  -7  -3  278.74   11.18
   5   7   3  264.83   10.32
   5  -7   3  272.63   11.29
  -5   7  -3  251.92   10.76
   5   7   3  265.26   10.73
   6   7   3  164.34    7.38
   6  -7   3  155.33    8.30
  -6  -7  -3  167.07    8.24
  -6   7  -3  164.91    7.90
   7   7   3   51.97    4.04
  -7   7  -3   55.75    4.73
  -7  -7  -3   53.64    4.81
   7   7   3   46.37    4.48
   7  -7   3   39.87    4.60
   8  -7   3   47.65    4.97
   8   7   3   44.75    4.42
  -8  -7  -3   31.13    4.22
   8   7   3   43.73    3.83
  -8   7  -3   45.39    4.50
   9   7   3   63.04    5.43
   9   7   3   66.03    4.57
  -9   7  -3   65.07    5.48
   9  -7   3   65.05    5.80
  -9  -7  -3   63.77    5.52
  10  -7   3   54.70    5.66
 -10  -7  -3   53.89    5.32
  10   7   3   47.68    5.10
 -10   7  -3   55.98    5.34
  10   7   3   57.35    4.68
 -11  -7  -3  351.14   15.19
  11  -7   3  389.37   16.06
 -11  -7  -3  356.59   14.38
  11   7   3  374.28   15.37
 -11   7  -3  357.40   15.10
 -12  -7  -3   31.80    4.66
  12  -7   3   35.31    5.10
 -12  -7  -3   38.10    4.48
  12   7   3   29.21    4.61
 -12   7  -3   47.27    5.26
 -13  -7  -3   77.31    6.86
  13   7   3   84.11    7.14
 -13  -7  -3   74.53    6.12
  13  -7   3   77.56    7.04
 -13   7  -3   80.49    6.95
 -14  -7  -3    7.64    2.96
 -14   7  -3    8.10    3.11
  14  -7   3    6.00    3.17
  14   7   3    7.83    3.24
  15  -7   3   23.90    4.90
 -15   7  -3   30.60    4.90
  15   7   3   19.83    4.43
 -15  -7  -3   28.29    4.68
 -14  -8   3   19.96    4.16
 -14  -8   3   13.95    3.86
  14   8  -3   11.98    3.66
 -14   8   3   13.11    3.64
  14  -8  -3    8.72    3.39
  13  -8  -3    3.66    3.02
 -13  -8   3    3.29    2.87
 -13   8   3    6.74    3.06
 -13  -8   3    7.52    2.69
  13   8  -3    2.68    2.66
 -12  -8   3   11.68    3.40
 -12   8   3   20.22    3.93
  12   8  -3   13.49    3.39
  12  -8  -3   14.26    3.72
  12   8  -3   24.41    3.70
  11   8  -3   21.40    3.86
 -11   8   3   25.59    4.30
 -11  -8   3   19.81    3.88
  11   8  -3   12.81    3.11
  11  -8  -3   17.05    4.11
  10   8  -3    4.14    1.95
  10   8  -3    7.19    2.66
 -10   8   3    3.36    2.20
  10  -8  -3    4.75    2.64
 -10  -8   3    2.12    2.40
  -9  -8   3    9.80    2.77
   9   8  -3    6.28    2.14
  -9   8   3    9.47    2.60
   9  -8  -3    1.83    2.20
   9   8  -3    7.06    2.44
   8  -8  -3    4.15    2.43
   8   8  -3    4.10    2.19
  -8   8   3    7.22    2.35
   8   8  -3    4.99    2.02
  -8  -8   3    3.71    2.11
   7   8  -3   16.70    2.99
  -7   8   3   16.80    3.03
   7  -8  -3   15.06    3.21
   7  -8  -3   20.01    2.50
   7   8  -3   18.07    2.90
  -7  -8   3   18.87    3.26
   6  -8  -3  100.23    6.42
   6   8  -3   97.21    5.88
  -6   8   3  102.63    6.13
   6  -8  -3  108.63    5.40
   6   8  -3   96.29    5.76
  -6  -8   3   85.00    5.97
   5   8  -3  115.47    6.35
   5  -8  -3  110.50    6.67
   5  -8  -3  121.93    5.88
   5   8  -3  111.56    6.06
  -5  -8   3  105.81    6.53
  -5   8   3  112.04    6.38
   4  -8  -3  124.44    6.26
  -4   8   3  127.28    6.81
   4   8  -3  129.65    6.67
   4   8  -3  128.26    6.44
  -4  -8   3  126.01    6.93
  -4   8   3  130.79    5.63
   4  -8  -3  148.74    7.35
   3   8  -3   32.99    3.56
  -3   8   3   36.32    2.79
   3  -8  -3   34.09    3.35
  -3  -8   3   31.54    3.81
  -3   8   3   34.89    3.72
   3   8  -3   35.24    3.15
  -3  -8   3   37.20    2.63
   3  -8  -3   40.63    3.77
  -2   8   3   10.66    2.00
   2   8  -3   12.46    2.07
  -2  -8   3   16.37    2.07
   2  -8  -3   14.12    2.44
   2   8  -3   10.61    2.28
  -2  -8   3   10.94    2.48
   2  -8  -3   10.67    2.38
  -2   8   3    9.31    2.20
   1  -8  -3    7.26    2.10
   1  -8  -3   15.10    2.51
   1   8  -3   10.27    1.82
  -1  -8   3    9.61    2.03
  -1   8   3   11.14    2.06
   1   8  -3   12.05    2.34
  -1   8   3    6.11    2.01
  -1  -8   3   10.26    2.54
   0   8   3    4.09    1.68
   0  -8   3    2.10    1.71
   0   8  -3    3.29    1.28
   0  -8   3    1.76    1.63
   0  -8  -3    3.47    1.68
   0   8   3    4.34    1.74
   0  -8  -3    2.59    1.62
   0   8  -3    1.14    1.40
   1   8   3   14.38    2.55
  -1  -8  -3   16.68    2.74
   1  -8   3   10.74    2.23
   1  -8   3   13.87    2.53
  -1  -8  -3   13.58    2.16
  -1   8  -3   11.20    2.36
   1   8   3   12.21    2.35
   2  -8   3  176.10    7.92
  -2  -8  -3  171.99    7.97
   2   8   3  169.70    7.56
  -2  -8  -3  159.48    6.75
   2   8   3  160.20    7.36
   2  -8   3  165.00    7.78
  -3   8  -3  137.88    7.01
   3   8   3  127.72    6.66
   3  -8   3  130.51    7.06
   3   8   3  137.03    6.66
  -3  -8  -3  149.92    5.90
   3  -8   3  134.75    6.85
  -3  -8  -3  146.75    7.41
   4  -8   3   79.73    5.01
   4   8   3   78.23    5.06
   4  -8   3   75.53    5.27
  -4  -8  -3   76.83    5.33
  -4   8  -3   83.54    5.23
   4   8   3   75.31    4.67
   5   8   3  228.62    9.84
  -5  -8  -3  234.48   10.28
   5   8   3  213.85    9.32
  -5   8  -3  231.01   10.05
   5  -8   3  230.72   10.40
   6   8   3   -0.70    1.29
  -6  -8  -3   -2.90    1.57
   6  -8   3    0.31    1.89
  -6   8  -3   -1.71    1.30
   6   8   3    0.75    1.94
   7   8   3    2.92    1.85
   7   8   3    2.46    1.50
   7  -8   3   -1.69    2.02
  -7  -8  -3   -0.57    1.87
  -7   8  -3   -1.28    1.37
  -8  -8  -3    1.39    2.02
   8   8   3    3.89    1.69
   8   8   3    1.16    1.95
  -8   8  -3   -2.61    1.58
   8  -8   3   -0.52    2.15
   9   8   3    4.10    2.18
   9   8   3    1.84    1.67
  -9  -8  -3    2.79    2.17
   9  -8   3   -1.04    1.83
  -9   8  -3    0.50    1.99
 -10  -8  -3   52.84    5.64
  10   8   3   57.11    4.81
  10   8   3   46.88    5.18
 -10   8  -3   42.15    4.98
  10  -8   3   47.00    5.59
  11   8   3   -1.76    1.64
 -11  -8  -3    0.74    2.36
 -11   8  -3    3.65    2.27
  11   8   3    2.51    2.16
  11  -8   3   -1.22    2.28
  12  -8   3   71.75    6.93
  12   8   3   57.96    6.10
 -12  -8  -3   70.41    5.89
 -12   8  -3   75.54    6.64
 -12  -8  -3   70.52    6.70
 -13  -8  -3   -0.46    2.28
  13   8   3    0.81    2.43
  13  -8   3    2.60    2.93
 -13   8  -3    1.54    2.36
 -14  -8  -3   48.38    6.02
  14  -8   3   43.22    5.95
 -14   8  -3   42.38    5.63
  14   8   3   35.51    5.45
 -13   9   3   -2.93    2.45
  13  -9  -3   -0.80    2.53
  13   9  -3   -2.38    2.21
 -13  -9   3    0.71    2.71
 -13  -9   3   -0.70    2.23
  12   9  -3    2.33    2.37
 -12  -9   3   -3.37    2.26
  12  -9  -3    3.65    2.82
  12   9  -3    1.69    2.11
 -12   9   3    3.11    2.52
  11   9  -3    1.44    2.23
  11  -9  -3    1.79    2.44
 -11  -9   3    2.41    2.40
  11   9  -3    3.99    2.31
 -11   9   3    3.20    2.52
  10   9  -3   -0.83    1.85
  10  -9  -3   -0.20    2.25
  10   9  -3   -1.11    1.91
 -10  -9   3    0.75    2.20
 -10   9   3    2.90    2.32
  -9  -9   3   16.52    3.43
  -9   9   3   17.27    3.42
   9   9  -3   11.37    2.81
   9  -9  -3   15.59    3.40
   9   9  -3   14.63    3.21
  -8   9   3   14.81    3.27
  -8  -9   3   11.66    2.95
   8   9  -3   12.73    2.85
   8  -9  -3   10.33    2.97
   8   9  -3   11.65    2.81
  -7   9   3   38.97    4.57
   7   9  -3   43.43    4.42
  -7  -9   3   33.27    4.36
   7  -9  -3   45.34    5.05
   7   9  -3   38.10    4.27
   6   9  -3    4.64    2.03
   6  -9  -3    3.79    1.86
   6   9  -3    2.78    1.97
  -6   9   3    2.65    1.83
  -6  -9   3    4.90    2.50
   6  -9  -3    7.05    2.59
   5  -9  -3   27.40    3.77
   5  -9  -3   29.92    3.28
  -5  -9   3   22.01    3.49
   5   9  -3   24.02    3.35
  -5   9   3   24.88    3.52
   5   9  -3   24.65    3.22
   4   9  -3    1.27    1.64
  -4   9   3    0.09    1.55
   4  -9  -3    2.28    1.74
   4   9  -3    1.61    1.64
  -4  -9   3   -1.09    1.63
   4  -9  -3    0.91    1.86
   3   9  -3    0.91    1.52
  -3   9   3    0.81    1.64
   3  -9  -3    2.80    1.85
  -3  -9   3   -1.89    1.79
   3  -9  -3    0.09    1.62
   3   9  -3    0.87    1.53
   2   9  -3   54.31    3.69
   2  -9  -3   48.98    4.21
  -2  -9   3   53.82    3.61
   2   9  -3   43.33    4.29
  -2   9   3   44.88    4.28
   2  -9  -3   43.09    4.03
  -2  -9   3   49.01    4.67
  -2   9   3   44.90    3.39
  -1  -9   3   89.25    5.87
   1  -9  -3   85.66    5.26
  -1   9   3   88.23    4.86
  -1   9   3   86.69    5.43
  -1  -9   3   83.12    4.83
   1   9  -3   87.01    5.56
   1  -9  -3   88.59    5.55
   0  -9   3   -0.18    1.82
   0   9   3    0.18    1.25
   0   9  -3   -0.46    1.28
   0  -9  -3    0.80    1.55
   0  -9   3    2.89    1.76
   0  -9  -3    0.16    1.79
   0   9   3    0.47    1.59
   1   9   3   26.66    3.03
  -1   9  -3   28.16    3.53
  -1  -9  -3   29.16    3.76
   1   9   3   30.57    3.50
   1  -9   3   27.01    3.63
   1  -9   3   30.45    3.40
  -1  -9  -3   34.93    3.19
  -2   9  -3   -0.23    1.35
  -2  -9  -3   -1.02    1.28
   2  -9   3    1.79    1.84
   2   9   3   -1.78    1.51
   2  -9   3   -1.62    1.73
   2   9   3   -1.81    1.21
  -2  -9  -3    1.17    1.67
   3   9   3    4.23    1.76
   3  -9   3    0.17    2.00
   3  -9   3    2.05    1.88
   3   9   3    2.84    1.93
  -3   9  -3    5.08    1.89
  -3  -9  -3    1.03    2.07
   4  -9   3   10.07    2.38
   4   9   3    3.66    1.70
   4   9   3    2.18    1.84
  -4  -9  -3    3.86    2.18
   4  -9   3    4.28    2.26
  -4   9  -3    7.94    2.24
  -5   9  -3   10.03    2.55
   5   9   3    5.71    1.86
   5   9   3   10.42    2.54
   5  -9   3    6.37    2.21
   5  -9   3    6.30    2.60
  -5  -9  -3    9.82    2.79
   6   9   3   17.47    2.79
   6   9   3   13.16    2.88
  -6  -9  -3   10.73    2.98
   6  -9   3   12.28    3.20
  -6   9  -3   12.11    2.75
   6  -9   3   11.55    2.65
  -7  -9  -3    2.95    2.27
  -7   9  -3    4.80    2.27
   7   9   3    9.02    2.27
   7  -9   3    5.66    2.15
   7  -9   3    3.94    2.63
   7   9   3    7.72    2.45
  -8  -9  -3   76.53    6.38
   8   9   3   77.69    5.99
   8  -9   3   56.62    5.95
  -8   9  -3   72.14    6.12
   8   9   3   65.78    5.17
  -9   9  -3   -0.26    1.57
   9   9   3    5.61    2.37
  -9  -9  -3    3.87    2.62
   9  -9   3    4.23    2.68
   9   9   3    7.59    2.33
 -10   9  -3    8.71    2.73
 -10  -9  -3    5.28    2.72
  10   9   3    5.74    2.18
  10  -9   3    8.36    3.08
  10   9   3    7.24    2.71
  11   9   3    8.37    2.77
  11   9   3   11.20    2.64
  11  -9   3    3.53    2.93
 -11  -9  -3    2.07    2.77
 -11   9  -3    9.99    2.98
  12   9   3    0.18    2.39
  12  -9   3    1.13    2.72
 -12  -9  -3    2.46    2.98
 -12   9  -3    4.16    2.75
 -13   9  -3   -0.78    2.17
  13   9   3   -0.30    2.59
  13  -9   3    2.28    3.00
 -13  -9  -3    2.61    2.59
  12  10  -3   18.93    3.74
 -12 -10   3   18.70    4.39
  12 -10  -3   17.57    4.07
 -12  10   3   20.04    4.33
  12  10  -3   24.10    4.38
  11  10  -3   57.45    5.81
 -11  10   3   46.76    5.90
 -11 -10   3   58.97    6.40
  11  10  -3   59.00    6.11
  11 -10  -3   60.36    6.76
  10 -10  -3    8.44    3.08
  10  10  -3    2.85    2.52
 -10  10   3    5.10    2.62
 -10 -10   3    2.76    2.82
  10  10  -3   10.09    2.93
   9  10  -3    2.83    2.11
  -9  10   3    0.75    1.98
   9  10  -3    1.19    1.90
  -9 -10   3    4.38    2.82
   9 -10  -3    5.86    2.84
  -8  10   3   13.14    3.13
   8 -10  -3   14.13    3.46
  -8 -10   3    8.69    2.80
   8  10  -3    8.81    2.48
   8  10  -3    8.10    2.73
   7  10  -3    3.96    2.11
  -7  10   3    8.93    2.50
  -7 -10   3    6.38    2.84
   7 -10  -3    3.55    2.53
   7  10  -3    6.64    2.40
   6  10  -3  132.48    7.52
  -6  10   3  134.51    7.65
   6  10  -3  115.88    6.89
   6 -10  -3  126.66    7.78
  -6 -10   3  121.00    7.59
  -5  10   3   69.19    5.85
  -5 -10   3   74.50    6.22
   5  10  -3   79.51    5.49
   5 -10  -3   78.26    5.28
   5 -10  -3   68.20    5.83
   5  10  -3   74.45    5.14
   4  10  -3  197.81    9.32
   4 -10  -3  185.72    9.34
   4  10  -3  164.06    8.18
  -4 -10   3  203.00    9.92
  -4  10   3  185.12    9.24
   4 -10  -3  206.15    9.17
   3 -10  -3   42.21    4.30
  -3  10   3   39.96    4.42
   3  10  -3   39.33    4.30
   3 -10  -3   31.76    3.93
  -3 -10   3   34.14    4.46
   2  10  -3   15.66    2.94
  -2 -10   3   14.83    3.21
   2 -10  -3   16.47    2.87
   2 -10  -3   17.44    3.11
  -2  10   3   16.66    2.90
   1 -10  -3   47.28    4.14
   1 -10  -3   37.03    4.15
   1  10  -3   41.55    4.41
  -1  10   3   38.33    4.14
  -1 -10   3   43.56    4.72
  -1 -10   3   38.67    3.53
   0 -10  -3   -0.18    1.74
   0  10  -3    0.34    1.46
   0 -10   3    0.34    1.78
   0  10   3    1.24    1.53
   0 -10  -3    2.99    1.75
   0 -10   3   -0.39    1.50
   1 -10   3    0.90    1.69
  -1 -10  -3    3.26    2.19
   1 -10   3    3.86    2.09
   1  10   3    4.57    1.99
  -1  10  -3    7.23    2.25
   1  10   3    4.18    1.85
  -1 -10  -3    4.32    1.90
   2  10   3   42.03    4.18
  -2  10  -3   53.19    4.92
   2  10   3   38.70    3.77
   2 -10   3   39.58    4.41
  -2 -10  -3   42.93    4.66
   2 -10   3   42.49    4.28
  -3 -10  -3   43.04    4.77
  -3  10  -3   39.06    4.44
   3 -10   3   35.26    4.21
   3  10   3   41.90    4.05
   3 -10   3   50.49    4.72
   3  10   3   45.00    4.33
   4  10   3    4.68    2.20
  -4  10  -3    7.24    2.20
  -4 -10  -3    8.19    2.66
   4  10   3    6.05    1.98
   4 -10   3    5.38    2.30
   4 -10   3    6.07    2.36
   5 -10   3    7.83    2.61
   5 -10   3    6.58    2.58
  -5 -10  -3    5.23    2.59
   5  10   3    2.58    1.90
   5  10   3    5.91    2.31
  -5  10  -3    3.91    2.03
   6 -10   3   15.87    3.59
   6  10   3   24.85    3.40
  -6  10  -3   12.65    3.02
   6 -10   3   20.73    3.37
  -6 -10  -3   16.00    3.52
   6  10   3   13.84    2.98
   7  10   3    9.82    2.40
   7 -10   3   11.13    2.88
   7  10   3   10.60    2.97
  -7  10  -3    9.95    2.72
   7 -10   3    8.51    2.90
  -7 -10  -3   11.65    3.29
   8  10   3    5.31    2.00
  -8 -10  -3    1.64    2.49
  -8  10  -3    5.12    2.53
   8 -10   3    3.60    2.52
   8 -10   3    7.79    2.60
   8  10   3    4.65    2.29
  -9 -10  -3   37.56    5.34
   9 -10   3   43.95    5.65
  -9  10  -3   39.94    5.25
   9  10   3   39.48    4.47
   9  10   3   44.55    5.15
 -10 -10  -3    7.16    3.19
  10  10   3   13.53    2.97
  10  10   3    8.39    3.13
  10 -10   3    5.14    3.13
 -10  10  -3   11.87    3.17
 -11 -10  -3    8.85    3.49
 -11  10  -3   15.09    3.46
  11 -10   3    9.87    3.64
  11  10   3    8.83    3.00
 -12  10  -3   50.13    6.21
 -12 -10  -3   46.60    6.04
  12 -10   3   49.27    6.36
  12  10   3   60.49    6.57
  11  11  -3    7.15    2.89
  11  11  -3    2.01    2.63
 -11  11   3    8.84    3.08
  11 -11  -3    1.63    2.41
 -11 -11   3    8.47    3.66
 -10 -11   3   86.34    7.82
 -10  11   3   98.41    8.08
  10  11  -3   90.73    7.22
  10  11  -3   93.00    7.36
  10 -11  -3   99.02    8.30
  -9  11   3   40.09    5.34
  -9 -11   3   40.61    5.71
   9  11  -3   31.69    4.57
   9  11  -3   36.81    4.91
   9 -11  -3   37.82    5.36
  -8  11   3   -0.16    1.93
  -8 -11   3    2.62    2.55
   8  11  -3    2.71    2.15
   8  11  -3    2.12    2.15
   8 -11  -3    5.27    2.51
   7 -11  -3   80.80    6.99
  -7 -11   3   92.65    7.35
   7  11  -3   90.06    6.46
   7  11  -3   90.17    6.77
  -7  11   3   82.93    7.02
   6 -11  -3    2.57    2.30
   6  11  -3    4.44    2.29
  -6 -11   3   -0.85    2.36
  -6  11   3   -1.92    1.85
   5 -11  -3   66.23    5.87
  -5 -11   3   62.24    6.13
  -5  11   3   62.99    5.85
   5  11  -3   73.06    6.05
   4  11  -3   94.78    6.33
   4 -11  -3   76.40    5.89
   4 -11  -3   86.24    6.45
  -4 -11   3   87.92    6.92
  -4  11   3   80.85    6.42
   3 -11  -3    1.53    2.15
   3  11  -3    4.00    2.08
   3 -11  -3    7.55    2.31
  -3  11   3   -2.18    1.66
  -3 -11   3   -1.94    2.03
   2 -11  -3  113.26    6.75
  -2  11   3  103.08    6.69
  -2 -11   3  108.38    7.23
   2  11  -3  115.44    7.07
   2 -11  -3  112.17    6.90
  -1  11   3   49.49    4.92
  -1 -11   3   45.95    5.22
   1 -11  -3   53.06    5.08
   1  11  -3   45.29    4.92
   1 -11  -3   48.99    4.51
   0 -11   3  117.76    7.43
   0 -11  -3  112.27    6.42
   0  11  -3  107.55    6.82
   0  11   3  119.53    6.93
   0 -11  -3   97.29    6.80
   1 -11   3  170.62    8.30
  -1  11  -3  158.01    8.57
   1  11   3  162.22    8.36
  -1 -11  -3  148.14    8.45
   1 -11   3  170.86    8.95
  -2  11  -3  112.89    7.05
  -2 -11  -3  111.11    7.35
   2 -11   3  124.86    7.12
   2 -11   3  116.80    7.42
   2  11   3  122.26    7.06
  -3 -11  -3   57.79    5.80
  -3  11  -3   68.13    5.90
   3  11   3   70.27    5.28
   3  11   3   84.61    5.63
   3 -11   3   78.41    6.07
   3 -11   3   75.00    5.83
   4  11   3    2.80    2.22
   4 -11   3    0.67    2.04
  -4  11  -3    3.69    1.98
   4  11   3    1.70    1.63
  -4 -11  -3    3.75    2.41
   4 -11   3    1.42    2.19
   5  11   3   75.14    5.94
   5 -11   3   88.50    6.53
   5 -11   3   86.28    6.69
   5  11   3   87.57    5.92
  -5 -11  -3   80.39    6.84
  -5  11  -3   87.35    6.79
   6  11   3  241.72   11.26
   6  11   3  239.21   11.18
  -6  11  -3  259.90   12.12
   6 -11   3  258.80   11.58
   6 -11   3  239.51   11.89
  -6 -11  -3  250.05   12.25
   7 -11   3   50.14    5.19
   7 -11   3   45.11    5.60
  -7  11  -3   50.04    5.64
   7  11   3   58.47    5.53
   7  11   3   48.40    4.96
  -7 -11  -3   52.94    5.98
  -8  11  -3    4.91    2.52
   8 -11   3   -2.09    2.15
   8  11   3    1.22    2.05
   8  11   3    4.68    2.78
  -8 -11  -3    6.26    2.79
  -9 -11  -3    7.58    3.22
   9 -11   3    7.86    3.18
   9  11   3    4.71    2.92
  -9  11  -3    5.91    2.86
   9  11   3    4.65    2.43
  10 -11   3   27.77    4.79
 -10 -11  -3   16.81    4.45
  10  11   3   20.93    4.02
 -10  11  -3   27.20    4.54
  -9  12   3   14.95    3.41
  -9 -12   3   13.46    3.82
   9  12  -3   14.49    3.56
   9 -12  -3   18.99    4.04
  -8  12   3   10.36    3.16
  -8 -12   3    6.79    3.32
   8  12  -3    6.12    2.57
   8 -12  -3    6.37    2.71
  -7 -12   3   89.64    7.81
   7  12  -3   88.93    7.18
  -7  12   3   72.23    6.97
   7 -12  -3   99.55    7.88
  -6 -12   3  207.32   11.52
   6 -12  -3  231.59   11.63
  -6  12   3  219.45   11.29
   6  12  -3  212.36   11.01
   5 -12  -3   31.96    4.58
  -5  12   3   39.16    4.93
   5  12  -3   35.81    4.72
  -5 -12   3   41.27    5.48
   4  12  -3   23.88    3.98
   4 -12  -3   22.91    3.83
  -4  12   3   28.64    4.24
  -4 -12   3   24.28    4.46
   4 -12  -3   25.00    4.12
   3 -12  -3   97.03    6.67
  -3  12   3   80.92    6.74
   3  12  -3   89.41    7.01
   3 -12  -3  100.05    6.65
  -3 -12   3   91.99    7.35
  -2 -12   3   32.32    4.79
   2 -12  -3   38.13    4.49
   2  12  -3   30.42    4.22
   2 -12  -3   30.59    4.40
  -2  12   3   29.23    4.01
  -1 -12   3  208.54   10.94
   1 -12  -3  209.76   10.61
   1  12  -3  210.04   10.61
  -1  12   3  218.83   10.59
   0 -12   3  135.67    8.46
   0  12  -3  132.81    8.07
   0  12   3  140.81    8.03
   0 -12  -3  127.94    8.10
  -1 -12  -3   45.20    5.30
   1 -12   3   37.49    4.98
  -1  12  -3   42.73    4.99
   1  12   3   39.84    4.79
   2 -12   3  135.87    8.20
   2  12   3  142.79    8.00
   2 -12   3  129.34    7.61
  -2 -12  -3  132.61    8.31
  -2  12  -3  119.56    7.80
  -3  12  -3    6.34    2.35
   3  12   3    9.61    2.63
   3 -12   3    9.44    2.84
   3 -12   3    6.99    2.89
  -3 -12  -3   12.62    3.52
  -4  12  -3    2.01    2.02
  -4 -12  -3   -2.37    2.14
   4 -12   3   -0.53    2.35
   4  12   3    1.20    1.67
   4 -12   3    3.63    2.53
   5  12   3  123.01    7.53
   5 -12   3  120.76    8.11
  -5 -12  -3  133.61    8.54
   5 -12   3  138.51    8.36
  -5  12  -3  124.58    8.07
   6  12   3   34.31    4.50
  -6  12  -3   26.18    4.40
   6 -12   3   27.95    4.60
   6  12   3   29.34    4.39
  -6 -12  -3   25.09    4.68
   6 -12   3   19.71    4.03
  -7  12  -3  191.19   10.72
  -7 -12  -3  191.89   10.99
   7 -12   3  202.00   11.06
   7  12   3  191.09    9.93
   7  12   3  182.87   10.10
  -8  12  -3   60.73    6.58
   8  12   3   61.80    6.08
   8 -12   3   54.02    6.41
   8  12   3   51.18    5.46
  -8 -12  -3   57.16    6.73
  -9 -12  -3  159.73   10.40
   9 -12   3  158.19   10.07
  -9  12  -3  146.95    9.68
   6  13  -3   10.98    3.33
  -6  13   3   15.53    3.61
  -6 -13   3   14.11    4.19
   6 -13  -3   13.50    3.30
  -5  13   3   94.73    7.72
   5 -13  -3   92.83    7.43
  -5 -13   3   90.97    8.08
   5  13  -3   86.81    7.46
  -4 -13   3  139.15    9.19
   4  13  -3  122.91    8.11
   4 -13  -3  139.95    8.40
  -4  13   3  119.89    7.98
   3 -13  -3   44.12    5.47
  -3  13   3   39.19    5.20
   3 -13  -3   57.79    5.61
  -3 -13   3   42.23    5.90
   3  13  -3   47.92    5.64
   2  13  -3   24.11    4.04
   2 -13  -3   33.59    4.88
  -2 -13   3   25.04    4.51
  -2  13   3   18.34    3.52
   1  13  -3   23.68    4.15
   1 -13  -3   18.24    3.87
  -1 -13   3   22.70    4.36
  -1  13   3   25.96    4.18
   0  13  -3  121.60    7.88
   0 -13   3  102.93    8.03
   0 -13  -3  117.60    8.01
   0  13   3  109.43    7.30
   1  13   3  245.77   11.88
   1 -13   3  240.01   12.28
  -1 -13  -3  244.29   12.31
  -1  13  -3  244.44   12.20
  -2 -13  -3   21.01    4.33
   2 -13   3   18.27    4.21
   2  13   3   21.52    3.60
  -2  13  -3   14.93    3.51
   3  13   3   90.67    7.26
  -3 -13  -3  110.70    8.35
   3 -13   3  117.60    8.34
  -3  13  -3  116.75    7.82
  -4 -13  -3   76.77    7.32
  -4  13  -3   93.69    7.59
   4  13   3   73.89    6.58
   4 -13   3   71.95    6.45
   4 -13   3   79.80    7.13
   5  13   3   95.15    7.27
   5 -13   3   90.40    7.55
  -5  13  -3   94.81    7.87
  -5 -13  -3  105.76    8.43
   5 -13   3   90.41    7.45
   6 -13   3  168.58    9.94
  -6 -13  -3  144.41    9.72
   6  13   3  164.78    9.22
  -6  13  -3  142.19    9.18
  -1  14   3   57.16    6.14
   1  14  -3   54.08    6.28
   0  14   3  120.47    7.95
   0  14  -3  119.51    8.32
   0 -14  -3  125.63    9.03
   0 -14   3  109.46    8.80
 -17   0   4   32.08    5.02
 -16   0   4  269.53   12.97
 -15   0   4   22.57    3.90
 -14   0   4   43.13    5.00
  14   0  -4   54.60    5.21
  13   0  -4   62.78    4.31
  13   0  -4   71.06    5.51
 -13   0   4   72.64    5.65
  12   0  -4   12.17    2.27
 -12   0   4   12.55    2.76
 -12   0   4   16.39    2.32
  12   0  -4   20.04    3.20
 -11   0   4  164.53    8.45
 -11   0   4  197.33    7.66
  11   0  -4  192.21    8.83
  11   0  -4  203.84    8.10
  10   0  -4  465.00   16.75
 -10   0   4  417.82   16.40
 -10   0   4  502.86   15.56
  10   0  -4  498.85   15.98
   9   0  -4   38.24    3.41
  -9   0   4   31.61    3.27
   9   0  -4   31.33    2.70
  -9   0   4   33.78    2.52
   8   0  -4  476.05   15.64
  -8   0   4  472.01   16.34
   8   0  -4  489.28   16.41
  -8   0   4  490.95   15.25
   7   0  -4   85.70    4.06
  -7   0   4   91.68    3.77
   7   0  -4   81.35    4.42
  -7   0   4   88.07    4.55
  -6   0   4 1738.23   51.95
  -6   0   4 1777.30   50.96
   6   0  -4 1744.97   51.39
   6   0  -4 1779.92   51.97
  -5   0   4 1125.23   32.79
  -5   0   4 1131.78   33.71
   5   0  -4 1120.59   33.69
   5   0  -4 1123.13   33.22
  -4   0   4  216.60    6.71
   4   0  -4  208.24    7.08
  -4   0   4  211.70    7.46
   3   0  -4   73.77    3.15
  -3   0   4   73.21    3.33
  -3   0   4   78.76    2.80
   2   0  -4    2.52    0.62
  -2   0   4    3.82    0.73
  -1   0   4  189.82    5.75
   1   0  -4  172.09    5.80
   0   0  -4 5454.68  162.68
   0   0  -4 5518.90  159.96
   0   0  -4 5741.06  160.02
   0   0   4 5737.18  161.79
  -1   0  -4    3.56    0.67
  -1   0  -4    3.88    0.36
   1   0   4    4.80    0.69
  -1   0  -4    3.66    0.70
   2   0   4  149.49    5.26
   2   0   4  150.11    5.26
  -2   0  -4  153.58    4.83
  -2   0  -4  156.09    5.38
   2   0   4  153.12    5.22
   3   0   4 2742.73   78.27
   3   0   4 2698.19   78.24
  -3   0  -4 2791.94   77.98
  -3   0  -4 2653.34   78.34
  -4   0  -4  156.10    5.33
   4   0   4  147.36    5.60
   4   0   4  140.55    5.48
  -4   0  -4  145.45    5.62
  -5   0  -4 1253.94   37.68
   5   0   4 1261.60   37.54
   5   0   4 1279.32   37.68
  -5   0  -4 1280.85   37.35
   6   0   4  501.70   16.27
   6   0   4  522.03   16.54
  -6   0  -4  513.02   16.47
  -6   0  -4  509.62   16.17
  -7   0  -4   95.84    4.60
   7   0   4   92.66    4.68
  -7   0  -4   87.83    4.33
   7   0   4   85.25    4.38
  -8   0  -4 1128.95   34.20
  -8   0  -4 1121.01   34.34
   8   0   4 1091.69   34.13
   8   0   4 1150.80   34.58
  -9   0  -4   13.00    2.23
   9   0   4   11.56    2.22
   9   0   4    8.70    1.98
  -9   0  -4   10.51    2.03
 -10   0  -4  608.30   19.87
  10   0   4  588.06   19.57
 -10   0  -4  584.87   19.73
  10   0   4  581.45   20.01
  11   0   4   47.84    4.15
 -11   0  -4   40.25    3.78
  11   0   4   42.33    3.68
 -11   0  -4   49.05    4.10
 -12   0  -4    3.91    2.02
  12   0   4    4.99    1.93
 -12   0  -4    2.20    1.77
  12   0   4    6.31    2.16
 -13   0  -4  205.50    9.40
 -13   0  -4  199.28    9.04
  13   0   4  191.95    9.37
  13   0   4  193.76    8.90
  14   0   4  142.73    7.96
 -14   0  -4  151.22    7.75
 -14   0  -4  141.46    7.82
 -15   0  -4   15.11    3.19
  15   0   4   13.30    2.91
 -15   0  -4   13.73    2.99
 -16   0  -4   69.45    6.21
  16   0   4   70.00    6.20
  17   0   4   55.11    6.05
 -17   0  -4   59.58    6.24
 -17  -1   4  315.40   14.69
 -17   1   4  321.56   14.90
  16   1  -4   17.36    3.53
 -16   1   4   13.42    3.65
 -16  -1   4   12.08    3.74
  15   1  -4   22.69    3.84
 -15   1   4   19.17    3.65
 -15  -1   4   17.87    3.57
  14   1  -4   66.56    5.89
 -14  -1   4   70.16    5.98
  14  -1  -4   74.06    4.99
 -14   1   4   69.46    6.09
 -13   1   4  142.48    7.95
  13   1  -4  137.39    7.84
  13  -1  -4  145.05    7.21
 -13  -1   4  146.06    7.85
  12   1  -4  337.23   13.73
 -12  -1   4  366.83   13.82
 -12   1   4  319.23   13.46
  12  -1  -4  332.67   12.82
 -12  -1   4  342.54   12.41
  11   1  -4   58.66    4.88
 -11   1   4   59.10    4.85
  11   1  -4   60.46    3.78
 -11  -1   4   73.44    4.90
  11  -1  -4   62.27    4.42
 -11   1   4   68.10    3.73
 -11  -1   4   71.51    4.24
  10  -1  -4   93.59    4.99
  10   1  -4   86.13    4.34
  10   1  -4   85.93    5.37
 -10   1   4   87.87    5.46
 -10  -1   4   90.19    4.67
 -10  -1   4   64.91    4.80
 -10   1   4   90.07    4.17
  -9   1   4  214.98    7.59
   9  -1  -4  212.14    8.53
   9   1  -4  213.51    7.87
  -9  -1   4  214.64    8.92
  -9  -1   4  222.94    8.20
  -9   1   4  201.52    8.88
   9   1  -4  216.35    9.15
  -8  -1   4   32.62    3.01
   8   1  -4   28.52    3.00
  -8  -1   4   34.34    2.53
  -8   1   4   28.41    2.96
   8  -1  -4   28.78    2.67
   8   1  -4   26.80    2.13
  -8   1   4   32.54    2.04
   7   1  -4  146.85    6.33
  -7   1   4  143.07    5.06
   7  -1  -4  143.81    6.02
  -7  -1   4  140.58    5.57
  -7  -1   4  136.14    6.08
  -7   1   4  140.40    6.19
   7   1  -4  137.64    5.32
  -6   1   4   20.46    1.45
   6   1  -4   22.71    2.30
  -6   1   4   26.94    2.46
   6  -1  -4   23.88    2.14
  -6  -1   4   21.74    2.19
  -6  -1   4   24.65    1.88
   6   1  -4   23.19    1.64
   5  -1  -4  133.07    5.39
   5   1  -4  137.25    5.60
  -5  -1   4  139.38    5.59
  -5  -1   4  134.01    5.05
   5   1  -4  138.49    4.80
  -5   1   4  139.93    5.67
  -5   1   4  134.82    4.46
  -4   1   4   91.90    3.07
  -4  -1   4   94.00    4.10
  -4   1   4   98.30    4.20
   4  -1  -4  100.66    4.14
   4   1  -4  100.11    4.25
   4   1  -4   91.50    3.46
  -4  -1   4   99.56    3.78
   3   1  -4    0.10    0.75
  -3  -1   4    0.87    0.75
   3   1  -4    0.54    0.71
   3   1  -4    0.73    0.51
   3  -1  -4   -1.16    0.66
  -3   1   4    0.95    0.85
   2   1  -4  168.82    5.66
  -2  -1   4  162.80    5.43
  -2   1   4  166.94    5.64
   2   1  -4  165.14    5.27
   2  -1  -4  160.56    5.67
   1   1  -4 1098.62   31.43
   1   1  -4 1077.52   31.29
   1  -1  -4 1072.36   31.18
  -1   1   4 1075.00   31.29
   0   1  -4   17.49    1.23
   0  -1  -4   18.90    1.30
   0  -1  -4   15.23    1.09
   0   1   4   18.97    0.95
   0   1   4   17.95    1.32
   0   1  -4   17.43    1.12
   1   1   4 2248.04   64.48
   1  -1   4 2207.65   64.48
   1  -1   4 2205.94   64.48
  -1  -1  -4 2263.76   64.37
   1  -1   4 2279.65   64.26
  -1   1  -4 2247.93   64.25
  -1  -1  -4 2236.46   64.44
   1   1   4 2242.42   64.90
  -2  -1  -4   -0.27    0.81
  -2  -1  -4    1.43    0.68
   2  -1   4   -0.04    0.76
  -2   1  -4    1.00    0.66
   2  -1   4    0.68    0.67
  -2   1  -4    0.99    0.70
   2   1   4    1.04    0.45
   2   1   4    0.52    0.99
   3  -1   4    1.20    0.85
  -3  -1  -4    2.19    0.76
   3   1   4    1.60    1.07
  -3  -1  -4    1.26    0.98
  -3  -1  -4    0.48    0.56
   3  -1   4    1.81    0.93
  -3   1  -4    2.14    0.82
  -3   1  -4    1.11    0.80
   4  -1   4 1177.30   34.63
  -4  -1  -4 1206.55   35.12
  -4  -1  -4 1190.55   34.46
   4   1   4 1183.66   34.60
  -4   1  -4 1188.12   34.69
   4  -1   4 1189.49   35.08
  -4   1  -4 1170.21   34.90
   4   1   4 1143.97   35.00
   4   1   4 1169.05   34.58
   5   1   4  265.27    9.86
  -5   1  -4  302.00    9.70
   5   1   4  296.77    9.49
   5  -1   4  283.71    9.58
  -5  -1  -4  286.28    9.94
   5  -1   4  280.08    9.91
  -5  -1  -4  289.62    9.42
  -5   1  -4  289.50    9.81
  -6   1  -4  547.93   17.38
   6   1   4  550.03   17.03
   6  -1   4  541.09   17.27
  -6  -1  -4  526.54   17.03
  -6  -1  -4  546.64   17.59
   6  -1   4  555.68   17.62
  -6   1  -4  551.29   17.32
   6   1   4  548.05   17.69
   7   1   4 2199.25   64.48
   7   1   4 2238.98   65.30
  -7   1  -4 2212.08   64.86
   7  -1   4 2248.17   64.86
   7  -1   4 2155.82   65.05
  -7  -1  -4 2149.42   65.03
  -7   1  -4 2259.04   64.89
  -7  -1  -4 2237.71   64.66
   8  -1   4   61.02    3.92
  -8  -1  -4   60.25    3.54
   8   1   4   56.88    3.88
   8  -1   4   58.29    3.66
  -8   1  -4   59.87    3.77
   8   1   4   55.69    3.39
  -8   1  -4   56.86    3.59
  -8  -1  -4   60.17    3.89
  -9   1  -4  421.17   14.23
  -9  -1  -4  409.86   14.40
   9  -1   4  371.67   14.16
  -9   1  -4  418.48   14.34
   9   1   4  433.57   14.84
   9   1   4  384.69   13.65
  -9  -1  -4  407.19   14.08
   9  -1   4  410.73   14.26
 -10   1  -4    7.59    1.93
 -10  -1  -4   10.43    2.30
 -10   1  -4    7.67    2.20
  10  -1   4    6.10    2.10
  10  -1   4    8.79    2.12
 -10  -1  -4    7.48    1.82
  10   1   4    5.94    1.77
  10   1   4    6.49    2.06
 -11  -1  -4  293.08   11.29
  11   1   4  292.95   11.76
  11  -1   4  272.36   11.23
 -11  -1  -4  274.97   11.25
  11   1   4  282.85   10.72
  11  -1   4  281.86   11.28
 -11   1  -4  307.06   11.35
 -11   1  -4  268.44   11.21
 -12   1  -4  689.65   22.14
 -12  -1  -4  635.35   22.17
 -12   1  -4  666.12   22.46
  12  -1   4  636.48   22.14
  12  -1   4  699.04   22.56
 -12  -1  -4  645.14   22.16
  12   1   4  632.24   22.62
  12   1   4  625.46   21.37
 -13   1  -4   17.83    3.09
  13  -1   4   16.13    2.98
  13   1   4   16.26    3.15
 -13  -1  -4   13.30    2.74
 -13   1  -4   15.61    2.67
 -13  -1  -4   17.61    3.11
  13  -1   4   15.82    3.14
 -14   1  -4  128.28    7.43
 -14  -1  -4  119.04    7.15
  14   1   4  115.33    7.21
  14  -1   4  132.77    7.38
  14  -1   4  132.88    7.26
 -14   1  -4  125.41    6.89
 -14  -1  -4  124.80    7.10
  15  -1   4    2.16    2.19
  15   1   4    3.86    2.21
 -15  -1  -4    0.76    2.12
 -15   1  -4   -0.74    2.05
 -15  -1  -4   -0.21    2.06
 -16  -1  -4  154.70    8.55
  16  -1   4  126.68    7.77
 -16   1  -4  126.26    8.01
  16   1   4  123.43    8.04
 -17   1  -4  187.70   10.53
  17  -1   4  214.52   10.87
  17   1   4  212.02   11.15
 -17   2   4    1.83    2.96
 -17  -2   4    5.70    3.21
  17   2  -4    1.64    2.33
 -16   2   4   84.90    7.29
  16   2  -4   75.63    6.97
 -16  -2   4   86.81    7.22
  15   2  -4  254.22   12.16
 -15   2   4  240.59   11.81
 -15  -2   4  256.94   11.92
  15  -2  -4  236.23   11.01
 -14  -2   4   39.17    4.80
  14  -2  -4   39.36    4.29
  14   2  -4   33.69    4.52
 -14   2   4   36.66    4.66
 -13  -2   4  199.36    9.04
  13  -2  -4  213.96    9.62
 -13   2   4  219.44   10.22
  13   2  -4  204.23   10.23
 -13  -2   4  213.51   10.08
  12   2  -4   13.00    2.87
 -12   2   4   12.70    2.95
  12  -2  -4   11.75    2.60
 -12  -2   4    9.02    2.58
 -12  -2   4   10.04    2.37
 -11  -2   4  129.47    6.91
 -11  -2   4  121.67    6.20
 -11   2   4  113.76    6.68
  11   2  -4  124.56    7.03
  11  -2  -4  125.49    6.61
 -10  -2   4   56.93    3.95
 -10  -2   4   48.74    4.18
 -10   2   4   61.15    4.69
  10  -2  -4   52.97    4.18
  10   2  -4   50.43    2.89
  10   2  -4   57.51    4.57
 -10   2   4   50.11    2.89
  -9  -2   4   34.90    3.38
   9   2  -4   33.59    2.24
  -9  -2   4   44.62    3.33
  -9   2   4   37.91    2.27
  -9   2   4   41.58    3.80
   9   2  -4   39.90    3.76
   9  -2  -4   38.20    3.38
   8   2  -4  104.32    5.44
  -8   2   4   89.05    3.85
  -8  -2   4  103.04    4.93
  -8  -2   4  102.85    5.25
  -8   2   4   92.52    5.18
   8   2  -4  105.73    3.99
   8  -2  -4  104.31    5.27
   7  -2  -4    0.77    1.18
   7   2  -4    0.65    0.58
  -7  -2   4    0.67    0.90
  -7   2   4    0.64    1.12
  -7  -2   4    0.75    1.19
   7   2  -4    0.83    1.14
  -7   2   4    0.23    0.56
   6   2  -4  522.80   17.18
  -6  -2   4  525.54   16.59
   6  -2  -4  520.77   17.03
   6   2  -4  532.85   15.62
  -6   2   4  509.65   17.05
  -5   2   4  904.67   27.62
   5  -2  -4  884.96   27.52
   5   2  -4  884.35   26.22
  -5  -2   4  911.49   27.18
   5   2  -4  904.32   27.64
   5   2  -4  930.51   27.60
  -4  -2   4   12.03    1.47
   4   2  -4   12.08    0.81
   4  -2  -4   12.67    1.65
  -4   2   4   11.86    1.61
   4   2  -4   13.26    1.57
   4   2  -4   11.75    1.55
   3   2  -4  506.81   15.04
  -3   2   4  524.49   16.00
   3   2  -4  524.03   15.91
   3   2  -4  500.62   15.92
  -3  -2   4  508.80   15.78
   3  -2  -4  512.57   14.99
  -2  -2   4  908.41   27.10
   2  -2  -4  911.31   26.54
   2  -2  -4  899.21   27.25
  -2   2   4  912.29   27.10
   2   2  -4  914.93   26.57
   2   2  -4  929.73   27.04
   2   2  -4  935.79   27.24
  -1   2   4    0.03    0.70
   1   2  -4    0.40    0.70
  -1  -2   4    0.31    0.64
   1  -2  -4   -0.09    0.70
  -1  -2   4    0.67    0.64
  -1   2   4    0.31    0.79
   1  -2  -4    0.86    0.66
   1   2  -4    1.35    0.63
   0   2  -4    7.77    1.06
   0  -2  -4    5.84    0.98
   0   2   4    7.68    1.13
   0  -2  -4    8.58    1.11
   0   2   4    9.38    1.03
   0  -2   4   10.28    1.17
   1  -2   4 2816.22   80.19
  -1   2  -4 2782.43   79.39
  -1  -2  -4 2749.28   79.48
   1   2   4 2817.31   79.53
  -1  -2  -4 2786.38   79.28
   1   2   4 2744.21   79.09
   1  -2   4 2664.91   79.48
   2   2   4   -0.85    0.91
   2  -2   4    0.71    1.00
   2  -2   4    1.13    0.49
  -2  -2  -4    1.37    0.99
   2   2   4    1.10    0.58
  -2   2  -4    1.14    0.72
  -2  -2  -4    0.03    0.56
  -3   2  -4 1485.44   43.15
  -3  -2  -4 1489.63   42.78
   3   2   4 1442.17   43.39
   3  -2   4 1503.85   42.59
   3   2   4 1483.51   42.75
   3  -2   4 1489.96   43.54
  -3  -2  -4 1444.30   43.42
  -4   2  -4   55.05    2.91
   4   2   4   53.93    3.13
  -4  -2  -4   58.48    3.18
   4   2   4   55.09    2.58
   4  -2   4   57.28    3.28
  -4  -2  -4   51.77    2.46
   4  -2   4   50.74    2.45
  -4   2  -4   46.50    2.73
  -5  -2  -4  998.16   30.63
   5  -2   4 1038.51   29.87
  -5  -2  -4 1006.41   29.97
  -5   2  -4 1030.41   30.37
   5   2   4 1005.76   29.70
   5   2   4 1012.30   30.71
  -5   2  -4 1001.24   30.29
   5   2   4  986.49   29.68
   5  -2   4  990.71   30.72
   6   2   4  449.78   15.14
   6  -2   4  434.65   15.06
  -6   2  -4  447.19   14.61
  -6   2  -4  462.86   14.80
   6  -2   4  446.01   14.29
   6   2   4  445.67   14.04
  -6  -2  -4  458.31   15.08
  -6  -2  -4  447.93   14.37
   7   2   4    1.48    1.40
  -7  -2  -4    0.39    0.84
   7  -2   4    1.17    1.36
  -7   2  -4    2.11    1.27
  -7  -2  -4   -0.27    1.08
   7   2   4    1.66    0.94
   7  -2   4    2.51    1.09
  -7   2  -4    1.06    0.95
   8  -2   4  324.99   11.38
  -8   2  -4  316.86   11.44
  -8  -2  -4  327.58   11.97
  -8  -2  -4  315.65   11.35
  -8   2  -4  331.34   11.83
   8   2   4  334.65   10.99
   8   2   4  319.63   12.15
   8  -2   4  320.55   12.04
  -9  -2  -4   38.90    3.20
  -9   2  -4   38.51    3.17
   9   2   4   42.32    2.90
   9  -2   4   39.44    3.67
  -9  -2  -4   37.12    3.55
  -9   2  -4   39.45    3.53
   9  -2   4   43.16    3.29
   9   2   4   43.79    3.87
 -10   2  -4  275.94   11.01
  10   2   4  291.13   11.51
  10  -2   4  297.47   10.80
 -10   2  -4  259.89   10.42
  10   2   4  280.92   10.03
 -10  -2  -4  260.49   10.86
 -10  -2  -4  274.96   10.60
  10  -2   4  274.14   11.21
 -11   2  -4   99.85    5.56
  11  -2   4  103.13    5.77
 -11  -2  -4   99.49    5.73
  11   2   4  110.93    5.29
  11   2   4  124.14    6.69
 -11   2  -4  106.63    6.10
  11  -2   4  101.25    6.19
 -11  -2  -4  105.09    6.08
 -12   2  -4   22.41    3.35
  12  -2   4   18.57    3.29
 -12  -2  -4   15.10    2.85
  12  -2   4   12.94    2.45
 -12   2  -4   17.45    2.70
  12   2   4   14.38    2.86
 -12  -2  -4   18.90    2.90
 -13  -2  -4  267.23   11.79
  13  -2   4  301.04   11.90
 -13   2  -4  292.08   12.16
 -13   2  -4  277.89   11.34
 -13  -2  -4  283.55   11.77
  13  -2   4  267.95   11.94
  13   2   4  286.25   12.38
 -14  -2  -4   28.55    3.94
  14  -2   4   24.90    3.90
  14  -2   4   31.94    3.82
 -14   2  -4   24.30    3.71
 -14  -2  -4   25.36    3.70
  14   2   4   28.50    4.25
 -15  -2  -4   74.06    6.07
  15  -2   4   77.36    5.86
 -15   2  -4   69.69    6.10
 -15  -2  -4   74.61    6.02
  15   2   4   80.64    6.58
  15  -2   4   78.03    6.17
 -16  -2  -4   30.56    4.33
  16   2   4   37.97    5.09
 -16  -2  -4   28.88    4.60
 -16   2  -4   25.32    4.37
 -17   2  -4    4.43    2.87
  17   2   4    7.69    2.89
  17   3  -4   17.78    3.92
 -17  -3   4    9.38    3.51
 -17   3   4   15.09    4.04
  16  -3  -4   46.06    5.09
 -16   3   4   42.44    5.57
 -16  -3   4   49.76    5.64
  16   3  -4   53.23    5.90
 -15  -3   4   36.85    4.93
 -15   3   4   36.11    5.07
  15  -3  -4   40.92    4.75
  15   3  -4   40.41    5.15
 -14  -3   4   57.69    5.65
 -14   3   4   53.06    5.55
  14   3  -4   61.09    5.88
 -14  -3   4   63.31    4.98
  14  -3  -4   59.64    5.32
 -13  -3   4    3.22    2.13
  13  -3  -4    1.49    2.06
  13   3  -4   -0.40    1.80
 -13  -3   4    3.32    2.07
 -13   3   4    2.99    2.28
  12  -3  -4  175.60    8.85
 -12  -3   4  181.73    8.98
  12   3  -4  194.25    9.55
 -12   3   4  189.36    9.37
 -12  -3   4  191.43    8.51
  11  -3  -4   46.38    4.35
  11   3  -4   36.09    4.23
 -11  -3   4   40.20    3.92
 -11  -3   4   45.50    4.34
 -11   3   4   45.91    4.55
 -10   3   4  104.09    6.16
 -10  -3   4  113.33    5.87
  10  -3  -4   86.65    5.73
  10   3  -4  102.19    6.04
 -10  -3   4  100.27    5.77
  -9  -3   4   19.61    2.73
  -9   3   4   17.78    2.93
   9  -3  -4   18.39    2.86
  -9  -3   4   21.09    2.74
   9   3  -4   19.45    3.02
  -8  -3   4    1.43    1.41
   8  -3  -4   -0.69    1.30
   8   3  -4    0.45    0.52
  -8  -3   4    0.17    1.00
   8   3  -4   -0.27    1.37
  -8   3   4    2.21    1.59
  -7  -3   4  127.79    5.67
   7   3  -4  132.73    6.20
   7   3  -4  119.48    5.71
  -7   3   4  112.13    5.76
   7  -3  -4  118.88    5.87
   6  -3  -4  722.20   23.61
  -6  -3   4  752.88   23.29
  -6   3   4  746.04   23.64
   6   3  -4  754.31   23.51
   6   3  -4  745.11   23.68
  -5   3   4    9.26    1.73
  -5  -3   4    7.30    1.56
   5   3  -4    6.91    1.55
   5  -3  -4    8.92    1.79
   5   3  -4   10.52    1.66
   4  -3  -4  138.99    4.80
   4  -3  -4  145.36    6.01
  -4   3   4  145.99    5.92
   4   3  -4  147.22    5.90
  -4  -3   4  146.17    5.83
   4   3  -4  146.30    5.84
   3   3  -4  223.70    8.09
   3   3  -4  234.55    8.02
   3  -3  -4  224.10    7.23
  -3   3   4  225.60    8.07
   3  -3  -4  224.86    8.23
  -3  -3   4  225.12    8.06
  -3  -3   4  233.91    7.04
  -2  -3   4  152.76    4.87
   2  -3  -4  149.41    5.66
  -2  -3   4  133.27    5.44
  -2   3   4  139.19    5.20
   2   3  -4  147.21    5.53
   2   3  -4  140.29    5.24
  -2   3   4  138.41    5.40
   2  -3  -4  143.38    4.96
   1   3  -4  625.94   19.28
   1   3  -4  629.27   18.74
   1  -3  -4  629.98   19.28
   1  -3  -4  630.17   18.93
  -1   3   4  633.67   19.06
  -1  -3   4  637.34   18.86
  -1  -3   4  620.37   19.32
  -1   3   4  633.54   19.12
   0  -3   4  173.69    6.12
   0   3   4  168.71    5.95
   0  -3  -4  179.57    6.16
   0   3  -4  165.45    6.15
   0   3   4  176.66    6.17
   0  -3  -4  164.85    6.04
   0   3  -4  170.21    5.42
   1   3   4 1140.32   33.82
  -1  -3  -4 1169.04   33.94
  -1  -3  -4 1124.36   33.50
  -1   3  -4 1165.81   33.89
   1   3   4 1134.32   33.45
   1  -3   4 1134.24   33.90
  -2   3  -4 1347.44   39.49
   2   3   4 1320.99   39.03
   2   3   4 1340.20   39.57
   2  -3   4 1331.31   39.70
  -2  -3  -4 1339.69   38.98
  -2  -3  -4 1364.43   39.69
   3   3   4   33.91    2.53
   3   3   4   35.14    2.06
  -3   3  -4   33.40    2.36
  -3  -3  -4   35.62    2.62
  -3  -3  -4   35.23    1.91
   3  -3   4   34.33    2.61
   4   3   4    3.53    0.94
   4  -3   4    1.46    1.25
   4   3   4    4.39    1.32
  -4   3  -4    3.17    1.14
  -4  -3  -4    1.48    1.07
   4  -3   4    2.79    0.64
  -4  -3  -4    3.55    0.78
   5   3   4    1.83    1.32
   5  -3   4    2.89    1.42
  -5  -3  -4    4.07    1.41
   5   3   4    4.52    0.86
  -5   3  -4    8.19    1.57
   5   3   4    4.65    0.88
   5  -3   4    4.17    0.86
   5   3   4    5.10    1.13
   5  -3   4    3.95    0.86
   6  -3   4  536.95   16.53
   6   3   4  530.40   17.80
   6  -3   4  514.77   17.82
  -6   3  -4  552.53   17.56
  -6  -3  -4  527.82   17.76
   6   3   4  550.17   16.38
   6   3   4  535.57   16.98
  -7  -3  -4    0.35    0.86
   7  -3   4    0.67    1.40
   7   3   4    2.46    1.53
  -7  -3  -4    1.19    1.35
   7  -3   4    0.38    0.82
  -7   3  -4   -0.77    1.25
   7   3   4    1.55    0.86
   8   3   4   45.13    3.86
  -8   3  -4   45.28    3.13
  -8  -3  -4   44.00    3.82
  -8  -3  -4   46.31    3.12
   8  -3   4   50.63    4.07
   8   3   4   43.48    2.61
   8  -3   4   46.16    2.97
  -8   3  -4   42.62    3.57
   9  -3   4    6.18    1.58
   9  -3   4    6.25    2.23
  -9  -3  -4    4.34    1.98
  -9   3  -4    5.98    2.09
  -9  -3  -4    3.95    1.49
  -9   3  -4    6.26    1.62
   9   3   4    7.39    2.28
   9   3   4    8.50    1.48
 -10   3  -4  121.35    5.85
  10  -3   4  109.37    6.42
 -10  -3  -4  107.68    5.71
  10  -3   4  111.50    5.63
 -10  -3  -4  119.73    6.38
 -10   3  -4  115.00    6.35
  10   3   4  121.51    6.61
  11  -3   4   17.36    2.65
 -11   3  -4   21.16    2.75
 -11   3  -4   20.42    3.11
 -11  -3  -4   17.57    2.79
  11   3   4   24.74    3.46
 -11  -3  -4   20.59    3.15
  11  -3   4   22.37    3.51
 -12   3  -4   74.39    5.53
 -12  -3  -4   77.25    5.07
  12  -3   4   79.47    5.83
  12  -3   4   68.32    4.68
  12   3   4   63.73    5.52
 -12  -3  -4   69.47    5.32
 -12   3  -4   65.69    4.46
  13  -3   4   -1.59    2.05
 -13  -3  -4    2.03    2.20
 -13   3  -4   -1.99    1.55
 -13  -3  -4    0.01    1.86
 -13   3  -4   -0.07    1.90
  13   3   4   -1.05    1.95
  13  -3   4    3.19    1.77
 -14  -3  -4   47.61    4.85
  14  -3   4   42.36    4.99
 -14  -3  -4   49.66    5.14
  14   3   4   62.01    5.81
 -14   3  -4   56.62    5.43
  15   3   4    5.27    2.44
 -15   3  -4    6.39    2.76
 -15  -3  -4    6.48    2.60
  15  -3   4    3.55    2.64
 -15  -3  -4    7.21    2.72
  16  -3   4    8.16    3.18
 -16  -3  -4    6.57    3.03
 -16   3  -4   12.94    3.42
  16   3   4   11.29    3.17
 -17   3  -4   46.69    5.88
  17   3   4   46.71    5.90
 -17  -4   4    3.86    3.03
 -17   4   4    5.38    2.94
  17  -4  -4    2.39    2.39
  17   4  -4   -0.72    2.24
  16   4  -4   22.63    4.31
 -16   4   4   23.31    4.38
 -16  -4   4   23.89    4.39
  16  -4  -4   22.77    4.12
 -15   4   4    6.78    2.72
 -15  -4   4   -0.87    2.24
  15   4  -4    1.06    2.25
  15  -4  -4    1.16    2.12
  14  -4  -4    3.67    2.38
 -14  -4   4    5.43    2.53
 -14  -4   4    5.34    2.46
 -14   4   4    3.19    2.33
  14   4  -4    7.63    2.65
 -13  -4   4    0.51    2.01
  13   4  -4    2.37    2.09
 -13  -4   4    7.86    2.61
 -13   4   4    2.24    2.31
  13  -4  -4    1.72    2.12
  12   4  -4   41.59    4.76
 -12   4   4   29.70    4.23
 -12  -4   4   32.53    4.05
 -12  -4   4   37.60    3.98
  12  -4  -4   29.81    4.04
  11   4  -4    3.33    2.03
  11  -4  -4    6.21    2.33
 -11  -4   4    3.64    2.00
 -11  -4   4    2.99    1.98
 -11   4   4    9.14    2.67
  10   4  -4  105.61    6.32
 -10  -4   4  102.50    5.97
  10  -4  -4  101.99    6.45
 -10  -4   4  100.13    5.93
 -10   4   4  101.21    6.16
   9  -4  -4    2.98    2.10
  -9  -4   4    7.85    1.98
  -9   4   4    6.29    2.20
   9   4  -4    5.93    2.04
  -9  -4   4    5.66    2.04
   8  -4  -4  293.84   11.72
  -8  -4   4  304.83   11.38
   8   4  -4  314.57   11.93
   8   4  -4  284.92   11.38
  -8   4   4  296.84   11.69
  -7  -4   4   47.31    3.62
   7   4  -4   44.84    3.71
   7   4  -4   44.78    3.61
  -7   4   4   42.24    3.71
   7  -4  -4   45.80    3.83
   6  -4  -4   54.95    3.93
   6   4  -4   60.95    3.84
   6   4  -4   59.11    3.96
  -6   4   4   60.80    3.99
  -6  -4   4   66.69    4.00
   5  -4  -4   49.07    3.63
   5   4  -4   49.25    3.41
   5   4  -4   57.37    3.51
   5  -4  -4   54.21    2.55
  -5  -4   4   52.61    3.48
  -5   4   4   54.32    3.61
   4   4  -4   40.52    2.84
   4   4  -4   43.86    2.96
   4  -4  -4   37.89    3.02
  -4  -4   4   43.16    2.97
   4  -4  -4   40.72    2.18
  -4   4   4   45.34    3.22
  -3  -4   4   53.53    3.24
  -3   4   4   55.29    3.36
   3   4  -4   61.05    3.37
  -3  -4   4   53.14    2.33
   3  -4  -4   53.53    2.66
   3   4  -4   58.35    3.12
   3  -4  -4   53.84    3.32
  -3   4   4   56.28    2.84
   2   4  -4    0.72    0.79
   2  -4  -4   -1.51    0.65
  -2   4   4    0.35    0.72
   2  -4  -4    0.72    0.92
  -2  -4   4   -0.32    0.70
   2   4  -4   -0.03    0.84
  -2   4   4    0.50    0.96
  -2  -4   4    0.53    0.89
   1  -4  -4   28.10    2.16
  -1   4   4   25.59    2.08
  -1  -4   4   23.69    2.11
   1  -4  -4   23.90    1.89
  -1  -4   4   23.36    1.82
  -1   4   4   25.81    1.92
   1   4  -4   24.97    1.71
   1   4  -4   21.36    2.02
   0   4  -4   47.07    2.10
   0   4  -4   48.55    2.87
   0  -4  -4   48.29    2.84
   0   4   4   52.15    2.83
   0  -4  -4   45.94    2.69
   0  -4   4   48.84    2.83
   0   4   4   48.45    2.74
  -1  -4  -4   38.00    2.23
  -1   4  -4   36.64    2.61
   1   4   4   37.97    2.36
   1   4   4   37.24    2.58
  -1  -4  -4   40.46    2.61
   1  -4   4   37.76    2.63
   2   4   4  211.25    7.34
  -2  -4  -4  210.30    7.12
   2  -4   4  208.04    7.90
  -2  -4  -4  208.17    7.83
  -2   4  -4  203.53    7.72
   2   4   4  215.57    7.77
  -3  -4  -4  288.43   10.32
   3   4   4  291.08    9.69
  -3  -4  -4  295.35    9.31
  -3   4  -4  293.51   10.17
   3  -4   4  277.52   10.38
   3   4   4  289.57   10.21
   4   4   4    2.45    1.44
  -4  -4  -4    2.51    0.76
  -4   4  -4    6.56    1.45
  -4  -4  -4    2.01    1.21
   4   4   4    5.23    1.19
   4  -4   4   -0.39    1.36
   5  -4   4   -0.52    1.26
  -5  -4  -4    2.28    1.36
  -5  -4  -4   -0.44    0.67
   5   4   4   -0.21    1.22
   5   4   4    1.49    0.93
  -5   4  -4   -0.60    0.92
   6   4   4    6.68    1.45
  -6   4  -4    5.83    1.64
  -6  -4  -4    4.11    1.73
   6   4   4    7.92    1.04
   6   4   4    5.05    1.71
   6   4   4    8.21    1.02
   6  -4   4    6.89    1.89
   7   4   4   69.02    3.94
  -7   4  -4   75.53    4.47
   7   4   4   70.65    3.12
   7  -4   4   73.76    4.82
   7   4   4   73.75    4.78
  -7  -4  -4   76.65    4.88
  -8  -4  -4   -0.24    1.00
  -8   4  -4    0.57    1.58
   8   4   4    0.02    0.87
   8  -4   4   -0.06    1.60
  -8  -4  -4    0.17    1.57
   8   4   4    0.71    1.65
  -9  -4  -4   31.22    3.03
  -9  -4  -4   24.12    3.24
  -9   4  -4   22.53    3.15
   9   4   4   22.74    3.29
   9  -4   4   21.98    3.48
 -10   4  -4    5.28    2.07
  10   4   4    2.88    2.05
 -10  -4  -4    2.93    1.94
  10  -4   4    2.09    2.06
 -10  -4  -4    4.18    1.69
  11   4   4   11.18    2.75
 -11  -4  -4   17.58    2.82
  11  -4   4    8.28    2.80
 -11   4  -4   13.12    2.81
 -11  -4  -4    9.08    2.39
 -12  -4  -4    0.90    1.81
 -12   4  -4    2.94    1.94
  12   4   4   -0.82    1.75
  12  -4   4    2.29    2.31
 -12  -4  -4    1.62    2.02
  13   4   4    8.42    2.68
 -13  -4  -4    0.90    1.95
  13  -4   4    4.61    2.39
 -13   4  -4    4.44    2.49
 -13  -4  -4    3.87    2.36
 -14  -4  -4   47.29    5.23
 -14   4  -4   53.71    5.41
  14   4   4   38.88    5.04
  14  -4   4   45.97    5.26
 -14  -4  -4   42.03    4.72
  15   4   4   -0.42    1.83
  15  -4   4   -0.29    2.34
 -15   4  -4    3.22    2.51
 -15  -4  -4    2.82    2.45
 -16   4  -4   47.57    5.64
 -16  -4  -4   45.15    5.39
  16   4   4   38.68    5.38
  16  -4   4   50.13    5.86
  16   5  -4    4.23    2.67
 -16   5   4    0.98    2.61
 -16  -5   4    1.89    2.77
  16  -5  -4    2.43    2.56
  15   5  -4    9.22    3.15
 -15   5   4   15.90    3.66
  15  -5  -4    9.99    3.34
 -15  -5   4   14.05    3.28
 -15  -5   4   12.11    3.45
 -14  -5   4   50.18    5.45
 -14  -5   4   45.09    4.81
  14  -5  -4   33.93    4.85
  14   5  -4   41.53    5.28
 -14   5   4   42.56    5.34
 -13  -5   4    4.87    2.34
 -13  -5   4    3.82    2.21
  13   5  -4    1.10    2.31
 -13   5   4    2.98    2.19
  13  -5  -4    7.51    2.69
 -12  -5   4    4.59    2.41
  12   5  -4    4.91    2.38
  12  -5  -4    1.08    1.98
 -12  -5   4    5.32    2.18
 -12   5   4    4.48    2.26
 -11  -5   4   38.90    4.12
  11   5  -4   34.17    4.35
 -11  -5   4   37.69    4.20
 -11   5   4   32.01    4.16
  11  -5  -4   32.50    4.28
  10  -5  -4    6.57    2.57
 -10   5   4    2.23    2.14
  10   5  -4    5.53    2.19
 -10  -5   4    2.73    2.04
  -9  -5   4  177.81    8.46
   9   5  -4  190.45    8.58
  -9   5   4  183.56    8.76
   9  -5  -4  181.32    9.01
   9   5  -4  188.08    8.83
  -8   5   4  147.66    7.31
  -8  -5   4  153.40    7.15
   8   5  -4  148.03    7.37
   8   5  -4  129.52    6.73
   7   5  -4    5.30    1.73
   7  -5  -4    3.96    2.07
  -7  -5   4    4.89    1.85
   7   5  -4    3.97    1.65
  -7   5   4    1.48    1.71
   6   5  -4    3.70    1.50
   6  -5  -4    4.06    1.74
   6  -5  -4    5.66    1.11
   6   5  -4    3.89    1.58
  -6  -5   4    2.99    1.64
  -6   5   4    4.45    1.95
  -5   5   4   -1.94    0.69
  -5   5   4    2.18    1.47
  -5  -5   4   -0.30    1.33
   5  -5  -4   -1.54    1.27
   5   5  -4    0.53    1.08
   5  -5  -4   -0.09    0.74
   5   5  -4   -0.29    1.17
  -4  -5   4    5.92    0.77
   4  -5  -4    4.40    1.14
  -4   5   4    7.23    1.30
  -4   5   4    6.34    1.63
   4   5  -4    8.50    1.67
   4  -5  -4    7.18    1.83
   4   5  -4    4.64    1.46
  -4  -5   4    5.14    1.59
   3  -5  -4   66.91    4.07
   3  -5  -4   69.37    3.42
   3   5  -4   70.64    3.69
  -3  -5   4   64.47    2.93
   3   5  -4   71.12    3.93
  -3   5   4   67.78    3.35
  -3   5   4   76.90    4.07
  -3  -5   4   67.77    4.05
   2  -5  -4    1.47    1.15
   2  -5  -4    1.90    1.07
  -2   5   4    4.55    1.35
  -2   5   4    2.68    1.08
  -2  -5   4    1.82    1.16
  -2  -5   4    3.19    1.04
   2   5  -4    3.09    1.12
   2   5  -4    2.57    1.13
  -1   5   4  117.04    4.75
   1   5  -4  104.14    4.34
  -1  -5   4  104.57    4.60
   1  -5  -4  113.27    4.88
  -1   5   4  111.46    5.01
  -1  -5   4  108.27    5.08
   1  -5  -4  113.50    4.96
   1   5  -4  113.46    5.20
   0  -5  -4   28.19    2.25
   0   5   4   28.45    2.28
   0   5  -4   30.44    1.79
   0   5  -4   22.61    2.38
   0  -5   4   24.96    2.25
   0  -5  -4   23.44    2.30
   0  -5   4   28.72    2.55
   0   5   4   26.11    2.27
   1  -5   4  130.05    5.69
   1   5   4  133.78    5.54
  -1  -5  -4  125.37    5.16
  -1   5  -4  139.68    5.84
   1   5   4  130.15    5.42
  -1   5  -4  127.05    4.27
  -1  -5  -4  127.57    5.71
  -2   5  -4  450.78   15.16
  -2  -5  -4  455.77   14.31
  -2  -5  -4  474.60   15.37
   2  -5   4  458.46   15.27
   2   5   4  442.98   14.67
   2   5   4  449.03   14.95
  -3   5  -4  196.89    7.92
   3   5   4  217.04    7.63
   3  -5   4  200.75    8.19
  -3  -5  -4  203.97    8.18
   3   5   4  195.37    7.84
  -3  -5  -4  198.72    6.96
   4   5   4 1126.57   33.55
   4  -5   4 1113.67   34.45
   4   5   4 1094.20   34.10
  -4   5  -4 1106.40   34.10
  -4  -5  -4 1127.01   34.37
  -4  -5  -4 1106.36   32.66
  -5  -5  -4    9.66    2.11
   5   5   4    9.73    2.04
  -5  -5  -4   13.10    1.24
   5  -5   4   11.44    2.46
   5   5   4   11.84    1.78
  -5   5  -4   14.52    2.26
   6   5   4   57.13    3.48
   6  -5   4   51.67    4.28
  -6  -5  -4   50.67    2.54
  -6  -5  -4   54.92    4.24
   6   5   4   49.70    3.96
  -6   5  -4   57.82    3.91
   7  -5   4   41.80    4.20
  -7  -5  -4   44.97    4.11
   7   5   4   41.21    3.89
   7   5   4   52.17    3.46
  -7   5  -4   42.65    3.79
  -8  -5  -4   40.01    4.02
   8  -5   4   45.13    4.46
  -8   5  -4   38.51    3.79
   8   5   4   43.14    3.49
   8   5   4   44.86    4.30
  -9  -5  -4   54.40    4.75
  -9   5  -4   54.19    4.67
   9   5   4   63.24    5.14
  -9  -5  -4   62.87    4.12
   9  -5   4   53.61    5.02
 -10  -5  -4   -0.51    1.31
  10   5   4    1.62    2.02
  10  -5   4    1.52    2.20
 -10   5  -4   -0.69    1.39
 -10  -5  -4   -2.66    1.45
 -11  -5  -4  220.36   10.20
  11   5   4  200.46   10.08
 -11   5  -4  201.91    9.75
 -11  -5  -4  213.93    9.44
  11  -5   4  221.80   10.58
 -12   5  -4   38.01    4.60
 -12  -5  -4   40.05    4.73
 -12  -5  -4   44.93    4.43
  12  -5   4   40.94    5.00
  12   5   4   34.30    4.56
 -13   5  -4    1.94    2.21
 -13  -5  -4    1.05    2.01
  13  -5   4    4.89    2.63
  13   5   4    1.64    2.03
 -13  -5  -4    3.28    2.38
 -14  -5  -4   83.60    6.76
 -14   5  -4   88.06    6.94
 -14  -5  -4   92.84    6.41
  14   5   4   87.46    7.09
  14  -5   4   79.21    6.95
 -15   5  -4    8.89    2.87
  15  -5   4    8.01    3.26
 -15  -5  -4    6.42    2.96
  15   5   4    4.15    2.71
 -16   5  -4   11.60    3.30
 -16  -5  -4   12.64    3.59
  16   5   4    7.52    2.87
  16  -5   4    9.42    3.41
  16  -6  -4  135.15    9.10
 -16   6   4  115.59    9.18
 -16  -6   4  130.58    8.76
  16   6  -4  136.76    9.29
 -15  -6   4   32.23    4.76
  15   6  -4   27.15    4.78
 -15   6   4   30.13    4.97
 -15  -6   4   32.50    4.66
  15  -6  -4   27.85    4.72
  14   6  -4   30.97    4.73
  14  -6  -4   20.75    3.99
 -14  -6   4   15.58    3.50
 -14   6   4   29.12    4.64
 -14  -6   4   22.04    3.91
 -13  -6   4   -0.26    1.94
 -13   6   4   -0.90    2.11
 -13  -6   4   -0.52    2.16
  13   6  -4   -0.11    1.91
  13  -6  -4    0.46    2.09
  12  -6  -4   44.75    5.32
 -12  -6   4   47.03    5.02
 -12   6   4   53.85    5.56
 -12  -6   4   42.26    4.79
  12   6  -4   48.99    5.31
 -11  -6   4   51.71    4.94
 -11  -6   4   50.10    4.88
 -11   6   4   56.01    5.36
  11   6  -4   42.30    4.81
  11  -6  -4   46.55    5.14
  10   6  -4   42.50    4.41
  10   6  -4   39.66    4.51
 -10   6   4   52.75    5.00
  10  -6  -4   44.73    4.85
 -10  -6   4   47.08    4.62
   9  -6  -4   38.05    4.51
  -9   6   4   31.69    4.08
   9   6  -4   42.26    4.16
  -9  -6   4   45.25    4.38
   9   6  -4   34.17    4.11
  -8  -6   4   61.25    4.90
  -8   6   4   62.93    5.09
   8  -6  -4   68.47    5.43
   8   6  -4   68.57    4.70
   8   6  -4   64.55    4.97
  -7   6   4    2.44    1.74
   7  -6  -4    1.52    1.76
   7  -6  -4    1.89    1.04
  -7  -6   4   -1.08    1.57
   7   6  -4   -0.02    1.40
   7   6  -4    1.70    1.47
   6   6  -4   18.66    2.75
  -6  -6   4   16.97    2.86
   6   6  -4   15.95    2.48
   6  -6  -4   15.94    2.92
  -6   6   4   17.16    2.93
  -6   6   4   19.02    2.08
   6  -6  -4   15.03    1.85
  -5  -6   4    7.82    2.05
  -5   6   4    9.24    1.60
   5   6  -4   11.49    2.24
   5   6  -4   14.66    2.33
   5  -6  -4    9.27    2.28
  -5   6   4    9.70    2.20
   5  -6  -4    9.54    1.58
   4   6  -4   27.07    2.89
  -4  -6   4   24.85    1.70
   4   6  -4   28.73    2.71
   4  -6  -4   27.54    2.31
  -4   6   4   23.23    2.14
  -4   6   4   27.46    3.09
   4  -6  -4   29.63    3.19
  -4  -6   4   25.80    3.00
  -3  -6   4   11.40    2.10
   3  -6  -4   10.11    2.05
   3   6  -4   11.87    1.86
   3  -6  -4   12.19    1.78
  -3  -6   4    7.83    1.29
  -3   6   4    7.12    1.48
  -3   6   4   10.38    2.04
   3   6  -4   11.92    2.12
   2   6  -4   13.20    1.71
   2  -6  -4    9.87    1.73
  -2  -6   4   11.96    1.57
   2  -6  -4   13.80    2.13
   2   6  -4   11.82    1.98
  -2   6   4   11.38    1.70
  -2   6   4   11.40    2.03
  -2  -6   4   12.21    2.10
  -1  -6   4   25.57    2.29
  -1   6   4   27.89    2.69
   1   6  -4   22.42    2.59
  -1  -6   4   26.48    2.76
  -1   6   4   23.02    2.22
   1   6  -4   25.77    1.98
   1  -6  -4   22.17    2.40
   1  -6  -4   25.65    2.51
   0  -6  -4  698.26   22.12
   0  -6   4  688.58   22.32
   0   6   4  694.21   21.69
   0   6  -4  689.04   20.85
   0  -6   4  692.74   21.81
   0   6  -4  682.06   22.29
   0   6   4  698.12   22.01
   0  -6  -4  711.68   21.85
  -1  -6  -4  212.56    8.48
   1   6   4  214.43    8.17
   1   6   4  230.70    8.29
  -1   6  -4  213.41    6.88
   1  -6   4  211.85    8.33
   1  -6   4  211.38    8.52
  -1   6  -4  205.25    8.46
  -1  -6  -4  208.81    7.85
   2   6   4   25.98    2.48
  -2  -6  -4   25.63    2.83
   2   6   4   24.28    2.54
  -2   6  -4   23.40    2.66
   2  -6   4   22.04    2.68
  -2  -6  -4   24.63    2.10
   3   6   4  237.48    9.21
  -3  -6  -4  234.94    8.19
   3   6   4  240.98    8.90
  -3  -6  -4  236.42    9.52
   3  -6   4  234.43    9.46
  -3   6  -4  234.98    9.31
   4  -6   4   24.45    3.10
   4   6   4   28.12    3.05
  -4  -6  -4   28.80    1.96
   4   6   4   28.62    2.64
  -4  -6  -4   23.85    2.99
  -4   6  -4   29.88    3.10
  -5   6  -4  111.11    5.86
  -5  -6  -4  116.08    4.42
   5  -6   4  117.37    6.45
   5   6   4  124.52    5.62
   5   6   4  106.40    5.96
  -5  -6  -4  112.58    6.10
   6   6   4  221.18    8.58
   6   6   4  213.52    9.28
   6  -6   4  229.67    9.85
  -6   6  -4  192.84    8.93
  -7   6  -4   43.45    4.10
   7   6   4   42.29    3.50
   7  -6   4   51.87    4.66
   7   6   4   48.49    4.34
  -7  -6  -4   53.12    4.66
  -8   6  -4  441.46   16.05
   8   6   4  431.47   16.17
   8  -6   4  404.54   16.26
  -8  -6  -4  439.03   16.27
   8   6   4  428.17   15.12
   9  -6   4   36.72    4.58
   9   6   4   44.66    3.81
  -9   6  -4   41.75    4.24
   9   6   4   36.01    4.27
  -9  -6  -4   36.08    4.30
 -10  -6  -4  357.69   13.30
 -10   6  -4  344.72   13.86
  10  -6   4  324.47   14.15
  10   6   4  330.63   13.97
 -10  -6  -4  337.09   14.01
 -11   6  -4   40.55    4.62
  11  -6   4   42.26    5.05
 -11  -6  -4   37.89    4.56
 -11  -6  -4   41.54    4.13
  11   6   4   31.69    4.35
  12  -6   4   36.57    4.95
 -12  -6  -4   27.71    3.76
  12   6   4   34.70    4.54
 -12   6  -4   23.90    3.86
 -12  -6  -4   31.88    4.44
 -13  -6  -4   21.47    3.70
 -13   6  -4   22.80    3.90
  13  -6   4   20.40    4.24
  13   6   4   23.49    4.02
 -13  -6  -4   26.92    4.11
 -14  -6  -4    6.48    2.89
  14   6   4    3.76    2.47
  14  -6   4    1.54    2.81
 -14   6  -4    7.03    2.82
  15  -6   4   44.41    5.95
 -15   6  -4   52.18    5.92
 -15  -6  -4   40.88    5.52
  15   6   4   48.88    5.85
 -15   7   4   28.83    4.93
  15   7  -4   33.25    5.18
  15  -7  -4   33.76    5.23
 -15  -7   4   29.48    4.85
 -15  -7   4   32.33    4.72
 -14  -7   4    1.87    2.50
 -14   7   4    0.10    2.24
 -14  -7   4    1.57    2.75
  14  -7  -4   -1.83    2.29
  14   7  -4    7.71    2.85
  13  -7  -4   19.40    4.10
 -13  -7   4   18.61    3.68
  13   7  -4   22.69    4.16
 -13   7   4   13.93    3.56
 -13  -7   4   19.93    3.81
 -12  -7   4  153.70    8.87
 -12   7   4  172.55    9.42
  12   7  -4  163.31    9.24
 -12  -7   4  157.90    8.90
  12  -7  -4  169.89    9.73
  11   7  -4   97.85    6.74
 -11  -7   4   88.38    6.60
 -11   7   4   95.40    7.13
  11   7  -4   94.77    6.22
  11  -7  -4   86.94    7.05
  10   7  -4    4.61    2.02
  10   7  -4    1.40    1.80
 -10  -7   4    3.20    2.26
 -10   7   4    1.05    2.14
  10  -7  -4    5.22    2.59
  -9   7   4  336.80   13.75
   9  -7  -4  335.37   14.10
   9   7  -4  326.84   13.24
   9   7  -4  332.61   13.63
  -9  -7   4  327.31   13.48
  -8  -7   4    2.03    1.89
   8   7  -4    0.23    1.57
   8   7  -4    0.57    1.45
  -8   7   4    0.92    1.70
   8  -7  -4   -1.79    1.68
  -7   7   4  291.86   10.35
  -7  -7   4  278.64   11.73
   7   7  -4  277.42   11.58
   7  -7  -4  298.71   12.30
  -7   7   4  274.60   11.72
   7   7  -4  281.76   11.53
   7  -7  -4  293.02   10.33
  -6   7   4   21.05    3.14
   6   7  -4   22.65    3.01
  -6   7   4   18.22    2.12
  -6  -7   4   16.08    2.91
   6  -7  -4   21.78    2.36
   6   7  -4   20.30    2.86
   6  -7  -4   15.86    3.01
   5  -7  -4    0.79    1.64
   5  -7  -4    0.49    1.24
   5   7  -4   -0.35    1.16
  -5   7   4   -1.17    1.09
  -5   7   4    2.24    1.61
  -5  -7   4    4.09    1.83
   5   7  -4    2.09    1.50
   4   7  -4  127.19    6.06
   4  -7  -4  129.56    6.69
  -4   7   4  116.76    6.28
  -4   7   4  130.51    5.49
   4   7  -4  121.73    6.25
  -4  -7   4  117.32    6.46
   4  -7  -4  123.96    5.72
   3   7  -4  223.67    9.15
  -3   7   4  215.27    8.13
   3  -7  -4  211.30    9.02
   3  -7  -4  220.32    8.57
  -3  -7   4  225.10    7.73
  -3  -7   4  222.52    9.34
   3   7  -4  219.44    8.49
  -3   7   4  198.56    8.88
   2   7  -4   25.63    2.38
   2  -7  -4   26.70    2.71
  -2  -7   4   25.16    3.01
  -2   7   4   22.40    2.83
   2  -7  -4   25.99    2.93
  -2   7   4   20.90    2.26
  -2  -7   4   28.00    2.33
   2   7  -4   24.20    2.91
  -1   7   4  410.83   14.73
   1   7  -4  428.04   13.78
  -1  -7   4  408.80   14.10
  -1   7   4  441.19   14.23
   1   7  -4  428.61   15.04
   1  -7  -4  418.96   14.65
  -1  -7   4  445.72   15.26
   1  -7  -4  411.84   14.56
   0   7   4   -0.25    1.27
   0   7   4   -1.43    1.17
   0  -7   4    0.59    1.15
   0  -7  -4    0.83    1.38
   0   7  -4   -0.05    1.24
   0  -7  -4   -1.51    1.08
   0  -7   4   -0.82    1.29
   0   7  -4    2.44    1.02
   1   7   4  556.60   18.37
   1   7   4  561.49   18.67
  -1   7  -4  558.59   19.05
   1  -7   4  570.00   18.72
   1  -7   4  556.92   19.02
  -1  -7  -4  558.69   18.16
  -1   7  -4  559.71   16.99
  -1  -7  -4  588.01   19.08
  -2   7  -4   83.99    4.87
  -2  -7  -4   81.48    5.07
   2  -7   4   75.42    4.91
   2   7   4   87.95    4.82
  -2  -7  -4   90.60    4.27
   2  -7   4   73.10    4.63
   2   7   4   90.58    4.79
  -3  -7  -4   61.51    4.48
   3  -7   4   47.70    4.21
  -3  -7  -4   61.81    3.32
  -3   7  -4   56.37    4.26
   3   7   4   52.74    4.03
   3   7   4   59.33    3.85
   4  -7   4   53.92    4.54
   4   7   4   55.38    3.75
  -4   7  -4   52.73    4.25
  -4  -7  -4   51.75    4.34
   4   7   4   52.64    4.14
  -4  -7  -4   56.11    3.02
  -5   7  -4   20.97    3.08
   5   7   4   15.26    2.78
   5   7   4   21.86    2.68
   5  -7   4   25.27    3.56
  -5  -7  -4   20.46    3.25
   6   7   4  281.48   11.58
  -6  -7  -4  302.62   12.19
   6   7   4  285.34   10.97
   6  -7   4  283.05   12.16
  -6   7  -4  290.31   11.73
   7   7   4  476.39   16.29
  -7   7  -4  447.61   16.94
   7   7   4  452.55   16.95
  -7  -7  -4  481.58   17.49
   7  -7   4  459.95   17.51
   8   7   4   -0.47    1.93
  -8   7  -4    2.50    1.95
   8  -7   4    4.50    2.64
  -8  -7  -4    3.06    2.33
   8   7   4    5.49    1.82
   9   7   4   71.65    5.71
   9   7   4   64.37    4.55
   9  -7   4   61.09    5.70
  -9  -7  -4   71.28    5.87
  -9   7  -4   68.52    5.53
 -10   7  -4   40.23    4.68
  10  -7   4   41.04    5.06
  10   7   4   38.73    4.75
  10   7   4   44.28    4.08
 -10  -7  -4   41.17    4.84
 -11   7  -4   77.13    6.35
 -11  -7  -4   81.94    6.68
 -11  -7  -4   81.26    5.55
  11  -7   4   80.11    6.84
  11   7   4   78.16    6.47
 -12  -7  -4  162.27    9.13
 -12   7  -4  150.48    8.73
  12   7   4  123.20    8.38
 -12  -7  -4  156.00    8.24
  12  -7   4  169.01    9.71
  13   7   4   65.54    6.46
  13  -7   4   71.79    6.93
 -13   7  -4   65.89    6.36
 -13  -7  -4   63.64    6.38
 -14  -7  -4    7.45    3.23
 -14   7  -4   12.81    3.50
  14   7   4    8.92    3.21
  14  -7   4    9.13    3.37
 -15   7  -4   28.37    4.60
  15  -7   4   31.95    5.52
 -15  -7  -4   38.04    5.27
  15   7   4   36.09    5.45
 -14  -8   4    8.11    3.13
  14  -8  -4    3.52    2.88
  14   8  -4    9.48    3.42
 -14   8   4   13.89    3.51
 -14  -8   4    5.97    3.24
 -13  -8   4  139.22    8.68
  13   8  -4  137.93    8.80
 -13   8   4  125.48    8.49
 -13  -8   4  129.39    8.36
  13  -8  -4  141.25    9.11
 -12   8   4   -1.41    1.98
  12   8  -4    3.49    2.44
 -12  -8   4   -0.02    2.43
  12  -8  -4    4.51    2.87
  12   8  -4    3.80    2.13
  11   8  -4  224.53   11.11
  11  -8  -4  235.69   11.97
 -11   8   4  232.50   11.48
 -11  -8   4  217.22   11.05
  11   8  -4  227.61   10.91
 -10  -8   4  141.28    8.22
  10   8  -4  140.62    8.11
 -10   8   4  137.02    8.22
  10  -8  -4  130.10    8.27
  10   8  -4  130.28    7.56
  -9   8   4    5.34    2.34
   9  -8  -4    3.98    2.42
   9   8  -4    6.60    2.31
  -9  -8   4    7.00    2.55
   9   8  -4    3.73    2.08
  -8   8   4  196.84    9.74
   8   8  -4  198.57    9.48
   8   8  -4  212.70    9.73
   8  -8  -4  211.05   10.33
  -8  -8   4  194.62    9.61
   7  -8  -4   78.92    6.05
  -7  -8   4   68.75    5.63
  -7   8   4   69.49    5.52
   7   8  -4   76.73    5.24
   7   8  -4   74.61    5.17
   6  -8  -4   80.22    4.52
  -6  -8   4   71.06    5.44
  -6   8   4   67.38    5.28
   6  -8  -4   72.24    5.66
   6   8  -4   72.05    4.93
   6   8  -4   72.28    4.90
   5  -8  -4  667.02   23.14
   5  -8  -4  657.05   21.75
  -5   8   4  697.11   21.30
   5   8  -4  689.09   22.44
  -5  -8   4  679.48   23.12
   5   8  -4  630.20   22.60
   4   8  -4   49.63    3.85
  -4   8   4   47.26    4.26
   4  -8  -4   50.87    4.38
   4  -8  -4   49.44    3.74
  -4  -8   4   43.22    4.35
  -4   8   4   52.06    3.46
   4   8  -4   53.41    4.43
   3   8  -4   30.45    3.43
  -3   8   4   29.68    3.44
  -3   8   4   30.77    2.72
   3  -8  -4   36.55    3.37
   3   8  -4   34.42    3.04
  -3  -8   4   31.25    2.50
   3  -8  -4   24.92    3.32
  -3  -8   4   31.96    3.71
  -2  -8   4    8.14    1.77
  -2   8   4   11.41    2.12
  -2  -8   4    6.50    2.21
   2   8  -4   12.94    2.31
   2  -8  -4    7.12    2.03
   2  -8  -4    8.76    2.17
   2   8  -4   12.24    1.99
  -2   8   4    7.55    1.89
   1  -8  -4  360.47   13.19
   1   8  -4  358.17   12.03
  -1  -8   4  353.55   13.59
  -1   8   4  369.47   12.55
   1   8  -4  357.61   13.48
  -1   8   4  347.73   13.22
   1  -8  -4  350.60   12.99
  -1  -8   4  351.07   12.52
   0  -8  -4  693.12   22.87
   0   8  -4  702.19   21.14
   0  -8  -4  695.19   22.32
   0  -8   4  715.37   23.24
   0  -8   4  682.34   22.29
   0   8   4  664.11   22.60
   0   8   4  670.38   22.00
   1   8   4  343.16   12.52
  -1   8  -4  335.19   12.80
   1  -8   4  322.23   12.37
   1  -8   4  336.95   12.86
   1   8   4  318.94   11.98
  -1  -8  -4  320.61   12.69
  -1  -8  -4  349.70   11.99
   2  -8   4   93.13    5.38
   2   8   4   84.71    4.91
   2   8   4   75.40    4.97
  -2   8  -4   94.98    5.45
  -2  -8  -4   82.64    4.45
   2  -8   4   86.38    5.37
  -2  -8  -4   86.25    5.54
   3   8   4   31.08    3.39
   3  -8   4   34.76    3.71
   3  -8   4   31.02    3.48
  -3  -8  -4   35.47    2.65
  -3  -8  -4   30.57    3.76
   3   8   4   29.60    3.26
  -3   8  -4   33.24    3.66
   4   8   4   10.37    2.50
   4  -8   4   14.37    3.03
   4   8   4   12.30    2.22
   4  -8   4    9.68    2.32
  -4   8  -4   12.49    2.50
  -4  -8  -4   17.51    3.13
   5  -8   4  178.77    8.82
   5   8   4  182.99    8.32
  -5  -8  -4  170.56    8.47
  -5   8  -4  174.34    8.40
   5   8   4  148.28    7.42
   6   8   4   25.01    3.07
  -6   8  -4   27.88    3.58
  -6  -8  -4   23.07    3.65
   6   8   4   21.93    3.33
   6  -8   4   23.06    3.83
   7  -8   4  110.96    7.09
  -7   8  -4  109.97    6.58
   7   8   4   97.98    6.31
   7   8   4   98.23    5.63
  -7  -8  -4  110.52    6.74
  -8   8  -4  228.73   10.64
  -8  -8  -4  228.06   11.04
   8  -8   4  236.18   11.29
   8   8   4  232.81    9.92
   8   8   4  236.72   10.72
  -9  -8  -4   38.25    4.68
   9  -8   4   40.96    5.10
   9   8   4   44.19    4.89
   9   8   4   37.08    3.98
  -9   8  -4   43.60    4.88
  10   8   4   41.01    4.94
  10   8   4   50.43    4.58
 -10  -8  -4   36.92    4.94
  10  -8   4   45.40    5.42
 -10   8  -4   50.51    5.33
  11   8   4  207.40    9.44
 -11   8  -4  185.82    9.99
 -11  -8  -4  191.69   10.39
  11  -8   4  192.15   10.66
  11   8   4  180.23   10.07
 -12   8  -4    3.07    2.33
 -12  -8  -4    3.85    2.48
  12  -8   4    6.89    3.29
 -12  -8  -4    5.75    2.54
  12   8   4    4.20    2.52
  13  -8   4   51.38    6.29
 -13   8  -4   59.95    6.32
 -13  -8  -4   50.87    6.05
  13   8   4   46.17    5.89
 -14  -8  -4    8.17    3.35
 -14   8  -4    7.32    2.80
  14   8   4    4.60    2.92
  14  -8   4    5.16    3.03
  13  -9  -4   30.13    5.14
 -13  -9   4   30.03    4.57
 -13  -9   4   29.62    5.01
 -13   9   4   26.51    4.63
  13   9  -4   24.00    4.50
  12   9  -4  297.50   13.86
 -12  -9   4  302.66   13.99
  12   9  -4  288.14   13.38
 -12   9   4  286.68   13.94
  12  -9  -4  296.58   14.49
  11   9  -4   73.36    6.32
 -11   9   4   62.13    6.44
 -11  -9   4   75.13    6.76
  11  -9  -4   75.72    7.11
  11   9  -4   82.07    6.74
 -10   9   4   18.88    3.69
  10   9  -4   22.71    3.95
  10   9  -4   22.97    3.72
  10  -9  -4   24.17    4.33
 -10  -9   4   24.19    4.10
  -9  -9   4  160.27    8.78
   9  -9  -4  137.25    8.64
   9   9  -4  139.50    7.99
   9   9  -4  148.38    8.23
  -9   9   4  135.84    8.17
  -8   9   4    8.18    2.50
   8  -9  -4    1.52    2.09
   8   9  -4    0.84    1.67
   8   9  -4    2.47    1.94
  -8  -9   4    4.38    2.46
  -7  -9   4  156.60    8.43
   7  -9  -4  148.64    8.42
   7   9  -4  142.39    7.89
  -7   9   4  149.16    8.21
   7   9  -4  157.96    7.99
   6   9  -4  356.30   13.53
  -6   9   4  330.63   13.90
   6  -9  -4  342.56   12.81
   6  -9  -4  358.59   14.44
   6   9  -4  332.43   13.65
  -6  -9   4  337.90   14.15
  -5   9   4   94.47    6.00
   5   9  -4   82.17    5.25
   5   9  -4   94.42    5.81
  -5  -9   4   82.20    5.81
   5  -9  -4   89.12    6.05
   5  -9  -4   88.23    5.28
   4  -9  -4  816.57   26.05
  -4   9   4  777.57   26.69
   4  -9  -4  809.01   26.84
   4   9  -4  767.59   26.58
  -4  -9   4  806.49   27.10
   4   9  -4  799.55   25.80
   3   9  -4   91.87    5.02
   3  -9  -4   88.85    5.50
  -3  -9   4   92.27    5.96
   3  -9  -4   89.13    5.61
   3   9  -4   92.54    5.67
  -3   9   4   86.81    5.53
   2   9  -4   75.21    5.11
   2  -9  -4   77.90    5.12
  -2   9   4   82.38    4.59
  -2   9   4   83.14    5.22
   2  -9  -4   79.28    5.13
  -2  -9   4   81.66    4.45
  -2  -9   4   76.59    5.71
   2   9  -4   73.85    4.40
  -1  -9   4  146.71    6.72
  -1  -9   4  153.09    7.86
   1   9  -4  135.93    7.23
   1  -9  -4  149.19    7.12
  -1   9   4  141.12    7.22
  -1   9   4  140.30    6.58
   1  -9  -4  141.05    7.25
   0   9  -4   -0.08    1.38
   0  -9   4    3.34    1.97
   0   9   4    2.49    1.82
   0  -9  -4    0.20    1.51
   0   9   4   -0.03    1.30
   0  -9  -4    2.84    1.96
   0  -9   4    1.63    1.83
   1   9   4   77.91    4.93
  -1  -9  -4   83.73    5.53
  -1   9  -4   78.45    5.23
  -1  -9  -4   78.12    4.65
   1   9   4   73.37    4.71
   1  -9   4   80.34    5.11
   1  -9   4   89.41    5.70
  -2   9  -4  180.23    8.77
  -2  -9  -4  189.74    9.03
   2   9   4  187.83    8.33
  -2  -9  -4  178.62    7.63
   2   9   4  194.52    8.50
   2  -9   4  187.34    8.72
   2  -9   4  187.98    8.84
   3   9   4  101.29    5.89
   3   9   4  111.49    6.12
  -3  -9  -4  107.39    6.63
  -3   9  -4  118.83    6.69
   3  -9   4  108.27    6.52
   3  -9   4  122.13    6.68
   4  -9   4  127.74    7.29
   4  -9   4  135.16    7.08
   4   9   4  125.52    6.80
   4   9   4  125.23    6.55
  -4   9  -4  138.37    7.29
  -4  -9  -4  130.37    7.42
   5  -9   4   11.71    2.63
   5   9   4   14.45    2.79
   5  -9   4    8.81    2.69
  -5  -9  -4    9.23    2.72
   5   9   4   13.53    2.51
  -5   9  -4    8.64    2.28
  -6  -9  -4  234.95   11.01
   6  -9   4  232.33   10.27
  -6   9  -4  234.27   10.68
   6   9   4  223.77    9.89
   6  -9   4  239.95   11.14
   6   9   4  228.66   10.40
  -7  -9  -4  117.34    7.52
   7  -9   4  128.30    7.91
  -7   9  -4  115.70    7.15
   7   9   4  122.94    6.62
   7   9   4  125.26    7.33
   8   9   4    7.32    2.18
   8  -9   4    6.48    2.95
  -8  -9  -4    5.79    2.69
  -8   9  -4    4.52    2.03
   8   9   4    4.78    2.53
  -9   9  -4   -0.41    1.60
  -9  -9  -4    1.07    2.51
   9   9   4    4.84    2.43
   9  -9   4    2.07    2.61
   9   9   4    2.05    1.87
 -10  -9  -4    1.74    2.57
 -10   9  -4   -0.22    1.77
  10  -9   4    2.70    2.59
  10   9   4    2.41    2.46
  10   9   4    3.45    1.91
  11   9   4   97.86    7.49
  11  -9   4   90.94    7.77
 -11   9  -4   95.41    7.54
 -11  -9  -4   85.89    7.46
  12  -9   4  288.64   14.27
 -12  -9  -4  291.34   13.88
 -12   9  -4  277.74   13.48
  12   9   4  252.22   13.12
  13  -9   4   21.53    4.74
 -13  -9  -4   23.51    4.64
 -13   9  -4   32.36    4.95
  13   9   4   26.27    4.75
 -12  10   4    5.01    2.85
 -12 -10   4    6.32    3.24
  12  10  -4    5.76    2.87
  12  10  -4    3.78    2.78
  12 -10  -4    3.50    2.64
  11  10  -4  174.34   10.19
 -11  10   4  195.52   10.92
  11  10  -4  188.23   10.26
  11 -10  -4  224.27   11.83
 -11 -10   4  198.32   11.01
  10 -10  -4  283.86   13.50
 -10  10   4  256.15   12.75
  10  10  -4  244.48   12.11
  10  10  -4  268.82   12.57
 -10 -10   4  266.42   12.92
   9  10  -4    8.03    2.72
  -9  10   4    5.79    2.26
   9 -10  -4    4.51    2.72
  -9 -10   4    4.37    2.61
   9  10  -4    3.25    2.13
  -8  10   4  103.62    6.92
   8 -10  -4   74.47    6.82
   8  10  -4   94.46    6.42
  -8 -10   4  106.37    7.19
   8  10  -4   90.63    6.41
   7  10  -4   64.76    5.66
  -7 -10   4   71.79    6.24
   7  10  -4   71.35    5.53
   7 -10  -4   59.81    5.92
  -7  10   4   68.79    6.07
   6 -10  -4  231.68   11.19
   6  10  -4  238.72   10.36
  -6 -10   4  237.25   11.29
   6  10  -4  215.56   10.50
  -6  10   4  222.44   10.77
   5 -10  -4  285.19   12.68
  -5  10   4  313.35   12.92
  -5 -10   4  286.02   12.87
   5  10  -4  288.39   11.83
   5  10  -4  292.78   12.60
   5 -10  -4  300.72   12.04
  -4  10   4   12.03    2.83
  -4 -10   4   12.21    3.16
   4 -10  -4   11.14    2.83
   4 -10  -4   15.10    2.95
   4  10  -4   16.15    3.10
   3  10  -4  169.71    8.60
  -3 -10   4  158.29    8.72
   3 -10  -4  176.89    8.54
  -3  10   4  158.02    8.35
   3 -10  -4  166.71    8.19
  -2 -10   4  216.57   10.37
   2 -10  -4  226.02    9.91
   2  10  -4  203.68    9.97
   2 -10  -4  224.81    9.96
  -2  10   4  231.36   10.25
   1 -10  -4  163.74    7.75
  -1  10   4  142.86    7.67
   1 -10  -4  140.15    7.75
   1  10  -4  163.89    8.28
  -1 -10   4  161.52    8.49
   0 -10   4  474.78   17.70
   0  10  -4  476.31   17.60
   0  10   4  475.03   17.22
   0 -10   4  456.28   16.44
   0 -10  -4  438.67   16.32
   0 -10  -4  455.84   17.23
   0  10   4  469.31   16.20
   1 -10   4   13.22    3.02
  -1 -10  -4   16.80    3.15
  -1  10  -4   11.60    2.62
   1  10   4   13.47    2.59
   1 -10   4   13.65    2.69
  -1 -10  -4   13.04    2.45
   1  10   4   13.16    2.59
  -2 -10  -4  129.84    7.44
   2  10   4  111.43    6.40
   2 -10   4  126.07    6.94
  -2  10  -4  128.23    7.25
   2 -10   4  126.08    7.32
   2  10   4  124.06    6.80
  -3 -10  -4   30.58    4.11
   3 -10   4   24.62    3.74
   3  10   4   30.23    3.62
  -3  10  -4   28.70    3.79
   3 -10   4   26.31    3.72
   3  10   4   27.85    3.57
   4  10   4   59.50    4.87
  -4 -10  -4   63.19    5.55
   4 -10   4   61.67    5.24
   4  10   4   59.43    4.84
  -4  10  -4   63.24    5.49
   4 -10   4   58.33    5.27
  -5  10  -4  150.15    8.51
   5  10   4  176.79    8.59
   5 -10   4  147.71    8.59
   5 -10   4  175.06    8.75
   5  10   4  160.04    8.09
  -5 -10  -4  172.91    9.19
   6  10   4   47.01    4.80
  -6 -10  -4   51.07    5.43
   6  10   4   54.36    4.77
  -6  10  -4   50.90    5.30
   6 -10   4   54.96    5.06
   6 -10   4   54.28    5.49
  -7  10  -4   17.17    3.42
   7  10   4   20.49    3.60
   7 -10   4   12.06    2.94
   7 -10   4   14.89    3.62
   7  10   4   18.50    3.12
  -7 -10  -4   15.70    3.54
   8  10   4   18.16    3.48
   8  10   4   15.49    2.98
  -8 -10  -4   14.80    3.50
  -8  10  -4   20.22    3.67
   8 -10   4   12.73    3.05
   8 -10   4   16.31    3.69
   9  10   4   -1.71    2.05
   9 -10   4   -4.29    2.21
  -9 -10  -4   -2.82    2.18
   9  10   4    3.02    2.04
  -9  10  -4    2.28    2.00
  10  10   4   46.64    5.47
 -10 -10  -4   36.53    5.50
  10 -10   4   40.04    5.70
 -10  10  -4   38.85    5.19
  11  10   4   86.58    7.29
 -11  10  -4   79.60    7.37
  11 -10   4   87.76    7.87
 -11 -10  -4   77.65    7.49
 -12  10  -4   -0.52    2.03
  12  10   4    4.27    2.95
  12 -10   4   -2.43    2.39
 -12 -10  -4    0.60    2.76
 -11 -11   4  110.00    8.75
 -11  11   4   90.35    8.06
  11  11  -4   91.95    7.58
  11  11  -4   96.30    7.69
  11 -11  -4   96.92    8.46
  10  11  -4    1.27    2.44
 -10  11   4    1.17    2.12
  10  11  -4    0.69    2.28
 -10 -11   4    7.15    3.34
  10 -11  -4    1.06    2.36
   9  11  -4  170.01    9.28
   9  11  -4  147.91    8.88
   9 -11  -4  154.45    9.62
  -9  11   4  157.20    9.39
  -9 -11   4  145.59    9.41
   8  11  -4   17.75    3.52
  -8 -11   4   14.32    3.63
   8  11  -4   14.89    3.21
   8 -11  -4   17.86    3.59
  -8  11   4   16.31    3.53
  -7  11   4  303.61   13.75
   7 -11  -4  321.93   14.30
   7  11  -4  289.32   13.35
  -7 -11   4  303.61   14.03
   6  11  -4   57.49    5.66
   6 -11  -4   54.80    5.75
  -6 -11   4   50.14    5.69
  -6  11   4   60.51    5.82
   5 -11  -4   51.89    5.37
   5  11  -4   51.77    5.30
  -5 -11   4   50.64    5.72
  -5  11   4   49.80    5.25
   4 -11  -4  137.37    7.71
   4 -11  -4  124.01    7.16
   4  11  -4  121.79    7.46
  -4 -11   4  115.61    7.64
  -4  11   4  115.08    7.22
   3  11  -4   85.59    5.87
   3 -11  -4   75.76    5.81
  -3  11   4   77.36    6.10
  -3 -11   4   77.58    6.45
   3 -11  -4   66.60    5.62
   2  11  -4   42.73    4.87
   2 -11  -4   45.54    4.74
  -2  11   4   43.20    4.69
   2 -11  -4   42.69    4.48
  -2 -11   4   44.61    5.20
  -1 -11   4   60.90    5.87
   1  11  -4   67.17    5.83
  -1  11   4   78.31    5.86
   1 -11  -4   74.11    5.88
   1 -11  -4   67.58    5.15
   0  11   4   66.52    5.53
   0 -11  -4   65.79    4.97
   0 -11  -4   53.50    5.32
   0  11  -4   72.68    5.95
   0 -11   4   64.94    5.95
  -1  11  -4  296.53   13.02
   1 -11   4  299.57   12.33
   1  11   4  293.86   12.57
  -1 -11  -4  301.16   13.12
   1 -11   4  298.34   13.07
   2 -11   4    9.10    3.05
  -2  11  -4   12.71    2.79
  -2 -11  -4    7.32    2.78
   2 -11   4   11.19    2.76
   2  11   4   13.14    2.66
   3 -11   4   61.85    5.53
  -3  11  -4   60.73    5.70
   3  11   4   73.28    5.65
   3  11   4   72.73    5.38
   3 -11   4   71.18    5.95
  -3 -11  -4   57.88    5.76
  -4  11  -4   12.59    2.81
  -4 -11  -4   13.23    3.20
   4  11   4   20.46    3.17
   4  11   4   14.16    3.02
   4 -11   4   11.37    3.11
   4 -11   4   10.01    3.08
   5  11   4   13.04    3.09
  -5 -11  -4   11.34    3.25
   5 -11   4    9.32    3.02
   5  11   4   13.12    2.80
   5 -11   4   10.06    3.09
  -5  11  -4    6.25    2.48
   6 -11   4   56.94    5.87
  -6 -11  -4   55.64    5.98
   6  11   4   52.99    5.34
   6 -11   4   52.58    5.32
  -6  11  -4   52.37    5.65
   6  11   4   52.45    5.12
  -7 -11  -4  115.76    8.16
  -7  11  -4  120.21    7.87
   7 -11   4  130.59    8.32
   7  11   4  125.55    7.72
   7  11   4  130.43    7.38
   7 -11   4  124.82    7.85
   8 -11   4    2.07    2.60
  -8  11  -4    0.91    2.20
   8  11   4    2.51    2.43
   8  11   4    0.18    1.92
  -8 -11  -4    0.88    2.63
  -9 -11  -4   25.51    4.65
   9  11   4   35.81    4.42
   9  11   4   27.69    4.53
   9 -11   4   19.53    4.11
  -9  11  -4   24.41    4.26
 -10 -11  -4    2.60    3.09
  10 -11   4   -2.96    2.32
 -10  11  -4    0.77    2.21
  10  11   4    3.70    2.77
   9  12  -4    5.29    2.58
  -9 -12   4    4.12    3.16
   9 -12  -4    1.66    2.53
  -9  12   4    1.66    2.37
   8 -12  -4  124.98    8.50
   8  12  -4  110.71    7.77
  -8  12   4  138.49    8.62
  -8 -12   4  110.89    8.72
  -7  12   4   40.74    5.30
  -7 -12   4   39.37    5.47
   7  12  -4   42.94    5.36
   7 -12  -4   42.90    5.62
   6  12  -4   27.32    4.13
  -6  12   4   16.51    3.59
   6 -12  -4   27.67    4.35
  -6 -12   4   20.38    4.24
  -5 -12   4   29.90    4.82
   5  12  -4   40.61    4.90
   5 -12  -4   43.70    5.20
  -5  12   4   47.24    5.43
   4  12  -4    2.48    2.02
  -4  12   4    1.42    2.10
   4 -12  -4    1.78    2.18
  -4 -12   4    2.78    2.55
   3 -12  -4   65.40    5.67
  -3  12   4   57.68    5.71
  -3 -12   4   56.56    6.09
   3 -12  -4   58.33    5.54
   3  12  -4   45.82    5.27
  -2  12   4   21.10    3.57
   2 -12  -4   19.39    3.89
   2  12  -4   25.29    3.96
   2 -12  -4   24.32    3.69
  -2 -12   4   22.54    4.28
   1  12  -4   16.41    3.52
   1 -12  -4   16.41    3.58
  -1 -12   4   16.51    3.83
  -1  12   4   26.01    3.78
   0 -12  -4  139.00    8.40
   0  12   4  139.34    8.09
   0  12  -4  136.13    8.25
   0 -12   4  151.55    8.95
   1  12   4    3.93    1.95
  -1  12  -4    3.45    2.12
  -1 -12  -4   -2.20    1.96
   1 -12   4    0.11    2.48
   2  12   4   40.12    4.67
  -2 -12  -4   31.72    4.65
  -2  12  -4   36.18    4.62
   2 -12   4   32.54    4.89
   2 -12   4   33.10    4.23
   3 -12   4   -3.26    2.15
   3 -12   4    0.07    1.87
  -3 -12  -4    0.53    2.42
   3  12   4    4.77    1.99
  -3  12  -4    2.67    1.94
   4 -12   4   19.31    3.87
   4  12   4   17.80    3.11
  -4  12  -4   14.21    3.35
   4 -12   4   14.17    3.40
  -4 -12  -4   13.60    3.55
   5 -12   4   13.88    3.58
   5 -12   4   11.11    3.27
  -5  12  -4   16.02    3.37
  -5 -12  -4    9.51    3.15
   5  12   4   13.59    2.99
  -6  12  -4   19.16    3.93
   6  12   4   30.68    4.16
   6 -12   4   34.12    4.91
  -6 -12  -4   21.16    4.56
   6  12   4   23.19    4.02
   6 -12   4   17.00    3.92
   7  12   4   16.40    3.84
   7  12   4   11.03    2.92
   7 -12   4   12.10    3.60
  -7 -12  -4   15.39    3.87
  -7  12  -4   10.56    3.14
  -8 -12  -4   34.94    5.57
  -8  12  -4   31.20    4.81
   8 -12   4   23.78    4.53
   8  12   4   32.51    4.53
   8  12   4   22.67    4.39
  -6 -13   4    5.94    3.46
  -6  13   4    7.76    2.66
   6 -13  -4   12.31    3.44
   6  13  -4    3.16    2.66
  -5  13   4   17.33    3.55
  -5 -13   4   11.44    3.75
   5  13  -4    4.89    2.79
   5 -13  -4   14.72    3.40
   4 -13  -4   29.20    4.24
  -4  13   4   22.71    4.00
  -4 -13   4   15.11    4.29
   4  13  -4   21.93    4.01
   3  13  -4   12.18    3.04
  -3 -13   4   15.56    4.10
   3 -13  -4   13.80    3.33
  -3  13   4   11.26    3.05
  -2 -13   4    8.88    3.24
  -2  13   4   12.14    2.90
   2  13  -4    6.31    2.76
   2 -13  -4    8.64    3.21
   1 -13  -4    0.32    2.35
  -1  13   4   -1.32    1.78
  -1 -13   4   -2.91    2.32
   1  13  -4   -0.17    1.81
   0 -13  -4    2.36    2.75
   0  13   4    4.13    2.27
   0  13  -4    9.91    2.83
   0 -13   4    8.01    3.31
  -1  13  -4    2.88    2.34
   1  13   4   10.43    2.60
   1 -13   4    1.10    2.88
  -1 -13  -4    1.42    2.71
  -2 -13  -4    1.67    2.65
   2 -13   4    1.86    2.87
  -2  13  -4   -1.04    1.82
   2  13   4    8.05    2.43
   3 -13   4    5.56    3.23
  -3 -13  -4    0.55    2.38
  -3  13  -4    5.63    2.65
   3  13   4    5.16    2.26
   4  13   4   83.58    6.80
   4 -13   4   84.95    7.35
   4 -13   4   71.76    6.45
  -4 -13  -4   74.41    7.25
  -4  13  -4   78.40    7.19
   5 -13   4   13.82    4.19
  -5 -13  -4    9.68    3.35
   5  13   4   18.78    3.70
   5 -13   4   13.70    3.64
  -5  13  -4   17.15    3.58
   6 -13   4   14.02    3.78
   6  13   4   12.37    3.02
  -6  13  -4    9.28    3.57
  -6 -13  -4    9.74    3.51
 -17   0   5    6.18    3.07
 -16   0   5   -0.15    2.35
 -15   0   5   -1.19    2.02
 -14   0   5    3.38    2.22
  13   0  -5    0.89    1.40
 -13   0   5    0.72    1.94
 -12   0   5    1.45    1.72
  12   0  -5    1.42    1.59
  12   0  -5   -1.17    1.18
 -11   0   5    2.02    1.40
 -11   0   5    2.21    1.86
  11   0  -5    0.34    1.58
  11   0  -5   -0.24    1.20
 -10   0   5   -0.20    1.10
  10   0  -5   -0.04    1.23
 -10   0   5   -0.72    1.42
  10   0  -5    0.02    1.25
  -9   0   5    0.14    1.06
   9   0  -5   -1.07    1.11
   9   0  -5    0.34    1.10
  -9   0   5   -0.39    1.22
  -8   0   5   -0.35    0.89
   8   0  -5    0.34    1.00
  -8   0   5    0.92    1.15
   8   0  -5   -0.59    1.09
   7   0  -5    0.42    1.01
   7   0  -5   -0.45    0.81
  -7   0   5    0.14    0.83
  -7   0   5    0.05    1.05
  -6   0   5   -0.14    0.88
  -6   0   5    0.73    0.78
   6   0  -5   -1.86    0.66
  -5   0   5   -0.18    0.60
   5   0  -5   -1.47    0.66
  -5   0   5    0.39    0.96
  -4   0   5    0.25    0.57
  -4   0   5    1.02    0.84
   4   0  -5    0.90    0.71
  -3   0   5    0.48    0.55
  -3   0   5   -0.08    0.74
   3   0  -5   -0.94    0.59
  -2   0   5   -0.67    0.79
   2   0  -5   -1.58    0.68
  -1   0   5   -0.63    0.43
   1   0  -5    1.18    0.57
   0   0  -5   -1.07    0.31
   0   0  -5   -0.52    0.52
   0   0  -5   -0.68    0.44
   0   0   5   -0.46    0.49
  -1   0  -5    0.79    0.61
  -1   0  -5    0.19    0.28
   1   0   5    0.03    0.63
  -1   0  -5    0.68    0.61
  -2   0  -5    0.43    0.70
  -2   0  -5   -0.55    0.71
  -2   0  -5   -0.29    0.47
   2   0   5   -0.58    0.86
  -3   0  -5   -0.56    0.59
   3   0   5   -1.19    0.61
  -3   0  -5   -1.78    0.74
   3   0   5    0.17    0.75
   3   0   5   -0.81    0.87
   4   0   5   -0.12    0.89
  -4   0  -5   -0.27    0.75
  -4   0  -5    0.06    0.65
   4   0   5   -0.09    0.73
   5   0   5    1.28    0.87
  -5   0  -5    1.22    0.81
  -5   0  -5   -0.55    0.83
   5   0   5   -1.01    0.84
  -6   0  -5   -0.74    0.82
  -6   0  -5    0.12    0.90
   6   0   5   -0.89    0.98
   6   0   5    1.45    1.10
  -7   0  -5    1.08    1.13
  -7   0  -5    0.47    1.02
   7   0   5   -0.35    1.02
   7   0   5    2.02    1.25
   8   0   5   -0.97    1.05
  -8   0  -5   -0.62    1.19
   8   0   5    1.15    1.40
  -8   0  -5    1.02    1.20
  -9   0  -5   -1.52    1.15
  -9   0  -5   -0.09    1.24
   9   0   5   -0.30    1.33
   9   0   5    1.03    1.42
  10   0   5   -0.48    1.46
 -10   0  -5    2.83    1.66
 -10   0  -5    0.34    1.55
  10   0   5    0.71    1.50
  11   0   5    0.85    1.60
 -11   0  -5    0.70    1.70
 -11   0  -5    1.10    1.64
  11   0   5    0.40    1.57
 -12   0  -5   -0.79    1.44
  12   0   5    1.81    1.76
 -12   0  -5   -0.43    1.59
  12   0   5    0.66    1.66
  13   0   5    0.18    1.66
 -13   0  -5    2.22    1.82
  13   0   5    0.85    1.90
 -13   0  -5    2.04    1.92
  14   0   5    2.28    1.91
 -14   0  -5   -2.71    1.52
 -14   0  -5   -0.14    1.81
  15   0   5   -0.23    1.91
 -15   0  -5    1.34    1.97
 -15   0  -5   -0.25    1.94
 -16   0  -5   -1.70    2.18
  16   0   5    2.99    2.25
  17   0   5    2.44    2.77
 -17   1   5    0.72    2.77
 -17  -1   5    0.65    2.70
 -16   1   5   66.22    6.51
 -16  -1   5   53.85    6.12
 -15   1   5   -1.13    2.06
  15   1  -5    2.80    2.06
 -15  -1   5   -0.27    2.05
 -14   1   5   33.22    4.42
  14   1  -5   29.33    4.27
  14  -1  -5   30.76    3.57
 -14  -1   5   31.49    4.34
  13   1  -5   23.73    3.67
  13  -1  -5   16.39    2.82
 -13  -1   5   18.39    3.49
 -13   1   5   17.36    3.26
  12  -1  -5   26.67    3.19
 -12  -1   5   23.98    3.57
 -12  -1   5   24.46    2.86
 -12   1   5   30.38    3.87
  12   1  -5   29.34    3.79
 -11  -1   5  101.05    6.05
  11   1  -5  104.88    6.21
  11  -1  -5   95.60    5.53
 -11   1   5   97.81    6.01
  11   1  -5  102.45    4.92
 -11  -1   5   98.56    5.11
 -10  -1   5   46.11    3.31
  10   1  -5   45.51    4.06
 -10  -1   5   44.65    4.02
 -10   1   5   47.52    2.88
  10  -1  -5   43.22    3.54
 -10   1   5   51.52    4.33
  10   1  -5   42.12    3.00
  -9  -1   5  103.71    4.69
  -9  -1   5   88.07    5.12
  -9   1   5   92.06    5.39
   9  -1  -5   86.01    4.86
   9   1  -5   96.48    4.38
  -9   1   5   96.48    4.07
   9   1  -5   99.03    5.42
  -8  -1   5   50.77    3.48
  -8  -1   5   45.54    3.00
  -8   1   5   55.75    3.95
   8   1  -5   64.21    3.93
   8  -1  -5   47.10    3.27
   8   1  -5   51.22    2.85
  -8   1   5   45.21    2.47
   7   1  -5   88.67    3.78
   7  -1  -5   82.87    4.32
  -7   1   5   83.41    3.33
  -7  -1   5   84.23    3.94
  -7  -1   5   90.60    4.60
   7   1  -5   85.99    4.57
  -7   1   5   85.41    4.53
   6   1  -5   58.11    3.39
  -6  -1   5   54.96    2.87
  -6   1   5   53.26    3.47
  -6   1   5   56.44    2.27
   6  -1  -5   50.45    3.12
   6   1  -5   53.37    2.63
  -6  -1   5   52.74    3.27
  -5   1   5    0.20    0.97
  -5  -1   5    1.25    0.92
   5  -1  -5    1.87    0.94
  -5   1   5    1.78    0.49
  -5  -1   5    1.62    0.86
   5   1  -5    2.04    0.66
   5   1  -5    2.10    0.96
  -4  -1   5  224.71    7.86
   4  -1  -5  214.53    7.70
   4   1  -5  228.11    7.91
   4   1  -5  220.94    7.16
  -4  -1   5  225.32    7.34
  -4   1   5  222.12    7.84
  -3   1   5  388.39   12.11
   3   1  -5  370.39   12.05
   3   1  -5  393.74   11.62
  -3  -1   5  369.45   11.66
   3  -1  -5  381.05   12.09
   2  -1  -5   55.11    2.63
  -2   1   5   54.38    2.56
   2   1  -5   58.79    2.62
   2  -1  -5   53.47    1.88
   2   1  -5   54.10    2.35
   1  -1  -5  237.70    8.29
   1   1  -5  266.88    8.23
  -1   1   5  262.68    8.37
   1   1  -5  259.89    8.16
  -1   1   5  263.93    8.08
   1  -1  -5  263.31    7.92
   0   1   5  649.91   18.81
   0   1   5  646.99   19.27
   0   1  -5  659.87   19.04
   0  -1  -5  640.74   19.26
   0  -1  -5  649.68   19.10
   0   1  -5  631.40   19.19
   1  -1   5  298.01    8.85
  -1   1  -5  292.36    9.26
   1  -1   5  275.72    9.25
   1   1   5  284.49    8.67
   1  -1   5  284.31    9.28
  -1   1  -5  293.91    8.90
  -1  -1  -5  300.94    9.22
   1   1   5  284.72    9.26
  -1  -1  -5  290.86    9.25
  -2  -1  -5   73.58    2.49
  -2  -1  -5   71.84    3.27
   2  -1   5   75.62    3.30
   2   1   5   79.33    3.50
  -2   1  -5   71.98    2.89
   2  -1   5   72.27    3.27
  -2  -1  -5   72.16    3.06
   2  -1   5   71.50    2.91
  -2   1  -5   77.82    3.29
  -3  -1  -5   33.39    2.28
  -3  -1  -5   33.50    2.05
  -3  -1  -5   36.24    1.67
   3  -1   5   38.11    2.32
   3  -1   5   35.11    2.03
  -3   1  -5   39.38    2.07
   3   1   5   38.20    2.39
  -3   1  -5   35.04    2.26
  -4   1  -5   64.81    3.23
   4  -1   5   64.84    3.36
  -4  -1  -5   75.19    3.58
   4   1   5   62.34    3.40
   4  -1   5   61.00    2.98
   4   1   5   65.39    3.03
   4   1   5   64.26    3.04
  -4   1  -5   65.44    3.00
  -4  -1  -5   66.92    2.76
  -5  -1  -5  171.43    6.04
  -5  -1  -5  177.34    6.78
   5  -1   5  168.90    6.67
   5   1   5  159.80    6.60
   5   1   5  169.76    6.26
  -5   1  -5  178.66    6.35
  -5   1  -5  167.62    6.55
   5  -1   5  170.54    6.34
   6  -1   5    6.49    1.55
  -6   1  -5    4.35    1.30
  -6  -1  -5    4.19    1.33
  -6   1  -5    4.82    1.34
   6  -1   5    4.37    1.30
   6   1   5    6.82    1.30
   6   1   5    7.88    1.62
  -6  -1  -5    6.04    1.27
  -7  -1  -5   22.03    2.10
   7   1   5   25.98    2.17
   7   1   5   17.74    2.39
  -7   1  -5   21.51    2.37
   7  -1   5   19.11    2.33
  -7  -1  -5   20.77    2.49
   7  -1   5   20.64    2.24
  -7   1  -5   19.60    2.22
  -8   1  -5   87.70    4.64
   8  -1   5   81.37    4.53
   8  -1   5   85.30    4.82
  -8   1  -5   88.64    4.69
  -8  -1  -5   88.16    4.87
   8   1   5   78.83    4.26
  -8  -1  -5   92.57    4.51
   8   1   5   94.15    5.04
  -9   1  -5   36.81    3.28
  -9  -1  -5   40.76    3.53
   9   1   5   32.86    2.90
   9  -1   5   38.82    3.50
   9   1   5   38.59    3.59
  -9  -1  -5   38.89    3.19
   9  -1   5   40.83    3.35
  -9   1  -5   34.83    3.25
  10   1   5   14.80    2.73
 -10  -1  -5   16.95    2.80
 -10   1  -5   16.33    2.58
  10   1   5   15.10    2.34
 -10  -1  -5   18.53    2.58
 -10   1  -5   23.76    3.01
  10  -1   5   14.72    2.68
  10  -1   5   15.91    2.55
  11  -1   5   34.62    3.71
  11   1   5   37.19    3.93
 -11  -1  -5   39.85    3.89
 -11   1  -5   33.45    3.64
 -11   1  -5   41.10    3.75
  11   1   5   32.38    3.21
  11  -1   5   33.01    3.54
 -11  -1  -5   34.12    3.52
 -12  -1  -5    3.45    1.85
 -12   1  -5    2.99    1.66
 -12   1  -5    6.46    2.18
  12   1   5    2.27    1.92
  12  -1   5    3.56    1.95
 -12  -1  -5    4.13    2.04
  12   1   5    2.44    1.71
  12  -1   5    3.34    1.93
 -13   1  -5    1.94    1.65
 -13  -1  -5    1.61    1.99
  13   1   5    1.95    1.95
 -13  -1  -5   -0.59    1.74
  13  -1   5   -0.81    1.86
 -13   1  -5    3.91    2.11
  13  -1   5    1.04    1.65
  14  -1   5   24.91    3.83
  14  -1   5   22.98    3.59
  14   1   5   32.83    4.32
 -14  -1  -5   23.00    3.64
 -14   1  -5   28.56    3.98
 -14   1  -5   22.73    3.36
 -14  -1  -5   26.86    3.87
  15  -1   5   35.11    4.39
 -15  -1  -5   33.70    4.49
 -15   1  -5   31.86    4.33
 -15  -1  -5   32.63    4.27
  15   1   5   34.82    4.62
 -16   1  -5   29.26    4.41
  16  -1   5   33.28    4.48
  16   1   5   23.89    4.20
  17   1   5   51.80    5.91
 -17   2   5   20.72    4.47
 -17  -2   5   17.90    4.19
  16   2  -5    0.93    2.13
 -16   2   5    0.89    2.23
 -16  -2   5    0.94    2.37
 -15   2   5   56.14    5.99
 -15  -2   5   58.66    5.88
  15   2  -5   64.65    6.16
  15  -2  -5   56.34    5.07
  14  -2  -5   20.34    3.34
 -14   2   5   21.40    3.84
  14   2  -5   21.65    3.79
 -14  -2   5   17.22    3.49
  13   2  -5   11.06    2.79
 -13   2   5   13.23    3.21
 -13  -2   5   13.53    2.74
  13  -2  -5   12.41    2.62
 -13  -2   5   13.37    3.00
  12   2  -5   59.83    5.18
  12  -2  -5   53.17    4.46
 -12  -2   5   54.45    4.91
 -12   2   5   52.63    4.93
 -12  -2   5   54.86    4.21
 -11   2   5   43.80    4.39
 -11  -2   5   46.84    3.73
  11   2  -5   53.70    4.70
  11  -2  -5   48.23    4.16
 -11  -2   5   48.17    4.45
 -10  -2   5  267.15    9.99
  10   2  -5  268.35   11.12
 -10   2   5  250.86   10.73
  10  -2  -5  262.85   10.56
 -10  -2   5  255.29   10.68
  10   2  -5  267.46    9.05
   9   2  -5  335.53   10.74
  -9   2   5  320.55   12.51
  -9  -2   5  328.38   11.64
  -9   2   5  316.13   10.45
   9   2  -5  337.61   12.69
   9  -2  -5  339.01   12.31
   8   2  -5   15.04    2.46
   8  -2  -5   10.85    2.04
  -8  -2   5    9.89    1.82
  -8   2   5    9.51    2.00
  -8  -2   5    9.90    1.89
   8   2  -5   12.02    1.28
  -8   2   5   10.96    1.10
   7   2  -5  433.65   13.32
  -7  -2   5  435.77   14.86
   7   2  -5  435.89   15.01
  -7  -2   5  433.27   14.20
  -7   2   5  421.33   14.87
   7  -2  -5  440.82   14.79
  -6   2   5   41.04    3.15
   6  -2  -5   46.77    3.15
   6   2  -5   44.10    3.23
   6   2  -5   44.37    2.05
  -6  -2   5   47.13    2.84
  -5  -2   5  599.31   18.19
   5   2  -5  584.60   17.33
   5   2  -5  584.14   18.59
  -5   2   5  586.19   18.64
   5  -2  -5  577.38   18.58
   5   2  -5  580.23   18.64
  -4  -2   5 1141.62   33.98
   4  -2  -5 1148.42   34.41
   4   2  -5 1143.29   34.34
   4   2  -5 1134.68   34.32
  -4   2   5 1166.52   34.38
   4   2  -5 1165.98   33.31
  -3  -2   5    0.20    0.74
   3  -2  -5    0.17    0.37
  -3   2   5   -0.43    0.89
   3   2  -5   -0.15    0.43
   3   2  -5   -0.56    0.55
   3  -2  -5   -0.94    0.75
   3   2  -5    1.39    0.86
  -2   2   5 2655.77   76.32
   2   2  -5 2749.58   76.52
   2   2  -5 2656.07   76.25
  -2  -2   5 2661.58   76.38
   2   2  -5 2639.45   75.94
   2  -2  -5 2573.51   75.87
   2  -2  -5 2633.75   76.54
   1   2  -5   18.19    1.48
  -1   2   5   23.03    1.52
  -1   2   5   20.10    1.59
  -1  -2   5   21.17    1.45
   1  -2  -5   21.65    1.38
  -1  -2   5   20.12    1.40
   1  -2  -5   18.57    1.58
   0  -2   5 1432.84   41.04
   0  -2  -5 1371.09   41.03
   0  -2   5 1428.02   41.04
   0   2   5 1368.19   41.09
   0   2   5 1420.18   40.69
   0  -2  -5 1424.75   40.94
   0   2  -5 1421.42   41.03
   1  -2   5  316.78   10.24
  -1   2  -5  320.49   10.04
   1   2   5  311.55    9.55
   1   2   5  314.08   10.25
  -1  -2  -5  313.69   10.15
  -1  -2  -5  315.54   10.01
   1  -2   5  320.05    9.40
   2  -2   5  119.35    3.90
   2   2   5  124.33    4.90
   2  -2   5  116.50    4.80
   2   2   5  120.28    4.06
  -2  -2  -5  115.31    4.79
  -2   2  -5  120.31    4.49
  -2  -2  -5  122.19    4.42
   3  -2   5  129.58    4.47
   3  -2   5  132.05    5.40
  -3   2  -5  134.25    5.01
   3   2   5  131.03    4.54
  -3  -2  -5  126.99    5.29
  -3  -2  -5  135.68    4.79
   3   2   5  134.64    5.38
   4   2   5    0.70    1.06
   4   2   5    1.41    0.70
  -4   2  -5    1.88    0.88
   4  -2   5    2.10    1.08
  -4   2  -5    1.24    0.83
   4  -2   5    1.54    0.74
  -4  -2  -5    1.66    1.10
  -4  -2  -5    1.91    0.81
   5  -2   5  370.23   12.69
   5   2   5  371.42   11.81
  -5   2  -5  367.77   12.34
   5   2   5  365.97   11.78
  -5  -2  -5  362.49   12.58
   5   2   5  357.31   12.56
  -5   2  -5  381.74   12.28
   5  -2   5  376.80   11.83
  -5  -2  -5  379.86   11.85
  -6  -2  -5 1162.13   34.69
  -6   2  -5 1175.60   35.14
   6  -2   5 1161.66   35.61
   6  -2   5 1181.61   34.72
  -6   2  -5 1151.09   35.16
   6   2   5 1160.90   34.56
  -6  -2  -5 1160.31   35.54
   6   2   5 1191.49   35.67
  -7  -2  -5   74.50    3.71
   7  -2   5   72.74    3.79
   7   2   5   75.52    4.42
   7   2   5   71.76    3.55
   7  -2   5   65.65    4.29
  -7   2  -5   73.48    4.09
  -7   2  -5   78.75    4.09
  -7  -2  -5   72.62    4.36
  -8  -2  -5    2.28    1.53
   8  -2   5   -0.59    1.25
   8  -2   5   -0.49    0.99
   8   2   5    0.40    1.01
   8   2   5    0.22    1.45
  -8   2  -5   -0.36    1.09
  -8   2  -5    1.16    1.35
  -8  -2  -5    0.93    0.94
  -9  -2  -5   -0.44    1.51
   9   2   5    2.09    1.83
  -9   2  -5    1.46    1.32
   9  -2   5    2.01    1.36
   9  -2   5    3.84    1.75
  -9  -2  -5    1.82    1.21
  -9   2  -5   -0.01    1.39
   9   2   5    1.71    1.25
  10  -2   5   49.49    4.35
 -10   2  -5   59.54    4.38
  10   2   5   46.98    3.38
 -10  -2  -5   60.59    4.57
  10  -2   5   54.68    3.80
  10   2   5   52.48    4.50
 -10   2  -5   58.05    3.95
 -10  -2  -5   49.51    3.83
  11   2   5   60.72    3.89
  11  -2   5   62.13    4.45
  11  -2   5   59.51    4.75
 -11   2  -5   59.76    4.69
 -11   2  -5   66.88    4.36
 -11  -2  -5   57.58    4.30
 -11  -2  -5   60.35    4.80
  11   2   5   63.33    5.06
 -12   2  -5   48.36    4.47
  12  -2   5   47.31    4.51
 -12  -2  -5   48.18    4.48
 -12  -2  -5   51.05    4.28
  12   2   5   42.75    4.57
  12  -2   5   42.02    3.94
 -12   2  -5   51.78    4.19
 -13  -2  -5   34.40    4.09
  13   2   5   30.33    4.25
 -13   2  -5   28.20    3.79
 -13  -2  -5   36.49    4.00
  13  -2   5   35.40    3.83
  13  -2   5   25.25    3.90
 -13   2  -5   31.69    3.59
  14  -2   5   29.03    4.18
 -14  -2  -5   36.23    4.42
  14   2   5   32.62    4.48
 -14   2  -5   41.94    4.66
  14  -2   5   35.85    4.12
 -14  -2  -5   30.28    4.01
 -14   2  -5   31.81    3.81
  15   2   5    9.20    2.86
 -15   2  -5   11.62    2.96
  15  -2   5   11.76    2.71
 -15  -2  -5    7.77    2.76
 -15  -2  -5   15.39    3.28
  15  -2   5   15.12    3.44
 -16   2  -5   23.87    4.18
 -16  -2  -5   33.38    4.69
  16   2   5   35.33    4.78
 -17   2  -5   71.11    6.64
  17   2   5   66.02    6.69
 -17  -3   5    2.43    2.67
  17   3  -5    6.38    2.94
 -17   3   5    3.67    2.86
 -16   3   5   36.25    5.23
  16   3  -5   57.64    6.18
  16  -3  -5   37.86    4.77
 -16  -3   5   47.78    5.57
  15   3  -5  112.74    7.55
 -15  -3   5  113.30    7.55
  15  -3  -5  103.68    7.00
 -15   3   5  117.39    7.72
  14  -3  -5   92.54    6.38
 -14   3   5  100.36    6.97
 -14  -3   5   85.09    6.81
  14   3  -5   98.23    6.78
 -13  -3   5    2.16    1.94
  13   3  -5    4.76    2.39
 -13  -3   5    2.53    2.20
  13  -3  -5    1.41    2.05
 -13   3   5    4.33    2.19
 -12  -3   5   67.72    4.80
  12   3  -5   51.69    5.21
  12  -3  -5   67.69    5.27
 -12  -3   5   64.82    5.31
 -12   3   5   67.87    5.60
 -11  -3   5  594.14   20.86
 -11   3   5  586.30   21.00
 -11  -3   5  595.94   20.08
  11  -3  -5  591.23   20.78
  11   3  -5  609.84   21.39
  10  -3  -5    0.16    1.64
 -10   3   5    0.39    1.74
 -10  -3   5    1.17    1.71
  10   3  -5    0.46    1.73
 -10  -3   5    3.07    1.79
   9   3  -5   11.49    2.43
  -9  -3   5   11.90    2.25
  -9   3   5    9.71    2.30
  -9  -3   5   14.40    2.57
   9  -3  -5   11.91    2.48
  -8   3   5  419.13   15.63
   8   3  -5  463.01   15.97
  -8  -3   5  456.88   15.19
   8  -3  -5  446.38   15.74
  -8  -3   5  447.88   15.70
   8   3  -5  442.78   13.38
  -7   3   5  148.33    6.80
   7  -3  -5  138.17    6.64
   7   3  -5  148.46    6.64
  -7  -3   5  156.97    6.49
   7   3  -5  155.27    4.84
   7   3  -5  140.16    6.69
  -6   3   5 2222.34   65.71
   6   3  -5 2264.72   65.69
   6   3  -5 2229.75   65.78
   6   3  -5 2229.01   63.84
  -6  -3   5 2246.91   65.30
   6  -3  -5 2179.21   65.74
   5  -3  -5  495.21   14.72
  -5  -3   5  495.88   16.02
  -5   3   5  514.45   16.43
   5   3  -5  496.17   16.27
   5   3  -5  496.43   14.60
   5   3  -5  495.08   16.30
   5  -3  -5  491.57   16.39
  -4  -3   5 1186.15   35.00
   4  -3  -5 1175.63   33.87
   4   3  -5 1168.75   35.16
   4  -3  -5 1136.03   35.24
  -4   3   5 1194.22   35.19
   4   3  -5 1163.14   35.07
   3  -3  -5 1310.32   37.63
  -3  -3   5 1313.37   37.58
  -3   3   5 1285.03   38.51
   3   3  -5 1310.00   38.64
   3   3  -5 1279.00   38.37
   3  -3  -5 1287.47   38.72
  -3  -3   5 1319.91   37.58
  -3  -3   5 1292.47   38.50
   2  -3  -5   19.86    1.90
   2  -3  -5   21.29    1.46
  -2   3   5   18.74    1.73
  -2  -3   5   20.97    1.84
  -2   3   5   17.45    1.61
   2   3  -5   21.47    1.90
   2   3  -5   21.66    1.62
  -2  -3   5   22.35    1.51
  -1   3   5 3488.50  100.21
  -1   3   5 3517.33  100.34
  -1  -3   5 3567.59  100.14
   1  -3  -5 3345.29  100.41
   1  -3  -5 3465.92  100.10
   1   3  -5 3539.26  100.51
   1   3  -5 3534.07   99.95
   0  -3  -5  330.66   10.57
   0  -3   5  325.71   10.56
   0   3   5  318.94   10.61
   0   3  -5  324.71   10.68
   0   3   5  327.75   10.34
   0  -3  -5  329.33   10.60
  -1  -3  -5  442.15   13.60
  -1   3  -5  447.92   13.85
   1   3   5  420.86   13.33
  -1  -3  -5  436.21   13.86
   1   3   5  441.16   13.90
   1  -3   5  431.79   13.89
  -2  -3  -5 1261.18   37.17
   2   3   5 1227.04   36.39
   2  -3   5 1258.20   37.23
  -2  -3  -5 1234.92   36.54
  -2   3  -5 1258.80   36.93
   2   3   5 1257.86   37.13
   3  -3   5   65.53    3.62
  -3   3  -5   63.23    3.23
   3   3   5   56.38    3.34
  -3  -3  -5   70.08    2.94
  -3  -3  -5   59.12    3.40
   3  -3   5   64.67    2.23
   3   3   5   66.72    2.90
   4  -3   5  516.28   17.52
   4   3   5  547.63   16.59
  -4  -3  -5  554.05   16.47
   4   3   5  525.13   17.38
  -4  -3  -5  519.94   17.39
   4  -3   5  555.53   16.04
  -4   3  -5  555.49   17.19
   5   3   5  146.09    5.54
   5  -3   5  147.13    5.12
  -5   3  -5  143.41    5.99
   5   3   5  141.29    6.34
   5  -3   5  141.57    6.41
  -5  -3  -5  146.77    6.33
  -5  -3  -5  144.33    5.27
   6   3   5   84.47    3.58
   6   3   5   82.72    3.58
   6   3   5   76.26    4.58
  -6  -3  -5   87.54    4.75
  -6   3  -5   86.44    4.40
   6  -3   5   77.13    4.64
   6  -3   5   81.23    3.58
  -7   3  -5  236.26    9.31
   7  -3   5  236.03    9.71
   7  -3   5  243.34    8.49
   7   3   5  235.01    8.27
  -7  -3  -5  252.18    9.80
  -7   3  -5  252.31    9.17
  -7  -3  -5  250.00    8.88
   7   3   5  235.30    9.69
  -8  -3  -5   17.96    2.17
   8   3   5   17.70    2.78
  -8  -3  -5   18.36    2.76
   8  -3   5   20.97    2.09
   8   3   5   17.43    1.80
  -8   3  -5   17.91    2.62
  -8   3  -5   21.00    2.41
   8  -3   5   11.88    2.56
   9   3   5   11.26    2.43
   9  -3   5   12.49    2.70
  -9  -3  -5   10.41    1.90
  -9  -3  -5    7.77    2.32
   9  -3   5   13.87    2.04
   9   3   5   10.68    1.67
  -9   3  -5    9.70    2.24
  -9   3  -5   10.26    2.01
 -10  -3  -5  248.89   10.68
  10   3   5  250.43   10.90
  10  -3   5  252.38   10.89
 -10   3  -5  252.64   10.00
  10  -3   5  261.54    9.83
 -10  -3  -5  258.13   10.05
 -10   3  -5  251.84   10.48
  11  -3   5   47.38    3.75
 -11  -3  -5   47.57    3.90
  11   3   5   48.89    4.62
 -11  -3  -5   40.74    4.28
  11  -3   5   36.98    4.21
 -11   3  -5   43.30    3.76
 -11   3  -5   41.62    4.10
 -12   3  -5  203.55    9.75
  12  -3   5  221.60   10.30
 -12  -3  -5  225.91   10.14
  12   3   5  219.72   10.36
 -12  -3  -5  217.02    9.53
  12  -3   5  217.02    9.27
 -12   3  -5  219.93    9.40
 -13  -3  -5  384.46   14.55
 -13  -3  -5  369.37   15.05
 -13   3  -5  383.69   15.08
  13  -3   5  355.03   15.01
  13   3   5  373.89   15.43
 -13   3  -5  382.54   14.31
 -14   3  -5    0.47    1.96
  14   3   5    2.58    2.14
  14  -3   5   -1.01    2.30
 -14  -3  -5    4.93    2.26
 -14  -3  -5    0.06    1.96
  15   3   5    5.37    2.25
  15  -3   5    3.13    2.47
 -15   3  -5   -1.78    1.92
 -15  -3  -5    1.47    2.19
 -16  -3  -5   20.63    3.95
  16   3   5   26.02    4.42
 -16   3  -5   26.58    4.31
  16  -3   5   24.32    4.44
 -17   3  -5   58.74    6.39
  17   4  -5   50.83    6.30
 -17  -4   5   49.75    6.35
 -17   4   5   52.54    6.55
  17  -4  -5   64.24    6.32
  16   4  -5    1.42    2.39
 -16  -4   5    3.13    2.82
  16  -4  -5   -1.38    2.15
 -16   4   5    4.21    3.12
  15   4  -5  159.78    9.30
 -15   4   5  130.24    8.58
 -15  -4   5  138.17    8.66
  15  -4  -5  147.43    8.54
 -14  -4   5   93.17    7.16
  14   4  -5  110.06    7.39
 -14  -4   5  101.13    6.33
  14  -4  -5  103.98    6.99
 -14   4   5  105.05    7.27
  13   4  -5   47.56    5.19
  13  -4  -5   45.26    4.89
 -13   4   5   31.62    4.44
 -13  -4   5   48.91    4.54
 -13  -4   5   45.32    4.99
 -12   4   5   82.60    6.20
 -12  -4   5   71.79    5.81
  12   4  -5   85.67    6.42
  12  -4  -5   82.12    6.07
 -12  -4   5   78.59    5.40
 -11  -4   5   28.53    3.77
 -11   4   5   22.87    3.68
 -11  -4   5   22.68    3.26
  11   4  -5   27.61    3.89
  11  -4  -5   16.32    3.09
  10  -4  -5  755.87   25.65
 -10  -4   5  767.33   25.00
 -10  -4   5  736.49   25.41
  10   4  -5  781.95   25.93
  -9  -4   5  311.84   12.15
  -9   4   5  293.03   12.11
  -9  -4   5  316.32   11.81
   9  -4  -5  308.11   12.30
   9   4  -5  310.72   12.36
   8   4  -5  117.57    6.00
  -8  -4   5  121.97    5.96
  -8   4   5  116.54    6.21
   8  -4  -5  104.38    6.02
   8   4  -5  106.37    6.09
   7  -4  -5  635.87   22.42
  -7  -4   5  662.05   22.03
   7   4  -5  693.80   22.55
  -7   4   5  717.51   22.68
   7   4  -5  714.69   22.46
   6   4  -5   39.22    3.25
   6  -4  -5   39.34    3.44
  -6  -4   5   40.74    3.25
  -6   4   5   39.45    3.41
   6   4  -5   36.80    3.22
   6  -4  -5   41.34    2.10
   5  -4  -5  910.86   28.77
   5   4  -5  920.42   28.55
   5  -4  -5  927.77   27.05
  -5   4   5  890.87   28.52
  -5  -4   5  921.36   28.42
   5   4  -5  945.47   28.59
   4  -4  -5  713.35   21.18
  -4  -4   5  699.20   20.76
  -4   4   5  690.56   22.29
   4   4  -5  716.03   22.42
   4   4  -5  711.62   22.22
   4  -4  -5  705.94   22.56
  -4  -4   5  738.38   22.42
  -3   4   5   40.95    2.55
  -3  -4   5   42.81    2.90
   3  -4  -5   45.22    2.40
   3   4  -5   49.36    3.07
   3   4  -5   44.73    2.79
  -3  -4   5   44.96    2.18
  -3   4   5   48.37    3.01
   3  -4  -5   43.08    3.00
  -2   4   5  922.38   27.75
   2   4  -5  950.50   27.65
   2   4  -5  926.80   28.18
  -2  -4   5  921.02   27.33
  -2   4   5  932.95   28.02
   2  -4  -5  923.41   27.53
   2  -4  -5  925.73   28.21
  -2  -4   5  891.65   28.16
   1   4  -5    3.44    0.81
   1   4  -5    3.35    1.07
  -1  -4   5    3.83    1.09
  -1   4   5    3.00    1.10
   1  -4  -5    4.34    1.16
  -1   4   5    5.61    1.21
   1  -4  -5    4.02    1.05
  -1  -4   5    5.17    1.32
   0   4   5 1945.62   56.31
   0  -4  -5 1902.95   56.25
   0  -4   5 1904.76   56.23
   0   4  -5 1923.23   56.51
   0   4   5 1890.55   56.09
   0  -4  -5 1978.55   56.37
   0   4  -5 1956.41   55.42
  -1   4  -5 1015.05   30.84
   1   4   5 1027.57   30.37
  -1  -4  -5 1031.90   30.87
  -1  -4  -5 1029.79   30.43
   1  -4   5 1017.33   30.82
   1   4   5 1010.79   30.74
   2   4   5   88.71    3.80
  -2  -4  -5   87.71    4.38
   2  -4   5   89.53    4.47
  -2  -4  -5   90.79    3.80
  -2   4  -5   88.93    4.20
   2   4   5   82.68    4.19
   3  -4   5   29.49    2.75
   3   4   5   30.59    2.09
  -3  -4  -5   24.70    1.79
   3   4   5   31.19    2.63
  -3   4  -5   29.44    2.51
  -3  -4  -5   28.76    2.62
   4   4   5   42.43    2.47
  -4  -4  -5   38.17    3.14
  -4  -4  -5   43.90    2.27
  -4   4  -5   36.64    2.84
   4  -4   5   39.95    3.25
   4   4   5   43.89    3.23
  -5   4  -5  192.40    7.78
   5   4   5  197.83    8.14
   5   4   5  198.67    7.31
  -5  -4  -5  211.31    8.30
  -5  -4  -5  203.15    6.80
   5  -4   5  184.83    8.13
  -6  -4  -5  538.03   18.47
   6   4   5  544.36   18.44
   6   4   5  546.50   16.75
   6  -4   5  536.52   18.55
   6   4   5  559.41   17.49
   6   4   5  538.16   16.74
  -6   4  -5  567.79   18.21
   7   4   5   10.06    1.75
  -7  -4  -5   10.63    2.28
   7   4   5   10.48    1.30
   7   4   5   10.25    2.38
   7  -4   5   11.04    2.49
  -7   4  -5   11.40    2.11
   8  -4   5   19.77    3.26
   8  -4   5   23.48    2.03
   8   4   5   22.76    1.84
  -8   4  -5   25.28    3.12
   8   4   5   26.74    3.35
  -8  -4  -5   28.47    2.68
  -8  -4  -5   14.68    2.86
  -9  -4  -5    0.61    1.29
  -9  -4  -5    1.29    1.81
   9   4   5    1.70    1.83
  -9   4  -5   -0.08    1.60
   9  -4   5    1.52    1.12
   9  -4   5    2.11    2.17
  10  -4   5   28.78    3.93
 -10  -4  -5   22.13    3.32
 -10   4  -5   24.80    3.40
 -10  -4  -5   21.17    2.80
  10   4   5   24.54    3.52
 -11  -4  -5  263.72   10.61
  11   4   5  255.99   11.48
  11  -4   5  255.25   11.56
 -11  -4  -5  252.77   11.26
 -11   4  -5  269.24   11.25
 -12  -4  -5  155.21    8.35
 -12  -4  -5  148.02    7.57
  12  -4   5  150.94    8.36
 -12   4  -5  155.48    8.16
  12   4   5  152.39    8.43
 -13  -4  -5   75.50    6.05
  13   4   5   73.94    6.24
 -13   4  -5   65.69    5.70
  13  -4   5   69.66    6.11
 -13  -4  -5   60.96    5.15
 -14  -4  -5   60.43    5.82
  14   4   5   62.92    6.00
 -14   4  -5   58.34    5.69
 -14  -4  -5   71.46    5.63
  14  -4   5   61.94    5.92
  15   4   5   22.69    4.02
 -15  -4  -5   22.57    3.98
 -15   4  -5   19.80    3.90
  15  -4   5   19.22    4.09
  16   4   5   70.25    6.93
 -16  -4  -5   69.33    6.62
  16  -4   5   82.51    7.12
 -16   4  -5   73.17    6.84
  16   5  -5  108.52    8.50
 -16  -5   5  101.50    8.24
  16  -5  -5  115.18    7.83
 -16   5   5   95.93    8.26
  15   5  -5    4.58    2.65
 -15   5   5    2.50    2.73
 -15  -5   5    5.84    2.74
  15  -5  -5    3.54    2.79
  14   5  -5   68.00    6.43
 -14  -5   5   48.96    5.05
  14  -5  -5   65.17    6.07
 -14   5   5   52.74    5.82
 -14  -5   5   50.34    5.55
  13  -5  -5   60.57    5.71
  13   5  -5   49.90    5.59
 -13  -5   5   52.62    5.41
 -13  -5   5   56.61    5.21
 -13   5   5   62.36    5.96
  12   5  -5   71.79    6.12
  12  -5  -5   70.57    5.92
 -12   5   5   67.53    5.95
 -12  -5   5   67.36    5.74
 -12  -5   5   78.84    5.68
 -11   5   5   70.17    5.69
 -11  -5   5   64.32    5.10
 -11  -5   5   67.50    5.41
  11   5  -5   66.99    5.61
  11  -5  -5   59.73    5.42
 -10   5   5  290.76   12.32
  10   5  -5  291.12   12.35
  10  -5  -5  294.23   12.48
 -10  -5   5  295.74   11.93
  -9  -5   5  100.24    5.89
  -9   5   5   95.24    6.13
   9   5  -5   93.88    6.03
   9  -5  -5   96.53    6.14
   9   5  -5  107.03    5.91
  -8  -5   5   52.19    4.28
  -8   5   5   67.91    4.69
   8   5  -5   62.15    4.74
   8   5  -5   67.03    4.45
   8  -5  -5   44.49    4.36
   7   5  -5  256.73   10.31
   7  -5  -5  251.45    8.45
  -7  -5   5  253.78   10.10
   7  -5  -5  229.59   10.23
  -7   5   5  259.33   10.36
   7   5  -5  249.36   10.08
  -6   5   5  628.03   20.98
   6   5  -5  642.48   20.96
   6  -5  -5  630.54   21.26
  -6  -5   5  643.68   20.86
   6  -5  -5  626.89   19.24
   6   5  -5  623.28   20.84
  -5   5   5  250.46    9.73
  -5  -5   5  242.35    9.58
  -5   5   5  249.70    8.95
   5   5  -5  252.12    9.66
   5   5  -5  249.67    9.58
   5  -5  -5  255.41   10.02
   5  -5  -5  243.14    8.38
  -4   5   5   -0.57    1.22
   4  -5  -5    0.74    0.85
   4  -5  -5    0.63    1.28
   4   5  -5   -0.42    0.96
  -4  -5   5    0.32    1.15
   4   5  -5   -0.75    0.92
  -4   5   5    0.44    0.88
  -4  -5   5    0.51    0.65
   3  -5  -5  344.16   11.24
  -3  -5   5  330.71   12.01
  -3   5   5  347.42   11.98
  -3  -5   5  329.89   10.71
   3   5  -5  341.46   11.55
   3  -5  -5  355.26   12.21
   3   5  -5  330.04   11.93
  -3   5   5  347.03   11.40
  -2  -5   5   -0.13    0.89
   2   5  -5    0.19    1.04
  -2   5   5    1.62    1.11
   2  -5  -5    1.42    1.15
  -2  -5   5    1.36    1.19
  -2   5   5    1.19    0.97
   2  -5  -5    1.07    0.97
   2   5  -5    0.26    0.81
   1  -5  -5  797.57   24.88
  -1   5   5  812.52   24.84
  -1  -5   5  832.29   25.27
   1   5  -5  810.30   24.06
  -1  -5   5  761.99   24.38
   1  -5  -5  824.74   24.77
  -1   5   5  807.59   24.63
   1   5  -5  797.67   25.07
   0   5  -5  191.22    7.44
   0  -5   5  183.76    7.16
   0   5   5  182.61    7.08
   0  -5  -5  185.40    7.10
   0   5   5  191.12    7.17
   0   5  -5  189.54    6.19
   0  -5  -5  191.35    7.32
   1   5   5  387.92   12.82
  -1   5  -5  393.12   11.54
   1  -5   5  391.34   13.21
   1   5   5  388.80   13.06
  -1  -5  -5  406.67   13.37
  -1  -5  -5  378.87   12.70
  -1   5  -5  378.47   13.22
  -2   5  -5  399.86   13.42
   2  -5   5  388.13   13.45
   2   5   5  384.62   12.81
   2   5   5  382.67   13.23
  -2  -5  -5  406.88   13.56
  -2  -5  -5  386.86   12.61
  -3   5  -5   25.33    2.63
   3   5   5   24.50    2.16
  -3  -5  -5   20.76    2.51
  -3  -5  -5   28.02    1.96
   3   5   5   26.12    2.69
   3  -5   5   28.51    2.91
   4   5   5  328.27   10.95
   4  -5   5  305.44   11.74
  -4  -5  -5  326.41   11.82
   4   5   5  309.50   11.55
  -4  -5  -5  317.32   10.29
  -4   5  -5  316.95   11.50
  -5   5  -5  212.48    8.54
   5  -5   5  212.42    9.08
   5   5   5  213.19    7.94
  -5  -5  -5  213.22    8.94
   5   5   5  210.34    8.77
  -5  -5  -5  210.15    7.19
  -6   5  -5   21.28    2.79
   6   5   5   24.29    3.00
  -6  -5  -5   19.52    2.88
  -6  -5  -5   20.39    1.65
   6   5   5   20.71    2.22
   6  -5   5   20.43    3.13
   7   5   5  506.97   17.67
   7   5   5  511.77   15.35
   7   5   5  494.67   16.52
  -7  -5  -5  485.75   17.55
  -7   5  -5  481.20   17.19
   7   5   5  502.83   15.34
   8  -5   5  236.06   10.65
   8   5   5  233.42    9.33
   8   5   5  260.31   10.66
  -8   5  -5  235.68    9.99
  -8  -5  -5  245.08   10.47
   9   5   5  234.77   10.27
   9  -5   5  220.42   10.44
  -9  -5  -5  234.24   10.23
  -9   5  -5  221.05    9.85
  -9  -5  -5  226.19    9.27
 -10  -5  -5  156.76    7.41
 -10  -5  -5  153.84    8.25
  10   5   5  157.76    8.36
  10  -5   5  172.91    8.83
 -10   5  -5  167.20    8.20
  11   5   5    4.08    2.28
 -11   5  -5    4.56    2.06
 -11  -5  -5    4.60    1.89
 -11  -5  -5    6.69    2.34
  11  -5   5    5.71    2.59
  12  -5   5  234.15   11.43
 -12   5  -5  233.42   11.00
 -12  -5  -5  245.27   10.51
  12   5   5  260.90   11.72
 -12  -5  -5  232.20   11.23
  13   5   5   91.27    7.08
 -13   5  -5  107.27    6.90
  13  -5   5   97.92    7.35
 -13  -5  -5  100.37    6.92
 -13  -5  -5   89.34    6.03
  14  -5   5   16.11    3.63
 -14   5  -5   28.94    4.28
  14   5   5   14.95    3.48
 -14  -5  -5   26.60    4.21
 -15   5  -5   59.12    6.13
  15  -5   5   51.24    6.07
 -15  -5  -5   53.82    5.98
  15   5   5   61.32    6.37
 -16  -5  -5   -0.08    2.68
  16  -5   5   -0.37    2.74
  16   5   5    2.26    2.52
 -16   5  -5    0.56    2.54
  16  -6  -5  112.64    8.62
 -16   6   5  107.93    8.76
 -16  -6   5  113.52    8.58
  16   6  -5   99.74    8.62
 -15  -6   5  152.79    8.64
  15  -6  -5  137.01    9.02
 -15  -6   5  141.51    8.91
 -15   6   5  130.83    8.81
  15   6  -5  139.27    9.11
  14   6  -5    6.22    2.90
 -14  -6   5    3.80    2.52
 -14  -6   5    5.68    2.57
  14  -6  -5    3.88    2.61
 -14   6   5    2.86    2.42
 -13  -6   5  239.19   11.02
  13   6  -5  235.44   11.63
  13  -6  -5  239.33   11.65
 -13  -6   5  218.48   10.97
 -13   6   5  200.25   10.94
 -12  -6   5  199.99   10.10
  12  -6  -5  210.54   10.72
 -12   6   5  200.86   10.36
 -12  -6   5  206.03    9.93
  12   6  -5  196.80   10.34
  11  -6  -5    1.48    2.18
 -11   6   5    1.31    2.14
  11   6  -5    3.07    2.04
 -11  -6   5    1.09    2.08
  10  -6  -5  226.28   10.82
  10   6  -5  231.31   10.71
 -10  -6   5  231.01   10.35
  10   6  -5  235.23   10.40
 -10   6   5  231.99   10.68
   9   6  -5  309.95   12.45
  -9   6   5  314.05   12.83
   9   6  -5  323.00   12.86
   9  -6  -5  293.06   12.89
  -9  -6   5  301.27   12.34
   8  -6  -5  208.28    9.92
   8   6  -5  230.07    9.83
  -8  -6   5  204.52    9.40
   8   6  -5  215.61    9.47
  -8   6   5  212.96    9.65
   7   6  -5   56.84    4.55
  -7   6   5   64.15    4.91
   7  -6  -5   59.51    4.91
  -7  -6   5   58.19    4.56
  -7   6   5   62.32    3.71
   7  -6  -5   65.39    3.34
  -6  -6   5   51.60    4.26
   6  -6  -5   53.34    3.10
   6  -6  -5   44.38    4.15
   6   6  -5   48.78    3.97
  -6   6   5   55.63    4.41
  -6   6   5   59.95    3.44
   6   6  -5   54.38    4.13
  -5   6   5  113.78    6.04
  -5   6   5  114.91    5.15
  -5  -6   5  122.92    6.24
   5   6  -5  114.28    5.77
   5  -6  -5  116.66    6.27
   5   6  -5  111.65    5.85
   5  -6  -5  124.40    5.13
  -4   6   5  251.36    9.21
  -4  -6   5  253.09    8.30
  -4  -6   5  259.48   10.19
   4   6  -5  265.54   10.15
   4  -6  -5  259.42    9.18
   4  -6  -5  252.46   10.20
  -4   6   5  258.58   10.10
   4   6  -5  273.14    9.85
   3  -6  -5  156.38    6.32
  -3  -6   5  146.31    5.73
   3   6  -5  163.77    6.51
   3  -6  -5  167.05    7.21
  -3  -6   5  160.17    7.12
  -3   6   5  152.98    6.85
  -3   6   5  160.91    6.35
   3   6  -5  158.06    6.96
  -2   6   5  102.72    4.66
  -2  -6   5   94.64    5.17
  -2  -6   5   96.34    4.41
   2   6  -5  108.91    4.62
  -2   6   5  106.66    5.13
   2  -6  -5  102.50    4.80
   2   6  -5   88.33    4.95
   2  -6  -5  103.75    5.18
  -1  -6   5  143.20    5.93
   1  -6  -5  137.53    6.13
   1  -6  -5  147.17    6.29
  -1   6   5  150.77    6.09
   1   6  -5  132.60    6.31
   1   6  -5  144.85    5.47
  -1  -6   5  154.25    6.70
  -1   6   5  139.79    6.25
   0  -6  -5  364.39   12.52
   0  -6  -5  364.97   12.24
   0   6   5  365.09   12.25
   0  -6   5  350.93   12.68
   0  -6   5  343.44   12.19
   0   6  -5  337.80   11.07
   0   6  -5  362.15   12.70
   0   6   5  358.16   12.32
   1   6   5  237.56    8.89
  -1  -6  -5  236.33    8.59
  -1   6  -5  235.88    7.30
  -1   6  -5  244.94    9.29
   1   6   5  215.75    8.59
  -1  -6  -5  249.95    9.28
   1  -6   5  222.37    8.93
  -2  -6  -5   65.01    4.14
  -2  -6  -5   66.14    3.51
  -2   6  -5   67.12    4.08
   2  -6   5   74.48    4.44
   2   6   5   72.48    4.21
   2   6   5   65.85    3.77
   3   6   5   69.86    4.47
  -3   6  -5   85.40    4.72
   3   6   5   79.49    4.16
   3  -6   5   73.74    4.67
  -3  -6  -5   83.61    3.80
  -3  -6  -5   73.28    4.57
  -4   6  -5  436.38   14.88
   4   6   5  404.99   14.03
   4   6   5  422.85   14.74
  -4  -6  -5  405.12   14.90
  -4  -6  -5  417.76   13.30
   4  -6   5  420.14   15.03
   5   6   5  178.04    8.07
  -5  -6  -5  181.18    6.42
  -5   6  -5  175.89    7.90
   5  -6   5  174.92    8.31
   5   6   5  194.12    7.48
  -5  -6  -5  175.35    8.16
  -6   6  -5  386.48   15.69
   6   6   5  449.17   16.15
   6  -6   5  479.75   16.81
   6   6   5  478.06   15.39
  -6  -6  -5  467.57   16.53
   7   6   5  320.76   11.62
   7  -6   5  307.69   12.78
  -7  -6  -5  316.25   12.67
   7   6   5  314.29   12.58
  -7   6  -5  312.79   12.28
   8   6   5  134.76    7.40
  -8  -6  -5  138.31    7.51
   8   6   5  137.91    6.49
   8  -6   5  124.59    7.53
  -8   6  -5  127.80    6.93
   9   6   5   80.78    6.01
   9  -6   5   82.77    6.33
  -9  -6  -5   84.11    5.84
   9   6   5   85.40    5.02
  -9   6  -5  100.97    6.02
 -10  -6  -5   67.37    5.72
 -10  -6  -5   75.36    4.91
  10  -6   5   72.75    6.13
  10   6   5   71.06    5.87
 -10   6  -5   70.04    5.52
  11  -6   5   77.74    6.48
  11   6   5   84.22    6.49
 -11  -6  -5   83.42    5.38
 -11   6  -5   75.20    6.07
 -11  -6  -5   77.93    6.30
 -12   6  -5   15.37    3.24
  12  -6   5   12.76    3.56
 -12  -6  -5   16.44    2.94
  12   6   5   12.60    3.31
 -12  -6  -5   14.81    3.39
 -13  -6  -5   14.78    3.41
 -13   6  -5   10.64    3.13
  13  -6   5   14.74    3.71
  13   6   5    9.12    2.83
 -14  -6  -5   98.33    7.56
 -14   6  -5   92.65    7.33
  14   6   5   90.29    7.54
  14  -6   5   94.76    7.68
 -15  -6  -5   28.25    4.78
  15  -6   5   24.32    4.68
 -15   6  -5   20.75    4.28
  15   6   5   20.12    3.99
  15  -7  -5   -1.26    2.42
  15   7  -5    1.39    2.42
 -15  -7   5    4.63    2.77
 -15   7   5   -1.06    2.25
 -15  -7   5    1.15    2.74
 -14   7   5   76.20    7.24
  14   7  -5   75.44    7.13
 -14  -7   5   80.19    6.72
 -14  -7   5   68.19    6.71
  14  -7  -5   78.99    7.23
  13  -7  -5   41.79    5.41
 -13  -7   5   45.14    5.22
 -13   7   5   42.45    5.53
 -13  -7   5   35.08    4.81
  13   7  -5   56.54    5.95
 -12  -7   5  155.98    8.67
 -12   7   5  142.05    8.74
 -12  -7   5  143.89    8.39
  12   7  -5  141.69    8.53
  12  -7  -5  137.13    8.78
  11   7  -5   93.50    6.33
  11   7  -5  102.16    6.79
 -11   7   5   85.69    6.83
 -11  -7   5   93.43    6.77
  11  -7  -5   89.38    7.17
  10   7  -5   -0.17    1.67
  10   7  -5   -0.66    1.77
 -10  -7   5    4.89    2.30
  10  -7  -5   -0.35    1.82
 -10   7   5    4.38    2.14
  -9  -7   5  132.40    7.18
   9  -7  -5  108.17    7.19
   9   7  -5  112.99    6.82
  -9   7   5  124.85    7.26
   9   7  -5  110.25    6.52
   8   7  -5   48.33    4.44
  -8   7   5   35.16    3.09
   8  -7  -5   38.82    4.45
   8   7  -5   37.18    4.08
  -8   7   5   48.81    4.67
  -8  -7   5   29.50    3.85
   7   7  -5   12.95    2.63
  -7   7   5   10.03    2.55
   7  -7  -5   14.55    2.89
  -7   7   5   13.30    2.12
  -7  -7   5   11.91    2.64
   7   7  -5   11.14    2.36
  -6   7   5   35.46    3.88
   6   7  -5   42.93    3.90
   6  -7  -5   38.39    4.16
  -6   7   5   35.96    2.96
  -6  -7   5   28.19    3.55
   6  -7  -5   43.25    3.02
   6   7  -5   36.69    3.61
  -5  -7   5    4.96    2.06
   5  -7  -5   -0.27    1.48
   5   7  -5   -0.39    1.28
   5   7  -5    0.64    1.55
  -5   7   5    1.71    1.30
  -5   7   5    5.80    2.01
   5  -7  -5    2.75    1.41
  -4   7   5   11.12    1.86
   4   7  -5    9.84    2.07
   4   7  -5   11.88    2.13
   4  -7  -5   11.43    2.46
  -4   7   5    8.65    2.23
  -4  -7   5   10.26    2.36
   4  -7  -5   11.06    1.98
   3   7  -5   86.44    4.44
  -3  -7   5   69.78    3.71
   3   7  -5   78.14    4.75
   3  -7  -5   78.23    4.36
  -3   7   5   79.43    4.20
   3  -7  -5   80.52    5.01
  -3   7   5   81.06    4.84
  -3  -7   5   81.47    5.12
   2  -7  -5   -0.09    1.16
  -2  -7   5    0.72    1.23
  -2   7   5    0.86    1.32
  -2   7   5   -0.19    1.22
  -2  -7   5    1.09    1.30
   2  -7  -5    0.61    1.43
   2   7  -5   -0.66    1.22
   2   7  -5    0.86    1.09
  -1   7   5  109.26    5.23
   1  -7  -5  109.41    5.48
   1   7  -5  111.63    5.81
  -1  -7   5  109.84    5.19
   1   7  -5  105.17    4.63
   1  -7  -5  105.98    5.52
  -1  -7   5  111.30    5.83
  -1   7   5  106.44    5.53
   0   7   5   83.44    4.65
   0  -7   5   79.43    4.81
   0   7  -5   81.93    3.56
   0   7   5   82.61    4.71
   0  -7  -5   86.36    4.90
   0  -7   5   82.67    4.68
   0   7  -5   79.45    4.79
   0  -7  -5   82.94    4.50
   1  -7   5    0.17    1.23
  -1   7  -5    0.72    0.69
  -1  -7  -5   -0.68    1.12
   1   7   5    0.90    1.48
   1  -7   5    3.08    1.75
  -1   7  -5    0.34    1.10
   1   7   5   -0.38    1.28
  -1  -7  -5    0.40    1.50
  -2  -7  -5  220.97    9.23
   2  -7   5  228.83    9.18
   2   7   5  204.28    8.46
  -2  -7  -5  205.24    8.03
   2  -7   5  217.40    9.04
  -2   7  -5  213.88    9.03
   2   7   5  221.18    8.80
   3   7   5  246.28    9.34
  -3  -7  -5  238.64    9.92
  -3   7  -5  222.76    9.62
   3  -7   5  238.94    9.97
   3   7   5  231.63    9.55
  -3  -7  -5  244.95    8.60
  -4   7  -5  145.88    7.13
   4   7   5  149.33    6.65
   4   7   5  149.64    7.21
   4  -7   5  160.02    7.72
  -4  -7  -5  147.17    5.83
   5   7   5  277.59   10.49
  -5  -7  -5  273.13   11.38
  -5   7  -5  272.13   11.15
   5  -7   5  278.01   11.51
   6   7   5  123.30    6.77
   6   7   5  119.17    6.00
   6  -7   5  125.88    7.36
  -6  -7  -5  135.44    7.31
  -6   7  -5  129.55    6.87
   7   7   5  285.19   10.92
   7   7   5  266.16   11.65
  -7  -7  -5  287.20   12.02
  -7   7  -5  281.36   11.63
   7  -7   5  281.55   12.28
  -8  -7  -5  209.22    9.95
   8  -7   5  217.61   10.32
   8   7   5  214.82    9.74
   8   7   5  167.41    8.29
  -8   7  -5  220.13    9.67
  -9   7  -5   49.60    4.81
   9   7   5   42.11    3.84
   9  -7   5   37.93    4.89
   9   7   5   47.26    4.86
  -9  -7  -5   39.82    4.74
  10   7   5  323.20   13.69
 -10   7  -5  292.21   13.16
 -10  -7  -5  311.47   13.65
  10   7   5  330.76   12.56
  10  -7   5  322.59   14.03
 -11  -7  -5   17.51    3.09
 -11   7  -5   16.51    3.28
  11  -7   5   11.26    3.39
  11   7   5   12.50    3.27
 -11  -7  -5   13.30    3.12
  12  -7   5  206.34   11.02
  12   7   5  199.76   10.58
 -12  -7  -5  181.73   10.16
 -12   7  -5  202.98   10.29
  13  -7   5  112.86    8.58
 -13  -7  -5  138.97    8.51
  13   7   5  131.41    8.55
 -13   7  -5  136.39    8.30
  14   7   5   15.43    3.78
 -14  -7  -5   22.41    4.36
 -14   7  -5   17.41    3.82
  14  -7   5   14.86    4.16
  15   7   5   54.78    6.42
 -15   7  -5   64.34    6.69
  15  -7   5   74.15    7.54
 -15  -7  -5   54.78    6.52
  14   8  -5    5.27    3.06
 -14   8   5    1.99    2.76
  14  -8  -5   -0.61    2.57
 -14  -8   5    3.64    2.88
 -14  -8   5    2.57    2.72
 -13  -8   5   90.49    7.39
 -13  -8   5  106.99    7.25
  13   8  -5   94.43    7.70
  13  -8  -5   78.17    7.41
 -13   8   5   92.22    7.73
  12   8  -5   15.87    3.37
 -12  -8   5   23.23    4.20
  12  -8  -5   20.49    4.07
 -12   8   5   17.62    3.76
  12   8  -5   17.62    3.91
  11  -8  -5   58.69    6.32
 -11   8   5   68.05    6.41
  11   8  -5   73.03    6.32
 -11  -8   5   69.59    6.24
  11   8  -5   74.58    6.10
 -10  -8   5    5.02    2.38
  10   8  -5    4.04    2.28
  10   8  -5    6.02    2.18
  10  -8  -5    7.53    2.83
 -10   8   5    8.10    2.76
   9   8  -5    0.46    1.86
  -9   8   5   -1.00    1.82
   9  -8  -5    1.80    2.00
   9   8  -5    3.24    1.96
  -9  -8   5    2.91    2.20
   8  -8  -5    1.35    2.07
  -8  -8   5   -1.93    1.55
  -8   8   5    2.00    2.11
   8   8  -5   -0.80    1.53
   8   8  -5    1.20    1.60
   7   8  -5   73.33    5.01
  -7   8   5   65.16    5.41
   7   8  -5   68.61    5.15
  -7  -8   5   68.25    5.53
   7  -8  -5   67.84    5.69
   6   8  -5   25.84    3.39
  -6  -8   5   36.62    4.16
   6   8  -5   31.50    3.52
  -6   8   5   24.50    3.58
   6  -8  -5   28.92    2.89
   6  -8  -5   32.62    4.03
  -5   8   5    0.01    1.40
  -5  -8   5   -1.95    1.47
   5   8  -5   -1.87    1.40
   5   8  -5    1.17    1.60
  -5   8   5    3.55    1.97
   5  -8  -5   -0.66    1.75
   5  -8  -5    1.68    1.49
   4   8  -5   19.15    2.96
   4  -8  -5   18.53    2.56
  -4   8   5   20.52    2.44
  -4   8   5   18.90    3.01
   4  -8  -5   18.04    3.10
  -4  -8   5   20.14    3.14
   4   8  -5   16.51    2.55
   3   8  -5   56.60    3.74
   3  -8  -5   59.38    4.05
  -3  -8   5   58.78    3.38
  -3  -8   5   54.49    4.62
  -3   8   5   58.90    3.73
   3  -8  -5   47.98    4.25
   3   8  -5   55.79    4.45
  -3   8   5   48.59    4.26
  -2   8   5   13.68    2.41
  -2  -8   5   11.85    1.94
   2   8  -5   10.21    2.17
  -2   8   5   11.70    2.14
   2   8  -5   12.78    1.92
  -2  -8   5   10.33    2.46
   2  -8  -5    6.62    2.04
   2  -8  -5   11.01    2.30
  -1   8   5   20.76    2.89
   1   8  -5   19.16    2.03
   1  -8  -5   23.04    2.89
   1   8  -5   17.40    2.76
  -1  -8   5   21.68    3.25
  -1  -8   5   22.92    2.63
   1  -8  -5   21.34    2.91
  -1   8   5   24.66    2.77
   0  -8  -5  118.16    5.91
   0  -8  -5  118.41    6.34
   0   8   5  122.95    6.02
   0  -8   5  118.51    6.47
   0   8   5  120.70    6.25
   0   8  -5  122.62    6.41
   0  -8   5  129.21    6.22
  -1  -8  -5  100.45    5.15
  -1   8  -5  101.49    5.78
  -1  -8  -5  102.63    5.96
   1   8   5  102.38    5.58
   1  -8   5  109.10    6.09
   1  -8   5  100.54    5.67
   1   8   5  103.11    5.59
  -2   8  -5  132.64    6.84
   2  -8   5  148.71    7.14
   2  -8   5  124.31    6.69
   2   8   5  136.82    6.55
  -2  -8  -5  131.33    5.95
   2   8   5  130.87    6.57
  -3  -8  -5   83.05    4.26
  -3  -8  -5   83.74    5.57
   3  -8   5   88.80    5.45
   3   8   5   80.16    5.18
   3   8   5   90.83    5.05
   3  -8   5   72.71    5.16
  -3   8  -5   83.45    5.22
   4   8   5   71.77    4.85
  -4   8  -5   50.05    4.51
   4  -8   5   58.69    4.96
  -4  -8  -5   68.53    5.26
   4   8   5   63.26    4.22
  -5  -8  -5   12.22    2.70
   5  -8   5   10.48    2.93
  -5   8  -5   13.17    2.57
   5   8   5   10.88    2.25
   5   8   5   11.21    2.58
   6   8   5  120.58    6.24
   6  -8   5  120.30    7.25
   6   8   5  126.29    7.04
  -6   8  -5  132.75    7.12
  -6  -8  -5  122.86    7.19
   7   8   5    4.52    2.23
   7  -8   5    0.80    2.39
  -7  -8  -5    4.85    2.17
  -7   8  -5    3.11    1.92
   7   8   5    5.64    1.81
  -8   8  -5   -1.42    1.41
  -8  -8  -5    0.12    2.05
   8   8   5   -0.43    1.70
   8   8   5    5.04    1.82
   8  -8   5    1.91    2.15
  -9   8  -5   17.32    3.34
   9   8   5    7.28    2.82
  -9  -8  -5   14.50    3.42
   9  -8   5   16.28    3.78
   9   8   5   16.70    2.76
 -10  -8  -5    1.69    2.52
  10   8   5    1.69    2.26
  10   8   5   -1.79    1.61
  10  -8   5   -3.00    2.19
 -10   8  -5    2.88    2.10
 -11   8  -5  190.09   10.34
  11  -8   5  211.34   11.35
 -11  -8  -5  213.19   10.93
  11   8   5  210.13   10.80
  12   8   5    4.06    2.77
 -12  -8  -5    8.73    3.13
 -12   8  -5    9.16    2.83
  12  -8   5    4.56    2.97
 -13   8  -5   67.67    6.59
  13  -8   5   62.17    6.84
  13   8   5   55.51    6.29
 -13  -8  -5   56.30    6.35
 -14  -8  -5   11.52    3.31
  14  -8   5    8.03    3.44
 -14   8  -5    5.43    2.77
  14   8   5    8.43    3.22
 -13   9   5    0.61    2.54
 -13  -9   5    4.31    2.57
  13   9  -5    7.45    2.91
 -13  -9   5   -1.21    2.75
  13  -9  -5    1.98    2.43
  12  -9  -5    1.65    2.59
  12   9  -5   -0.41    2.32
  12   9  -5    3.50    2.43
 -12  -9   5    1.20    2.48
 -12   9   5    3.87    2.50
 -11  -9   5    2.90    2.78
 -11   9   5    4.47    2.58
  11   9  -5    0.18    1.99
  11   9  -5    2.14    2.35
  11  -9  -5    6.09    3.00
 -10  -9   5   19.04    3.71
  10   9  -5   17.33    3.45
  10   9  -5   16.15    3.38
 -10   9   5   15.56    3.47
  10  -9  -5   20.94    3.97
  -9   9   5   20.98    3.76
   9   9  -5   16.92    3.25
  -9  -9   5   16.06    3.56
   9   9  -5   22.79    3.76
   9  -9  -5   18.12    3.80
   8   9  -5   40.02    4.46
   8   9  -5   28.81    4.05
  -8   9   5   34.28    4.53
   8  -9  -5   35.71    4.74
  -8  -9   5   29.45    4.27
   7  -9  -5   13.87    3.22
   7   9  -5   12.01    2.73
  -7   9   5   12.75    2.84
   7   9  -5   10.41    2.62
  -7  -9   5    8.05    2.55
   6  -9  -5    6.43    2.51
   6   9  -5    5.66    2.20
  -6  -9   5    8.91    2.89
   6   9  -5    9.68    2.45
  -6   9   5    7.18    2.28
   5  -9  -5   51.56    4.08
  -5  -9   5   57.06    5.17
   5   9  -5   52.21    4.25
  -5   9   5   64.10    5.12
   5  -9  -5   38.54    4.46
   5   9  -5   59.24    5.03
   4  -9  -5    5.20    2.06
   4  -9  -5    6.83    2.36
  -4  -9   5    4.22    2.29
   4   9  -5    4.06    1.77
   4   9  -5    7.36    2.16
  -4   9   5    2.18    1.95
  -3  -9   5   13.37    3.12
  -3   9   5   12.53    2.55
   3  -9  -5   13.43    2.55
   3  -9  -5   10.47    2.59
   3   9  -5   13.69    2.27
   3   9  -5   11.18    2.39
  -3   9   5   12.41    2.28
   2  -9  -5   17.46    2.95
  -2   9   5   22.70    2.77
  -2  -9   5   17.73    2.45
  -2   9   5   26.01    3.38
   2  -9  -5   21.40    3.08
  -2  -9   5   16.82    3.16
   2   9  -5   21.93    3.31
  -1   9   5   28.64    3.44
  -1  -9   5   31.70    3.97
  -1   9   5   39.59    3.43
  -1  -9   5   33.37    3.25
   1   9  -5   31.00    3.73
   1  -9  -5   32.06    3.48
   1  -9  -5   33.70    3.70
   0   9   5    0.52    1.60
   0   9   5    2.01    1.54
   0   9  -5    2.60    1.54
   0  -9   5    1.37    1.81
   0  -9   5    1.43    1.76
   0  -9  -5    1.49    1.48
   0  -9  -5   -0.34    1.79
  -1  -9  -5   12.46    2.80
   1  -9   5   14.08    2.90
   1   9   5    9.99    2.45
  -1   9  -5   14.26    2.77
  -1  -9  -5   14.23    2.37
   1  -9   5   15.63    2.79
   1   9   5   12.49    2.26
   2   9   5    1.22    1.89
  -2  -9  -5   -1.21    1.49
  -2   9  -5    3.60    1.76
   2  -9   5    1.50    1.85
   2  -9   5    1.28    1.90
   2   9   5    0.61    1.17
  -2  -9  -5    4.38    1.66
   3   9   5   10.64    2.29
   3  -9   5    8.82    2.62
  -3  -9  -5    5.47    2.33
  -3   9  -5   10.26    2.44
   3  -9   5    9.81    2.55
   3   9   5   11.95    2.57
   4  -9   5   33.20    3.90
   4   9   5   34.66    3.81
  -4   9  -5   31.29    3.95
  -4  -9  -5   34.07    4.21
   4  -9   5   26.13    3.79
   4   9   5   30.80    3.39
  -5   9  -5   16.34    2.94
   5  -9   5   19.67    3.18
   5   9   5   20.08    3.34
   5  -9   5   17.57    3.43
  -5  -9  -5   16.41    3.15
   5   9   5   18.77    2.79
  -6  -9  -5   15.53    3.33
   6   9   5   13.92    3.05
  -6   9  -5   11.87    2.76
   6  -9   5   15.58    3.47
   6   9   5   15.22    2.63
   7   9   5   -1.03    1.88
  -7   9  -5    1.59    1.89
   7  -9   5   -0.60    1.96
  -7  -9  -5    4.56    2.54
   7   9   5    3.55    1.78
  -8  -9  -5    2.16    2.34
   8   9   5   -0.61    1.88
   8   9   5    1.39    1.68
  -8   9  -5   -1.08    1.61
   8  -9   5   -1.62    1.92
   9   9   5    3.77    2.45
  -9  -9  -5   -0.94    2.34
   9  -9   5    2.08    2.37
  -9   9  -5    0.37    1.76
   9   9   5    0.28    1.62
 -10  -9  -5   10.48    3.23
  10  -9   5   12.31    3.47
 -10   9  -5    8.82    2.83
  10   9   5    7.08    3.06
  11  -9   5   -3.04    2.37
 -11  -9  -5    1.54    2.40
 -11   9  -5   -0.08    2.05
  11   9   5    0.94    2.02
  12   9   5    2.43    2.78
 -12  -9  -5   -0.49    2.57
  12  -9   5   -0.85    2.82
 -12   9  -5    4.40    2.45
 -13   9  -5    4.07    2.94
 -13  -9  -5    7.01    3.15
  13   9   5    2.78    2.79
  13  -9   5    8.60    3.63
  12  10  -5   23.10    4.39
  12 -10  -5   15.06    3.85
  12  10  -5   22.28    3.98
 -12 -10   5   16.55    4.23
 -12  10   5   21.61    4.26
  11  10  -5   44.60    5.57
  11  10  -5   51.24    5.68
 -11 -10   5   51.74    6.06
 -11  10   5   45.01    5.82
  11 -10  -5   43.66    5.86
 -10 -10   5   20.67    4.22
  10 -10  -5   15.45    3.61
  10  10  -5   19.11    3.47
 -10  10   5   24.39    4.11
  10  10  -5   19.24    3.93
   9  10  -5   17.16    3.46
  -9 -10   5   21.49    4.10
   9  10  -5   18.99    3.55
   9 -10  -5   17.82    3.86
  -9  10   5   20.04    3.92
   8  10  -5   -0.51    1.87
   8  10  -5    2.68    2.16
  -8 -10   5   -1.48    2.16
   8 -10  -5   -0.21    1.84
  -8  10   5    2.53    2.12
   7 -10  -5   49.59    5.50
   7  10  -5   54.95    5.35
   7  10  -5   48.61    4.74
  -7 -10   5   50.66    5.47
  -7  10   5   48.42    5.35
  -6 -10   5   11.73    3.02
   6  10  -5   15.40    2.99
   6 -10  -5   15.85    3.38
   6  10  -5   11.67    2.67
  -6  10   5   15.10    3.04
   5 -10  -5   91.27    6.34
  -5  10   5   82.92    6.36
   5  10  -5   89.52    6.06
  -5 -10   5   92.40    6.78
   5  10  -5   89.31    5.61
   4 -10  -5   95.78    6.21
   4 -10  -5   80.17    5.50
   4  10  -5   87.25    5.92
  -4 -10   5   81.25    6.40
  -4  10   5   90.32    5.94
  -3 -10   5    3.28    2.42
   3 -10  -5    8.92    2.53
  -3  10   5   11.30    2.53
   3 -10  -5    9.48    2.55
   3  10  -5    7.42    2.32
   2  10  -5   40.31    4.47
   2 -10  -5   48.54    4.40
  -2  10   5   35.49    4.09
   2 -10  -5   46.20    4.40
  -2 -10   5   45.66    4.87
   1  10  -5    5.69    2.04
   1 -10  -5    1.70    1.82
  -1 -10   5   -1.81    1.93
  -1  10   5    0.39    1.40
   1 -10  -5   -0.65    1.85
   0  10   5   32.37    3.80
   0 -10   5   41.09    3.83
   0 -10  -5   35.59    4.14
   0 -10   5   32.47    4.31
   0  10   5   33.66    3.49
   0  10  -5   38.37    4.30
   0 -10  -5   30.81    3.53
  -1 -10  -5  137.88    7.59
   1 -10   5  143.54    7.85
   1  10   5  126.36    6.72
  -1 -10  -5  139.91    6.77
   1  10   5  136.08    7.13
  -1  10  -5  122.01    7.21
   1 -10   5  130.51    6.96
   2 -10   5   71.96    5.77
  -2  10  -5   59.89    5.42
   2 -10   5   86.05    5.57
  -2 -10  -5   72.71    5.86
   2  10   5   76.21    5.25
   2  10   5   87.84    5.40
   3  10   5    7.20    2.05
   3 -10   5    6.80    2.42
  -3  10  -5    7.01    2.19
  -3 -10  -5    6.16    2.37
   3 -10   5    5.21    2.36
   3  10   5    6.99    2.36
  -4  10  -5    1.38    1.71
   4 -10   5    0.70    2.01
   4  10   5    1.95    2.13
  -4 -10  -5   -2.84    1.76
   4 -10   5   -1.01    1.80
   4  10   5    2.52    1.61
   5 -10   5   88.43    6.57
  -5  10  -5   82.28    6.33
   5 -10   5   80.87    6.07
   5  10   5   87.85    5.53
   5  10   5   81.67    5.96
  -5 -10  -5   75.44    6.34
   6  10   5   50.75    4.63
   6 -10   5   61.29    5.28
   6 -10   5   53.16    5.64
  -6 -10  -5   51.97    5.59
  -6  10  -5   56.74    5.45
   6  10   5   41.45    4.77
   7  10   5   -0.19    1.58
  -7  10  -5    0.28    1.67
  -7 -10  -5    1.21    2.30
   7 -10   5    2.88    2.52
   7  10   5   -2.98    1.83
   7 -10   5    2.00    2.12
   8 -10   5   -1.78    2.00
  -8  10  -5    2.31    2.15
   8  10   5   -1.85    1.92
   8 -10   5   -0.53    1.91
   8  10   5    0.59    1.78
  -8 -10  -5    1.48    2.32
  -9 -10  -5    3.32    2.80
  -9  10  -5    3.11    2.30
   9  10   5    1.65    2.51
   9 -10   5    7.99    3.26
   9  10   5    3.71    2.12
 -10 -10  -5   11.33    3.58
 -10  10  -5    7.54    2.79
  10 -10   5   10.48    3.56
  10  10   5   14.25    3.43
 -11 -10  -5   72.30    7.34
  11 -10   5   80.72    7.64
 -11  10  -5   82.96    7.33
  11  10   5   76.25    7.09
  12 -10   5   57.94    7.09
  12  10   5   70.71    7.04
 -12  10  -5   69.51    7.15
 -12 -10  -5   54.58    6.73
  11  11  -5   82.55    7.11
  11 -11  -5   75.11    7.69
 -11 -11   5   79.43    7.69
  11  11  -5   72.16    6.83
 -11  11   5   82.64    7.77
 -10 -11   5   53.23    6.40
  10  11  -5   50.19    5.61
 -10  11   5   41.41    5.49
  10 -11  -5   49.02    6.29
  10  11  -5   40.74    5.22
   9 -11  -5   11.20    3.41
   9  11  -5   14.75    3.27
   9  11  -5   11.12    3.20
  -9 -11   5   17.35    3.93
  -9  11   5    7.74    2.90
  -8 -11   5    3.57    2.63
   8 -11  -5    8.25    2.75
   8  11  -5    7.31    2.53
  -8  11   5    4.77    2.52
   8  11  -5    6.33    2.54
  -7  11   5    2.29    2.15
   7  11  -5    2.70    2.11
   7 -11  -5    2.69    2.21
  -7 -11   5    0.65    2.26
   6 -11  -5  136.44    8.35
  -6 -11   5  138.12    8.52
   6  11  -5  126.04    7.86
  -6  11   5  141.40    8.28
   5 -11  -5    2.29    2.15
   5  11  -5    0.80    1.78
  -5 -11   5    2.02    2.47
  -5  11   5    6.23    2.28
  -4 -11   5    0.94    2.15
   4  11  -5    2.44    1.91
   4 -11  -5    1.42    2.09
  -4  11   5    2.81    1.96
   4 -11  -5    2.34    2.12
  -3  11   5   26.69    3.80
  -3 -11   5   20.09    3.93
   3  11  -5   19.15    3.45
   3 -11  -5   18.32    3.41
   3 -11  -5   19.06    3.44
   2 -11  -5    2.66    2.02
  -2 -11   5   -2.70    1.84
   2  11  -5    5.65    2.30
   2 -11  -5   -0.83    1.97
  -2  11   5   -1.46    1.62
   1 -11  -5    3.43    1.94
   1 -11  -5    1.04    2.00
   1  11  -5    1.30    1.86
  -1 -11   5   -0.50    2.37
  -1  11   5    2.07    1.82
   0  11   5    2.27    1.75
   0 -11  -5    3.01    2.28
   0  11  -5    3.74    1.84
   0 -11   5   -1.73    2.08
   0 -11  -5    2.04    1.84
   1  11   5    6.53    2.22
   1 -11   5    5.80    2.83
  -1 -11  -5    4.18    2.51
  -1  11  -5   11.30    2.60
   1 -11   5    4.51    2.27
   2  11   5  115.37    6.50
  -2 -11  -5  106.08    7.11
  -2  11  -5  109.73    6.99
   2  11   5  106.11    6.53
   2 -11   5  108.78    6.69
   2 -11   5  107.73    7.15
   3  11   5    3.48    2.27
  -3  11  -5    1.28    1.63
   3  11   5    3.44    1.85
  -3 -11  -5    1.44    2.22
   3 -11   5    2.30    2.25
   3 -11   5    1.36    2.32
  -4 -11  -5   25.62    4.23
   4  11   5   26.32    3.61
  -4  11  -5   26.77    4.01
   4 -11   5   27.62    4.22
   4  11   5   28.09    3.95
   4 -11   5   26.58    4.22
   5  11   5   78.49    5.85
  -5 -11  -5   64.89    6.29
  -5  11  -5   66.44    6.20
   5 -11   5   74.89    6.37
   5 -11   5  101.94    6.64
   5  11   5   76.84    5.95
  -6 -11  -5   12.47    3.35
   6  11   5    9.45    2.59
   6 -11   5    9.57    3.20
   6 -11   5    4.21    2.66
   6  11   5   10.37    3.07
  -6  11  -5    8.42    2.59
  -7  11  -5   64.09    6.23
   7  11   5   53.93    5.57
  -7 -11  -5   60.56    6.45
   7  11   5   66.29    5.48
   7 -11   5   59.34    5.70
   7 -11   5   46.88    5.81
   8  11   5    8.96    3.18
   8 -11   5   10.82    3.49
  -8 -11  -5    7.73    3.49
  -8  11  -5   10.49    3.00
   8  11   5   11.84    2.74
   9  11   5    4.24    2.85
  -9 -11  -5    6.74    3.28
  -9  11  -5    6.43    2.73
   9 -11   5    5.70    3.13
 -10 -11  -5   39.03    5.79
 -10  11  -5   34.02    4.97
  10  11   5   29.22    4.76
  10 -11   5   27.43    4.98
   9 -12  -5   64.67    6.93
  -9 -12   5   56.31    6.51
   9  12  -5   49.86    5.90
  -9  12   5   54.37    6.29
   8 -12  -5   34.61    5.06
   8  12  -5   30.50    4.68
  -8 -12   5   27.35    4.98
  -8  12   5   25.92    4.39
  -7 -12   5   46.88    5.96
   7 -12  -5   49.33    5.94
   7  12  -5   34.71    4.88
  -7  12   5   53.77    6.02
   6 -12  -5   15.52    3.61
   6  12  -5   14.64    3.39
  -6 -12   5   12.23    3.55
  -6  12   5   16.56    3.45
   5  12  -5   14.54    3.29
   5 -12  -5   16.06    3.54
  -5  12   5   15.06    3.12
  -5 -12   5   12.61    3.44
  -4 -12   5   45.01    5.68
  -4  12   5   49.81    5.37
   4  12  -5   55.53    5.76
   4 -12  -5   44.29    5.15
   3 -12  -5   41.59    4.75
  -3  12   5   33.08    4.35
  -3 -12   5   33.17    5.05
   3 -12  -5   29.08    4.40
   3  12  -5   31.06    4.36
   2 -12  -5   95.84    6.48
  -2 -12   5  105.62    7.77
  -2  12   5  111.34    6.91
   2 -12  -5   90.68    6.89
   2  12  -5   88.65    7.17
  -1  12   5   54.51    5.40
  -1 -12   5   47.94    5.66
   1  12  -5   55.86    5.73
   1 -12  -5   53.15    5.43
   0  12  -5   79.63    6.69
   0 -12   5   86.99    7.09
   0  12   5   85.74    5.98
   0 -12  -5   85.73    6.75
   1  12   5  139.12    7.86
   1 -12   5  135.14    8.58
  -1 -12  -5  134.19    8.35
  -1  12  -5  142.64    8.31
   2  12   5   10.83    2.71
  -2  12  -5   12.48    2.89
  -2 -12  -5    8.47    3.18
   2 -12   5    9.27    2.84
   2 -12   5   10.38    3.34
   3 -12   5   -1.03    2.25
  -3 -12  -5    1.03    2.37
  -3  12  -5    4.84    2.21
   3 -12   5    4.34    2.24
   3  12   5    2.20    1.84
   4 -12   5    3.72    2.45
  -4  12  -5    8.01    2.60
   4 -12   5    2.55    2.62
  -4 -12  -5    2.38    2.28
   4  12   5    8.46    2.40
   5  12   5   23.53    4.04
   5  12   5   29.93    3.97
   5 -12   5   25.81    4.42
  -5 -12  -5   18.10    3.84
   5 -12   5   18.06    3.68
  -5  12  -5   23.99    4.05
   6 -12   5  359.58   15.27
   6  12   5  303.13   13.82
  -6  12  -5  313.02   14.60
   6 -12   5  324.86   14.34
   6  12   5  316.46   13.74
  -6 -12  -5  313.76   14.89
  -7  12  -5   93.79    7.87
   7 -12   5   89.24    7.27
   7 -12   5  107.47    8.32
  -7 -12  -5  104.56    8.39
   7  12   5  106.42    6.81
   7  12   5   98.78    7.43
  -8  12  -5   41.80    5.62
   8 -12   5   52.91    6.34
  -8 -12  -5   39.89    5.91
   8  12   5   43.10    5.55
  -6  13   5   42.05    5.47
   6  13  -5   35.19    5.07
  -6 -13   5   47.06    6.48
   6 -13  -5   48.01    5.90
   5 -13  -5   28.22    4.43
  -5 -13   5   17.48    4.20
   5  13  -5   17.34    3.99
  -5  13   5   20.81    4.06
  -4 -13   5   -0.76    2.95
   4 -13  -5    7.95    2.72
   4  13  -5    4.12    2.77
  -4  13   5    1.58    2.23
   3 -13  -5   37.15    4.89
   3  13  -5   32.35    4.72
  -3 -13   5   40.88    5.55
  -3  13   5   39.55    4.89
  -2 -13   5    0.88    2.85
   2  13  -5    1.36    2.01
   2 -13  -5    2.07    2.57
  -2  13   5    2.07    2.14
  -1 -13   5   58.69    6.55
   1  13  -5   63.81    6.44
  -1  13   5   72.98    6.42
   1 -13  -5   56.99    6.10
   0  13  -5   72.80    6.81
   0 -13   5   74.35    7.15
   0 -13  -5   82.92    7.02
   0  13   5   68.93    6.33
  -1  13  -5   12.60    3.13
  -1 -13  -5    2.83    2.70
   1 -13   5   10.14    3.66
   1  13   5   13.56    2.85
  -2 -13  -5  114.90    8.00
  -2  13  -5  108.04    7.62
   2 -13   5  105.68    8.22
   2  13   5  122.65    7.57
  -3  13  -5   39.08    5.12
   3  13   5   37.85    4.79
  -3 -13  -5   28.65    4.80
   3 -13   5   35.28    5.43
   4 -13   5   76.44    6.67
   4 -13   5   65.52    6.75
   4  13   5   62.95    6.06
  -4  13  -5   71.95    6.88
  -4 -13  -5   73.29    7.12
   5 -13   5  210.06   11.12
   5  13   5  209.74   10.53
  -5  13  -5  186.50   10.93
   5 -13   5  191.82   10.97
  -5 -13  -5  198.13   11.41
   6  13   5    4.18    2.52
  -6  13  -5    1.46    2.42
  -6 -13  -5   -0.54    2.92
   6 -13   5   -0.46    2.57
   6 -13   5   -1.06    2.90
 -17   0   6  539.24   21.61
 -16   0   6   59.57    6.39
 -15   0   6  232.15   11.42
 -14   0   6   17.11    3.47
  13   0  -6    2.75    1.50
 -13   0   6    0.01    1.74
  12   0  -6  825.32   26.22
 -12   0   6  814.23   27.56
  11   0  -6  111.03    5.56
 -11   0   6  116.61    5.18
 -11   0   6  108.07    6.33
 -10   0   6  355.39   11.70
  10   0  -6  336.84   12.21
 -10   0   6  349.52   13.30
  -9   0   6  844.92   25.17
  -9   0   6  812.32   26.70
   9   0  -6  832.61   25.83
  -8   0   6   43.21    2.53
  -8   0   6   38.46    3.34
   8   0  -6   41.00    2.84
  -7   0   6  614.04   18.62
   7   0  -6  629.33   19.35
  -7   0   6  606.41   19.94
  -6   0   6  133.15    4.65
  -6   0   6  124.95    5.64
   6   0  -6  127.21    5.12
  -5   0   6    2.62    0.82
   5   0  -6    2.47    1.04
  -5   0   6    2.67    1.25
   4   0  -6 1211.86   36.34
  -4   0   6 1231.82   36.70
  -4   0   6 1271.73   35.82
   3   0  -6  404.47   12.63
  -3   0   6  410.34   12.11
  -3   0   6  399.60   12.76
  -2   0   6  189.82    6.28
   2   0  -6  181.39    6.25
  -1   0   6  132.90    4.46
   1   0  -6  130.52    4.73
   0   0  -6 3837.44  110.02
   0   0   6 3880.42  109.92
   0   0  -6 3855.67  109.89
   0   0  -6 3784.68  109.86
  -1   0  -6    5.43    0.49
  -1   0  -6    5.91    1.00
  -1   0  -6    5.98    1.01
   1   0   6    7.63    1.06
   2   0   6 1170.92   33.76
  -2   0  -6 1131.71   33.87
  -2   0  -6 1159.06   33.98
  -2   0  -6 1147.64   33.22
   3   0   6  104.47    4.38
   3   0   6  113.10    4.45
  -3   0  -6  110.00    4.53
  -3   0  -6  106.83    3.78
   3   0   6  113.40    4.43
   4   0   6    4.69    1.09
  -4   0  -6    8.11    1.01
   4   0   6    5.83    1.30
   4   0   6    7.07    1.25
  -4   0  -6    6.46    1.30
  -5   0  -6  224.76    7.62
  -5   0  -6  224.86    8.25
   5   0   6  226.07    8.07
   5   0   6  221.42    8.08
  -6   0  -6  703.82   22.62
  -6   0  -6  737.00   22.03
   6   0   6  727.61   22.54
   6   0   6  713.25   22.42
   7   0   6 1653.65   49.40
  -7   0  -6 1686.83   48.94
  -7   0  -6 1621.47   49.48
   7   0   6 1669.30   49.29
   8   0   6  177.61    7.95
  -8   0  -6  201.12    8.16
  -8   0  -6  209.90    7.85
   8   0   6  196.39    7.95
   9   0   6  319.05   11.85
  -9   0  -6  321.14   11.42
  -9   0  -6  307.67   11.76
   9   0   6  304.94   11.48
 -10   0  -6   13.87    2.48
 -10   0  -6   11.88    2.44
  10   0   6   17.38    2.79
  10   0   6   19.51    2.68
  11   0   6  116.38    6.37
 -11   0  -6  116.57    6.13
  11   0   6  104.81    5.88
 -11   0  -6  111.57    6.14
  12   0   6  486.06   17.67
  12   0   6  468.79   17.14
 -12   0  -6  503.95   17.65
 -12   0  -6  479.66   17.23
 -13   0  -6   12.62    2.75
  13   0   6   11.30    2.59
  13   0   6   11.01    2.67
 -13   0  -6   11.73    2.65
 -14   0  -6  104.47    6.55
 -14   0  -6  108.95    6.66
  14   0   6  113.00    6.81
 -15   0  -6  102.32    6.71
 -15   0  -6   97.43    6.42
  15   0   6   97.97    6.63
  16   0   6   29.40    4.24
  17   0   6  477.62   19.31
 -17   1   6   10.26    3.46
 -17  -1   6   11.49    3.63
 -16  -1   6  360.06   15.65
 -16   1   6  352.26   15.63
 -15  -1   6   25.86    4.25
 -15   1   6   29.02    4.47
 -14   1   6   30.46    4.42
 -14  -1   6   33.13    4.41
  14  -1  -6   36.56    3.74
 -13   1   6  164.51    8.84
  13  -1  -6  174.06    8.09
  13   1  -6  170.50    8.85
 -13  -1   6  173.60    8.95
  12  -1  -6   20.91    2.96
  12   1  -6   22.45    3.35
 -12  -1   6   26.08    3.73
 -12   1   6   27.26    3.81
  11   1  -6  859.68   26.92
  11  -1  -6  836.20   27.71
  11   1  -6  888.49   28.87
 -11  -1   6  882.21   27.10
 -11   1   6  878.46   28.72
 -11  -1   6  869.67   28.62
 -10  -1   6  178.89    8.28
 -10   1   6  187.90    8.42
 -10  -1   6  181.58    7.27
 -10   1   6  177.76    6.59
  10  -1  -6  179.38    7.82
  10   1  -6  184.62    7.15
  -9   1   6   63.21    3.01
   9  -1  -6   59.96    3.92
   9   1  -6   62.05    3.41
  -9  -1   6   68.60    3.69
  -9   1   6   66.35    4.35
  -9  -1   6   63.45    4.22
   9   1  -6   58.50    4.42
   8   1  -6  681.30   20.76
  -8  -1   6  668.69   20.78
  -8   1   6  664.84   20.09
   8   1  -6  690.90   22.15
  -8  -1   6  669.39   21.93
   8  -1  -6  677.67   21.56
  -8   1   6  661.95   21.94
   7   1  -6    4.13    1.01
  -7  -1   6    2.01    1.12
  -7   1   6    4.12    0.79
  -7  -1   6    3.65    1.18
   7  -1  -6    3.29    1.23
   7   1  -6    5.15    1.40
  -7   1   6    4.33    1.45
   6  -1  -6  405.67   13.56
  -6   1   6  421.74   13.95
  -6   1   6  424.21   12.28
  -6  -1   6  389.63   13.77
   6   1  -6  391.58   13.83
  -6  -1   6  417.60   13.03
   6   1  -6  426.95   13.00
   5  -1  -6  731.12   22.84
   5   1  -6  734.90   23.08
  -5  -1   6  767.67   22.34
   5   1  -6  742.89   22.25
  -5  -1   6  751.07   23.10
  -4   1   6  234.03    8.24
  -4  -1   6  236.69    8.27
   4  -1  -6  233.98    8.15
  -4  -1   6  235.06    7.68
   4   1  -6  230.28    7.63
  -3   1   6  152.38    5.56
   3   1  -6  150.58    5.17
   3  -1  -6  141.80    5.48
  -3  -1   6  150.87    5.18
   3   1  -6  149.78    5.55
   2  -1  -6  130.60    4.93
   2   1  -6  132.32    4.83
   2   1  -6  134.49    4.65
   2  -1  -6  128.11    4.15
  -2   1   6  134.04    4.79
   1  -1  -6 1511.79   43.96
   1   1  -6 1538.02   43.74
  -1   1   6 1538.46   43.59
  -1   1   6 1437.41   43.89
   1  -1  -6 1526.17   43.51
   1   1  -6 1509.36   43.77
   0   1   6 1428.70   42.32
   0   1  -6 1431.02   42.28
   0  -1  -6 1476.78   42.16
   0   1   6 1486.40   41.88
   0  -1  -6 1430.91   42.33
   0   1  -6 1468.66   42.02
  -1   1  -6 1525.36   45.73
  -1  -1  -6 1598.62   45.73
  -1   1  -6 1580.61   45.31
   1   1   6 1561.36   45.74
   1  -1   6 1587.73   45.34
  -1   1  -6 1567.83   45.74
  -1  -1  -6 1582.47   45.71
  -2  -1  -6  767.29   23.02
   2  -1   6  761.82   23.23
   2  -1   6  777.16   23.26
   2   1   6  771.06   23.17
   2  -1   6  779.68   22.70
  -2  -1  -6  765.35   22.43
  -2  -1  -6  764.04   23.20
  -2   1  -6  787.17   22.65
  -2   1  -6  758.73   23.17
   3  -1   6  720.61   20.85
  -3  -1  -6  649.42   21.28
  -3   1  -6  708.40   20.74
  -3   1  -6  691.91   21.28
  -3  -1  -6  715.26   20.40
   3  -1   6  696.93   21.38
   3   1   6  708.42   21.34
  -3  -1  -6  687.30   21.03
  -4  -1  -6   59.45    3.23
   4  -1   6   56.15    2.86
   4   1   6   57.25    2.92
   4  -1   6   57.86    3.19
   4   1   6   53.57    2.82
  -4   1  -6   57.08    2.76
  -4  -1  -6   58.58    2.48
   4   1   6   57.45    3.24
  -4   1  -6   57.68    3.08
   5   1   6  765.50   23.18
   5   1   6  766.07   23.18
  -5   1  -6  774.99   23.06
  -5   1  -6  746.06   23.51
   5   1   6  722.89   23.50
  -5  -1  -6  767.50   22.77
  -5  -1  -6  769.14   23.73
   5  -1   6  771.63   23.17
   5  -1   6  767.48   23.63
  -6  -1  -6  378.47   13.07
   6  -1   6  371.36   12.97
  -6   1  -6  394.41   12.99
   6   1   6  380.53   12.53
   6   1   6  369.46   12.98
  -6   1  -6  384.34   12.51
  -6  -1  -6  375.45   12.24
   6  -1   6  384.73   12.65
   7  -1   6    1.90    1.23
  -7  -1  -6    1.15    1.15
  -7   1  -6    0.21    1.09
  -7  -1  -6    2.83    1.12
   7  -1   6    0.49    1.15
   7   1   6    1.71    1.52
  -7   1  -6    2.43    1.19
   7   1   6    2.74    1.15
   8   1   6  628.01   20.44
  -8  -1  -6  635.33   21.08
  -8  -1  -6  670.63   20.47
  -8   1  -6  649.51   20.99
   8  -1   6  650.62   20.77
   8   1   6  638.20   21.14
  -8   1  -6  652.93   20.69
   8  -1   6  620.81   20.96
  -9  -1  -6  115.84    6.19
   9   1   6  121.40    5.85
  -9   1  -6  135.67    6.38
  -9  -1  -6  138.20    6.03
   9   1   6  123.54    6.54
   9  -1   6  127.74    6.17
   9  -1   6  124.15    6.33
  -9   1  -6  144.43    6.32
  10  -1   6  356.39   13.29
  10   1   6  391.49   13.98
 -10  -1  -6  292.51   13.04
 -10  -1  -6  378.56   13.18
  10  -1   6  354.23   13.47
 -10   1  -6  384.22   13.55
 -10   1  -6  386.13   13.39
  10   1   6  360.27   12.95
 -11   1  -6  221.52    9.20
 -11  -1  -6  223.30    9.07
  11   1   6  211.03    8.74
 -11  -1  -6  210.54    9.30
 -11   1  -6  213.96    9.15
  11  -1   6  198.89    9.23
  11   1   6  217.40    9.59
  11  -1   6  178.74    8.74
  12   1   6    1.18    1.78
  12  -1   6    2.85    1.74
 -12  -1  -6    2.42    1.73
 -12   1  -6    0.52    1.45
  12  -1   6    0.57    1.89
 -12   1  -6    0.94    1.75
 -12  -1  -6    0.78    1.72
  12   1   6   -0.13    1.48
  13  -1   6  406.65   15.20
 -13   1  -6  387.95   14.88
 -13   1  -6  377.32   14.92
  13  -1   6  404.98   15.20
 -13  -1  -6  396.59   15.26
 -13  -1  -6  384.16   14.83
  13   1   6  374.48   15.32
 -14  -1  -6  104.96    6.74
  14  -1   6  115.12    7.01
 -14   1  -6  115.65    6.66
 -14  -1  -6  122.48    6.95
  14  -1   6  108.41    6.78
 -14   1  -6  110.51    6.79
  14   1   6  110.78    7.07
 -15   1  -6   43.22    4.81
 -15   1  -6   39.22    4.44
  15  -1   6   47.97    4.91
 -15  -1  -6   43.41    4.85
 -15  -1  -6   48.53    5.13
  15   1   6   39.67    4.82
  16  -1   6  160.21    9.01
 -16   1  -6  161.22    8.98
  16   1   6  163.78    9.39
 -16  -1  -6  171.44    9.26
  17   1   6    7.78    3.01
 -17  -2   6   78.21    7.35
 -17   2   6   67.99    7.22
 -16   2   6   61.51    6.48
 -16  -2   6   61.03    6.42
  15  -2  -6   45.90    4.63
 -15   2   6   39.61    5.07
 -15  -2   6   36.58    4.86
  15   2  -6   45.06    5.40
  14  -2  -6  127.76    7.14
 -14   2   6  127.40    7.78
 -14  -2   6  118.97    7.62
  14   2  -6  134.34    8.05
 -13  -2   6  107.06    6.87
 -13   2   6  113.44    6.99
  13  -2  -6  108.59    6.33
  13   2  -6  106.80    7.01
 -12  -2   6  212.58   10.08
 -12   2   6  214.11   10.15
  12   2  -6  215.93   10.19
 -12  -2   6  229.07    9.22
  12  -2  -6  222.59    9.67
  11  -2  -6  107.35    6.10
 -11  -2   6   96.32    6.11
  11   2  -6  123.64    6.81
 -11   2   6  115.34    6.60
 -11  -2   6  116.64    5.83
  10   2  -6  149.26    5.86
 -10  -2   6  165.97    6.90
 -10   2   6  155.40    7.72
  10  -2  -6  150.08    7.23
  10   2  -6  152.91    7.72
 -10  -2   6  142.53    7.41
  -9   2   6   50.15    4.20
  -9   2   6   52.18    2.45
  -9  -2   6   49.95    4.06
   9   2  -6   53.71    2.81
   9  -2  -6   54.25    3.97
  -9  -2   6   54.10    3.63
   9   2  -6   49.91    4.17
   8   2  -6    3.66    0.89
   8  -2  -6    3.62    1.51
   8   2  -6    2.57    1.46
  -8   2   6    2.70    1.63
  -8   2   6    3.82    0.73
  -8  -2   6    2.08    1.30
  -8  -2   6    2.09    1.32
   7   2  -6   37.42    2.07
  -7   2   6   37.23    3.27
  -7  -2   6   42.99    2.86
   7   2  -6   39.53    3.27
  -7  -2   6   40.10    3.21
   7  -2  -6   38.52    3.06
   6   2  -6  641.49   18.93
   6  -2  -6  603.93   20.16
   6   2  -6  661.23   20.51
  -6  -2   6  635.75   19.68
  -6   2   6  624.45   20.33
   5   2  -6   84.75    4.28
   5   2  -6   90.15    4.36
   5   2  -6   95.90    3.46
   5  -2  -6   88.28    4.37
  -5   2   6   86.97    4.45
  -5  -2   6   95.15    4.07
   4   2  -6 1742.65   49.43
  -4   2   6 1715.29   50.33
  -4  -2   6 1734.80   50.00
   4   2  -6 1708.03   50.33
   4  -2  -6 1695.68   50.38
   4   2  -6 1683.84   50.33
  -3   2   6  171.13    6.30
  -3  -2   6  173.00    6.15
   3   2  -6  175.50    5.68
   3  -2  -6  168.42    5.19
   3   2  -6  169.80    6.32
   3  -2  -6  172.66    6.45
   3   2  -6  165.11    6.20
   2   2  -6   63.49    3.04
   2  -2  -6   66.86    3.18
  -2   2   6   68.53    3.07
   2   2  -6   63.70    2.67
  -2   2   6   58.73    2.96
   2  -2  -6   63.69    2.44
   1  -2  -6  103.03    3.86
  -1   2   6  105.81    4.22
   1  -2  -6  105.63    4.28
   1   2  -6  104.63    4.18
  -1   2   6  111.54    4.00
   1   2  -6  107.47    4.03
   0  -2   6   -0.70    0.66
   0  -2  -6    1.01    0.75
   0  -2  -6    0.82    0.81
   0  -2   6    0.12    0.71
   0   2  -6    0.46    0.67
   0   2   6    0.12    0.62
   0   2   6    0.14    0.82
   1   2   6   16.83    1.16
  -1   2  -6   21.70    1.55
   1  -2   6   20.96    1.78
   1  -2   6   20.19    1.19
   1  -2   6   20.13    1.71
   1   2   6   17.53    1.68
  -1  -2  -6   16.79    1.53
  -1  -2  -6   16.55    1.49
  -2   2  -6  601.04   18.57
   2   2   6  608.37   18.04
   2  -2   6  618.83   19.07
  -2  -2  -6  621.19   18.67
  -2  -2  -6  622.52   19.01
   2  -2   6  624.11   18.07
   2   2   6  614.36   19.04
  -3   2  -6    6.30    1.13
   3   2   6    7.64    1.44
   3  -2   6    7.25    0.91
  -3  -2  -6    8.93    1.48
   3   2   6    7.30    0.81
   3  -2   6    7.64    1.38
  -3  -2  -6    6.49    1.10
   4   2   6  463.57   15.15
   4  -2   6  474.99   14.26
  -4  -2  -6  446.54   14.46
  -4   2  -6  462.46   14.65
   4  -2   6  481.55   15.32
  -4  -2  -6  476.65   14.20
  -4  -2  -6  464.56   15.20
  -4   2  -6  453.72   14.94
  -5  -2  -6  168.27    6.76
   5  -2   6  155.44    6.60
  -5   2  -6  157.78    6.17
  -5   2  -6  166.70    6.46
   5  -2   6  161.05    5.87
   5   2   6  160.81    5.95
   5   2   6  154.78    6.56
   5   2   6  160.45    5.94
  -5  -2  -6  152.98    5.67
  -6  -2  -6  636.31   19.55
   6   2   6  632.18   19.61
   6  -2   6  646.31   19.66
  -6   2  -6  625.34   20.21
  -6  -2  -6  653.51   20.62
   6   2   6  648.99   19.65
  -6   2  -6  635.13   20.00
   6  -2   6  633.81   20.55
   6   2   6  607.54   20.45
  -7  -2  -6  291.37   11.22
  -7  -2  -6  302.42   10.44
   7   2   6  307.77   10.44
  -7   2  -6  307.84   10.89
   7  -2   6  305.37   11.39
  -7   2  -6  305.29   11.01
   7   2   6  308.89   11.45
   7  -2   6  312.49   10.60
  -8  -2  -6    0.11    1.43
   8   2   6   -0.20    1.39
  -8   2  -6    0.02    1.28
   8  -2   6    1.49    1.18
  -8  -2  -6    0.34    1.04
  -8   2  -6   -0.03    1.15
   8  -2   6   -1.94    1.37
   8   2   6    0.96    1.16
  -9   2  -6  102.60    5.48
  -9  -2  -6  119.07    5.40
   9   2   6  116.35    5.20
   9  -2   6  103.60    5.85
   9   2   6   95.58    5.78
   9  -2   6  109.84    5.42
  -9   2  -6  104.66    5.59
  -9  -2  -6  109.43    6.01
  10  -2   6   79.07    5.42
 -10   2  -6   90.57    5.32
 -10   2  -6   89.56    5.11
  10  -2   6   89.12    4.98
 -10  -2  -6   97.40    5.66
  10   2   6   80.29    4.51
 -10  -2  -6   84.71    4.80
  10   2   6   83.32    5.40
 -11  -2  -6  326.12   13.26
 -11   2  -6  347.18   13.17
  11   2   6  349.08   12.32
  11  -2   6  343.38   12.84
 -11  -2  -6  343.79   12.73
 -11   2  -6  339.97   12.93
  11  -2   6  341.66   13.46
  11   2   6  337.44   13.54
 -12   2  -6  245.53   10.82
 -12   2  -6  260.43   10.74
 -12  -2  -6  258.02   11.21
  12  -2   6  245.87   11.10
  12   2   6  267.58   11.53
  12  -2   6  270.98   10.78
 -12  -2  -6  259.03   10.65
  13  -2   6   11.58    2.98
 -13  -2  -6   11.95    2.81
 -13  -2  -6   12.52    2.83
 -13   2  -6    9.20    2.32
  13  -2   6   12.99    2.61
 -13   2  -6   12.04    2.78
  13   2   6    6.72    2.56
  14  -2   6  107.05    7.17
 -14  -2  -6  112.33    6.82
  14  -2   6  115.20    6.79
 -14  -2  -6  107.58    6.94
 -14   2  -6  119.90    7.11
  14   2   6  125.90    7.56
 -14   2  -6  115.84    6.76
  15   2   6    4.58    2.37
  15  -2   6    4.64    2.58
 -15  -2  -6    6.33    2.58
 -15   2  -6    2.41    2.28
 -16   2  -6   65.25    6.15
  16   2   6   73.40    6.71
 -16  -2  -6   63.52    6.16
  17   2   6   16.53    3.86
  17   3  -6    6.28    2.90
 -17  -3   6    8.59    3.38
 -17   3   6    3.66    2.93
 -16  -3   6    7.29    3.07
  16   3  -6    3.92    2.75
 -16   3   6   -0.35    2.35
  16  -3  -6    7.83    2.53
  15   3  -6   89.65    7.25
 -15   3   6   80.81    6.97
  15  -3  -6   92.48    6.34
 -15  -3   6   66.36    6.44
  14   3  -6   35.71    4.81
 -14  -3   6   36.41    4.77
  14  -3  -6   36.13    4.38
 -14   3   6   38.32    4.93
[truncated: 968,958 more chars]
