# Supplementary material for: (N-Phenyl­thio­urea-κS)bis­(tri­phenylphosphane-κP)silver(I) nitrate
Source: Acta Crystallogr Sect E Struct Rep Online. 2014 Jun 25;70(Pt 7):m281–2. doi: 10.1107/S1600536814014147 (PMC4120613; doi:10.1107/S1600536814014147)
Supplement: Supplementary file 2 [file e-70-0m281-Isup2.hkl]

#
# h,k,l, Fc-squared, Fo-squared, sigma(Fo-squared) and status flag
#
data_I
_shelx_title ' sm50 in P2(1)/c'
_shelx_refln_list_code          4
_shelx_F_calc_maximum      461.29
_exptl_crystal_F_000      1736.00
_reflns_d_resolution_high  0.7564
 
loop_
 _symmetry_equiv_pos_as_xyz
 'x, y, z'
 '-x, y+1/2, -z+1/2'
 '-x, -y, -z'
 'x, -y-1/2, z-1/2'
 
_cell_length_a    13.6113
_cell_length_b    10.6431
_cell_length_c    26.4365
_cell_angle_alpha  90.000
_cell_angle_beta   96.068
_cell_angle_gamma  90.000
 
_shelx_F_squared_multiplier     1.000
 
loop_
 _refln_index_h
 _refln_index_k
 _refln_index_l
 _refln_F_squared_calc
 _refln_F_squared_meas
 _refln_F_squared_sigma
 _refln_observed_status
   1   0   0     7411.51     7591.49    112.40 o
   2   0   0    19484.32    20412.17    296.18 o
   3   0   0     2875.27     2938.22     51.96 o
   4   0   0     5927.36     5917.98     96.89 o
   5   0   0    29619.16    29849.43    438.60 o
   6   0   0    26537.63    28184.58    418.05 o
   7   0   0    18962.24    20768.20    316.19 o
   8   0   0    21514.85    22528.66    344.42 o
   9   0   0     1270.77     1229.19     40.46 o
  10   0   0     6154.68     5958.05    114.69 o
  11   0   0     1912.09     1980.16     57.55 o
  12   0   0     2141.47     1979.78     59.21 o
  13   0   0       66.81       65.52     33.96 o
  14   0   0      924.72      796.64     68.22 o
  15   0   0     2222.58     2336.55    109.20 o
  16   0   0     6506.23     6490.27    246.07 o
  17   0   0       34.59      137.14     43.60 o
   1   1   0    22821.35    24837.08    436.59 o
   2   1   0     1572.47     1618.18     28.17 o
   3   1   0     7996.21     8594.20     93.38 o
   4   1   0    63556.17    66699.12    677.25 o
   5   1   0      264.11      289.14     11.96 o
   6   1   0    14200.58    14096.95    154.55 o
   7   1   0    10138.16     9663.79    112.25 o
   8   1   0      496.25      605.38     19.80 o
   9   1   0     8312.42     7976.34     99.62 o
  10   1   0      747.59      683.10     32.47 o
  11   1   0     3862.75     3699.10     60.37 o
  12   1   0     4234.03     4292.28     67.54 o
  13   1   0      352.54      355.33     26.18 o
  14   1   0     1490.66     1588.39     49.86 o
  15   1   0      693.85      628.89     45.49 o
  16   1   0      430.70      538.95     45.21 o
  17   1   0     2995.46     3369.91    137.20 o
   0   2   0     2127.36     2293.94     40.14 o
   1   2   0    25237.68    26904.06    294.68 o
   2   2   0     3711.15     3893.13     53.78 o
   3   2   0    13270.50    13333.13    181.89 o
   4   2   0     2519.14     2554.81     40.84 o
   5   2   0    28456.67    29417.45    306.56 o
   6   2   0     9778.76     9991.16    113.80 o
   7   2   0     1137.65     1035.22     23.24 o
   8   2   0       25.46       18.92      8.64 o
   9   2   0      127.73      167.01     13.34 o
  10   2   0      572.00      590.31     22.47 o
  11   2   0    14546.69    14317.94    214.20 o
  12   2   0       55.44       92.49     15.66 o
  13   2   0     5325.10     5061.12     92.83 o
  14   2   0      544.17      496.13     35.77 o
  15   2   0     1050.96     1048.58     56.93 o
  16   2   0      181.99      205.98     39.06 o
  17   2   0     1389.55     1500.03     84.95 o
   1   3   0    11620.03    12527.43    133.88 o
   2   3   0     1111.65     1038.43     22.94 o
   3   3   0    21382.14    23205.24    281.59 o
   4   3   0     2272.68     1988.35     43.18 o
   5   3   0      441.31      435.79     21.29 o
   6   3   0     5102.11     5132.21     76.17 o
   7   3   0     4249.95     3967.49     70.17 o
   8   3   0      650.65      682.21     24.28 o
   9   3   0       11.67       49.81     12.58 o
  10   3   0       43.14       32.85     14.34 o
  11   3   0     2370.45     2410.51     77.60 o
  12   3   0     1879.03     1843.80     59.66 o
  13   3   0     1225.01     1149.96     52.30 o
  14   3   0     1008.61     1012.88     48.52 o
  15   3   0      442.48      453.60     36.91 o
  16   3   0      770.41      835.69     54.62 o
  17   3   0       43.06      121.94     37.83 o
   0   4   0       49.12       76.52     11.54 o
   1   4   0     1256.96     1271.62     22.43 o
   2   4   0     1649.06     1670.95     33.47 o
   3   4   0     2427.25     2565.62     38.88 o
   4   4   0     7150.02     7887.05    120.78 o
   5   4   0     4567.30     4761.27     82.61 o
   6   4   0     1506.60     1512.41     40.81 o
   7   4   0     1151.60     1282.57     39.55 o
   8   4   0     2186.73     2111.06     59.21 o
   9   4   0       64.22       55.35     17.26 o
  10   4   0     3858.30     3681.75     90.29 o
  11   4   0     1637.71     1666.38     53.10 o
  12   4   0      114.57      103.25     28.38 o
  13   4   0      233.59      244.66     28.08 o
  14   4   0      501.06      555.05     39.06 o
  15   4   0       77.16       85.07     24.35 o
  16   4   0     1026.50     1074.25     63.24 o
  17   4   0       39.26       59.41     30.28 o
   1   5   0     2940.47     3055.13     43.13 o
   2   5   0     1550.30     1525.19     31.09 o
   3   5   0       32.28       16.23      8.42 o
   4   5   0     1000.97      742.85     19.48 o
   5   5   0     3058.31     3120.84     70.00 o
   6   5   0     4050.64     4014.55     77.27 o
   7   5   0      215.18      175.60     23.90 o
   8   5   0       11.81      -11.99     13.56 o
   9   5   0      443.33      388.57     29.60 o
  10   5   0       69.41       64.18     20.34 o
  11   5   0      112.67      115.69     21.80 o
  12   5   0        0.79        9.62     18.99 o
  13   5   0       61.63       60.94     21.51 o
  14   5   0      186.94      171.46     27.69 o
  15   5   0      397.05      486.42     39.84 o
  16   5   0       58.27       99.30     27.29 o
   0   6   0    14317.08    13941.10    220.23 o
   1   6   0       99.51      122.81     10.90 o
   2   6   0     2430.81     2286.05     37.37 o
   3   6   0     2428.09     2501.64     39.86 o
   4   6   0     2624.14     2511.56     40.11 o
   5   6   0     6840.26     6471.89     97.90 o
   6   6   0    10102.04    10064.72    142.19 o
   7   6   0        1.00        5.86     15.63 o
   8   6   0      257.65      246.95     25.41 o
   9   6   0      654.92      662.97     37.23 o
  10   6   0     5419.56     5313.37    106.50 o
  11   6   0      269.29      272.23     28.67 o
  12   6   0       13.46       -3.77     19.58 o
  13   6   0      214.70      236.11     30.23 o
  14   6   0      192.93      188.61     31.59 o
  15   6   0        0.56       -1.73     22.68 o
  16   6   0      435.51      519.83     58.12 o
   1   7   0    22728.32    22597.60    245.57 o
   2   7   0     2438.33     2340.24     40.18 o
   3   7   0     3568.42     3494.56     52.45 o
   4   7   0     3367.86     3390.61     51.46 o
   5   7   0      487.72      485.10     26.21 o
   6   7   0     3299.03     3116.76    216.72 o
   7   7   0      372.59      351.05     37.40 o
   8   7   0      534.84      514.81     33.44 o
   9   7   0     1820.93     1655.68     62.33 o
  10   7   0        2.04       17.68     18.39 o
  11   7   0     4616.20     4537.10    100.41 o
  12   7   0     2970.37     3006.55     90.48 o
  13   7   0      813.91      802.81     48.88 o
  14   7   0       67.08       90.64     26.56 o
  15   7   0      142.29      175.69     31.38 o
   0   8   0    13610.34    12972.16    214.28 o
   1   8   0     6888.38     6501.82    193.04 o
   2   8   0     1379.47     1323.77     31.21 o
   3   8   0       59.28       78.99     13.63 o
   4   8   0      170.85      211.58     20.09 o
   5   8   0    14475.44    14099.44    195.81 o
   6   8   0     9680.19     9421.95    142.52 o
   7   8   0     1258.50     1264.79     42.32 o
   8   8   0     3089.54     3162.39     74.45 o
   9   8   0     1154.01     1171.82     54.34 o
  10   8   0     2628.17     2616.78     72.84 o
  11   8   0     3223.85     3103.65     82.30 o
  12   8   0       53.53       50.10     24.15 o
  13   8   0     4613.67     4657.29    110.18 o
  14   8   0      336.82      380.93     38.59 o
   1   9   0      153.94      151.09     17.41 o
   2   9   0     4416.07     4254.41     71.58 o
   3   9   0      434.20      431.68     28.25 o
   4   9   0     3561.29     3401.97     69.68 o
   5   9   0       85.08       89.38     18.10 o
   6   9   0     4361.35     4271.49     83.13 o
   7   9   0     5999.12     6029.21    149.42 o
   8   9   0        0.27        0.93     26.08 o
   9   9   0     3125.80     2920.40     78.02 o
  10   9   0     1697.76     1729.68     84.94 o
  11   9   0     1232.05     1308.96     58.80 o
  12   9   0     7283.71     7415.38    202.95 o
  13   9   0      122.57       82.26     28.10 o
   0  10   0     2967.82     2896.68    135.91 o
   1  10   0     1598.40     1574.15     46.46 o
   2  10   0     1352.37     1358.66     44.32 o
   3  10   0     1219.65     1142.57     41.88 o
   4  10   0      518.74      521.71     31.59 o
   5  10   0     4917.79     5009.34     93.95 o
   6  10   0     7603.53     7482.13    125.99 o
   7  10   0       55.21       94.05     22.16 o
   8  10   0     5011.88     4689.27    115.28 o
   9  10   0      219.31      259.13     29.98 o
  10  10   0     2923.72     2791.35     83.65 o
  11  10   0     4183.65     4328.09    106.49 o
  12  10   0        2.53       58.22     25.56 o
   1  11   0     2629.57     2696.65     70.75 o
   2  11   0      771.49      810.41     43.31 o
   3  11   0      201.65      234.82     26.97 o
   4  11   0      210.52      209.97     27.13 o
   5  11   0       37.06       60.79     19.93 o
   6  11   0      548.24      522.26     34.96 o
   7  11   0     5673.92     5568.83    117.96 o
   8  11   0        2.07       37.03     20.63 o
   9  11   0     3661.11     3778.33     96.25 o
  10  11   0      679.40      631.59     53.40 o
  11  11   0     1025.87     1305.43     63.82 o
   0  12   0      516.39      711.34     69.29 o
   1  12   0       92.67       82.74     25.52 o
   2  12   0      135.26      184.84     26.48 o
   3  12   0     3531.64     3237.55     96.03 o
   4  12   0      634.32      684.78     46.17 o
   5  12   0      735.50      709.07     44.39 o
   6  12   0      161.89      194.10     31.97 o
   7  12   0        8.66        2.75     26.13 o
   8  12   0      529.10      642.54     44.74 o
   9  12   0      617.65      625.76     49.45 o
   1  13   0       97.12      108.18     28.27 o
   2  13   0        9.93       34.67     38.27 o
   3  13   0        2.55       70.90     22.91 o
   4  13   0     1265.36     1351.67     61.07 o
   5  13   0       20.02       59.67     29.22 o
   6  13   0      164.87      217.22     42.22 o
   0  14   0      234.06      312.88     56.55 o
   1  14   0      673.26      660.84     53.03 o
 -17   1   1      507.15      480.27     55.00 o
 -16   1   1     2206.75     2335.05     94.29 o
 -15   1   1        0.08       14.43     30.22 o
 -14   1   1      928.11     1003.28     46.21 o
 -13   1   1      215.22      258.83     23.61 o
 -12   1   1       90.23       89.51     14.04 o
 -11   1   1      125.74      154.17     15.46 o
 -10   1   1     2884.79     2932.65     52.17 o
  -9   1   1     9750.82    10167.89    121.48 o
  -8   1   1      849.59      722.33     21.04 o
  -7   1   1    23948.31    26482.09    280.89 o
  -6   1   1       79.81       23.11      8.15 o
  -5   1   1     4145.65     4322.11     54.08 o
  -4   1   1      737.58      705.16     15.48 o
  -3   1   1     3158.67     3093.32     38.24 o
  -2   1   1      196.00      154.37      6.30 o
  -1   1   1    10980.16    12053.56    158.65 o
   0   1   1     2393.00     2551.05     30.57 o
   1   1   1      599.97      601.74     11.94 o
   2   1   1     1361.70     1384.13     18.14 o
   3   1   1      607.50      599.33     14.40 o
   4   1   1     5602.34     6102.81     70.57 o
   5   1   1     3587.52     3793.25     49.15 o
   6   1   1     8216.73     8448.82     98.20 o
   7   1   1     3671.08     3414.41     48.96 o
   8   1   1     1815.81     1776.84     33.30 o
   9   1   1     1371.73     1352.39     30.36 o
  10   1   1      140.14      130.70     14.38 o
  11   1   1      799.29      786.84     28.62 o
  12   1   1      695.81      660.47     26.54 o
  13   1   1      388.83      341.03     23.53 o
  14   1   1       73.72      111.92     20.13 o
  15   1   1     1693.60     1780.56     89.97 o
  16   1   1     1171.34     1376.21     66.39 o
  17   1   1     1968.09     2109.26     96.53 o
 -17   2   1      842.22     1102.34     75.52 o
 -16   2   1      686.25      769.29     62.35 o
 -15   2   1     2132.52     2263.94     76.54 o
 -14   2   1       31.86       15.61     20.00 o
 -13   2   1     1189.70     1200.34     48.27 o
 -12   2   1     7976.40     7718.66    134.87 o
 -11   2   1      333.87      372.84     22.78 o
 -10   2   1     9670.19     9379.38    115.73 o
  -9   2   1      427.54      381.31     17.44 o
  -8   2   1    14950.45    15051.58    168.65 o
  -7   2   1     2938.39     2735.63     41.46 o
  -6   2   1        7.81       10.49      7.17 o
  -5   2   1    15032.06    15881.35    182.68 o
  -4   2   1    20335.21    22006.32    294.28 o
  -3   2   1        9.65       22.59      8.78 o
  -2   2   1       39.66       73.67      9.54 o
  -1   2   1     9345.36    10102.52    107.18 o
   0   2   1       62.50       65.70      4.95 o
   1   2   1     1910.08     1990.69     27.46 o
   2   2   1   128346.19   137737.50   1603.03 o
   3   2   1     8090.67     8270.66    106.02 o
   4   2   1      485.01      571.79     14.99 o
   5   2   1      393.62      379.32     12.73 o
   6   2   1      971.93      856.82     19.91 o
   7   2   1    11211.20    12049.98    136.81 o
   8   2   1      419.61      456.12     17.81 o
   9   2   1     3722.49     3674.45     55.63 o
  10   2   1     2452.10     2469.48     55.99 o
  11   2   1     4577.95     4467.13    113.51 o
  12   2   1     4964.62     5041.71     82.31 o
  13   2   1      488.38      472.07     29.90 o
  14   2   1        4.78       31.11     16.96 o
  15   2   1      131.53      104.26     24.24 o
  16   2   1     4531.85     4442.17    134.92 o
  17   2   1     3394.58     3427.08    119.24 o
 -17   3   1      362.02      428.61     51.13 o
 -16   3   1     1533.18     1677.63     73.53 o
 -15   3   1     1368.19     1553.28     59.65 o
 -14   3   1     6345.73     6274.66    123.26 o
 -13   3   1     2344.33     2314.60     64.98 o
 -12   3   1     3795.32     3767.04     83.43 o
 -11   3   1    16184.41    15610.65    435.49 o
 -10   3   1       48.60       31.17     17.06 o
  -9   3   1     2827.03     2668.15     61.68 o
  -8   3   1     2354.20     2202.48     43.94 o
  -7   3   1     4449.30     4581.22     71.29 o
  -6   3   1    34839.45    36695.26    488.44 o
  -5   3   1    11865.25    12111.65    174.04 o
  -4   3   1    13531.15    13646.41    190.95 o
  -3   3   1      634.34      583.62     28.50 o
  -2   3   1     1978.45     2091.86     31.51 o
  -1   3   1    19257.16    20411.92    212.88 o
   0   3   1     3054.77     2895.29     37.23 o
   1   3   1       64.45       52.25      6.94 o
   2   3   1    12481.64    13523.28    154.42 o
   3   3   1    15019.30    16231.99    200.52 o
   4   3   1     6228.52     6135.82    109.71 o
   5   3   1    12933.51    12801.09    166.01 o
   6   3   1        3.32       -1.57      8.86 o
   7   3   1     3322.92     3220.32     55.51 o
   8   3   1      669.92      590.64     23.75 o
   9   3   1        1.33       35.15     10.66 o
  10   3   1    10602.74    10579.91    165.39 o
  11   3   1     5329.64     5214.99     90.49 o
  12   3   1     6236.26     6158.25    116.00 o
  13   3   1     4120.17     4254.16    100.21 o
  14   3   1      870.86      910.17     52.14 o
  15   3   1     1137.71     1284.79     55.62 o
  16   3   1      920.56      847.70     61.80 o
  17   3   1     1993.97     2037.83    112.37 o
 -17   4   1     2965.33     2878.54     96.57 o
 -16   4   1      104.12      152.36     33.79 o
 -15   4   1     6382.56     6497.39    131.66 o
 -14   4   1      196.17      214.24     28.26 o
 -13   4   1     4511.64     4518.64     98.50 o
 -12   4   1     2869.96     2853.42     91.60 o
 -11   4   1     1937.33     1952.25     56.94 o
 -10   4   1    31411.24    32472.14    581.78 o
  -9   4   1     9213.34     9247.58    168.47 o
  -8   4   1     5250.10     5414.93     98.27 o
  -7   4   1     8382.59     8564.29    136.71 o
  -6   4   1       34.04       20.92     12.30 o
  -5   4   1    22848.91    23367.77    319.84 o
  -4   4   1    23733.27    24439.39    330.95 o
  -3   4   1     2380.20     2268.29     35.65 o
  -2   4   1    15499.14    16138.04    173.22 o
  -1   4   1     1882.51     1860.17     32.43 o
   0   4   1    18435.87    19516.55    206.31 o
   1   4   1    37851.87    40382.61    415.25 o
   2   4   1     1010.41      977.51     29.71 o
   3   4   1      405.63      268.59     11.26 o
   4   4   1       55.19       22.13      7.18 o
   5   4   1     7506.36     7232.50    150.47 o
   6   4   1    55634.11    59088.63    775.22 o
   7   4   1     4670.77     4318.55     81.42 o
   8   4   1       98.78       84.00     20.02 o
   9   4   1      351.90      304.79     26.88 o
  10   4   1       21.32       27.78     16.86 o
  11   4   1     7121.86     6839.89    124.75 o
  12   4   1     7824.28     7997.01    142.75 o
  13   4   1      796.73      823.15     44.67 o
  14   4   1     5586.31     5605.17    116.18 o
  15   4   1      161.27      139.15     27.28 o
  16   4   1     4039.80     4101.72    118.92 o
  17   4   1      644.80      759.04     83.38 o
 -16   5   1     4906.58     5099.80    117.47 o
 -15   5   1      248.79      269.51     35.02 o
 -14   5   1     2073.52     2173.32     68.93 o
 -13   5   1      113.24      101.88     23.90 o
 -12   5   1     1453.59     1400.11     54.37 o
 -11   5   1     3643.54     3729.89     84.70 o
 -10   5   1     6473.96     6321.78    117.90 o
  -9   5   1     1522.80     1496.92     54.96 o
  -8   5   1     4338.54     4237.63    104.76 o
  -7   5   1     8275.96     8105.80    133.52 o
  -6   5   1    16403.48    16577.67    239.49 o
  -5   5   1      610.17      770.32     30.55 o
  -4   5   1       28.02       53.25      7.90 o
  -3   5   1     7175.40     6533.49     79.33 o
  -2   5   1      166.41      184.23     10.81 o
  -1   5   1    21678.67    22440.53    238.48 o
   0   5   1    10407.42    10327.87    116.73 o
   1   5   1    10881.37    11392.09    127.57 o
   2   5   1     2964.60     2619.93     38.68 o
   3   5   1     1254.41     1302.63     26.27 o
   4   5   1     6848.01     6954.97     89.93 o
   5   5   1    24537.82    25946.80    355.74 o
   6   5   1      146.23      118.57     19.63 o
   7   5   1    12162.37    12210.06    186.28 o
   8   5   1     2138.59     1966.48     99.11 o
   9   5   1    11512.47    11231.88    179.10 o
  10   5   1     7819.12     7969.69    139.75 o
  11   5   1      944.72      965.30     44.90 o
  12   5   1     6679.32     6614.06    126.83 o
  13   5   1     4045.79     4261.98    133.46 o
  14   5   1        6.01        8.49     21.70 o
  15   5   1     3967.53     4109.10    101.22 o
  16   5   1      331.65      324.58     40.46 o
 -16   6   1     1176.12     1387.87     80.31 o
 -15   6   1     1095.07     1117.80     57.77 o
 -14   6   1       46.49       50.16     25.21 o
 -13   6   1     1616.94     1637.10     62.59 o
 -12   6   1     1922.45     1955.02     65.12 o
 -11   6   1       19.80        1.65     18.18 o
 -10   6   1     4992.36     4898.35    100.52 o
  -9   6   1     1921.79     1810.29     55.31 o
  -8   6   1     2588.09     2476.89     62.98 o
  -7   6   1     3781.00     3490.71    108.75 o
  -6   6   1      829.76      737.49     28.02 o
  -5   6   1     5232.77     5145.37     82.29 o
  -4   6   1    15655.28    16279.94    180.66 o
  -3   6   1       80.75       49.17      9.11 o
  -2   6   1    17040.64    17072.79    187.65 o
  -1   6   1      615.51      562.86     18.94 o
   0   6   1     5994.31     5687.66     72.40 o
   1   6   1    21766.68    22418.73    240.84 o
   2   6   1       21.71       19.33      8.10 o
   3   6   1     8237.54     8508.57    101.57 o
   4   6   1     2335.73     2385.45     40.97 o
   5   6   1     8959.65     9207.18    117.37 o
   6   6   1     4811.63     4685.84     77.74 o
   7   6   1     8670.68     8652.67    143.57 o
   8   6   1     1406.47     1345.55     46.86 o
   9   6   1     3728.75     3670.59     93.16 o
  10   6   1     2108.78     2065.98     60.65 o
  11   6   1     5963.66     5900.56    117.52 o
  12   6   1     1448.02     1468.69     57.46 o
  13   6   1      119.54      100.60     24.26 o
  14   6   1     1778.84     1905.22     69.24 o
  15   6   1       14.24       25.99     24.23 o
  16   6   1     2188.76     2434.60     81.91 o
 -15   7   1      228.42      193.87     31.81 o
 -14   7   1      248.24      248.48     33.23 o
 -13   7   1      592.42      605.07     42.31 o
 -12   7   1      616.88      581.09     41.13 o
 -11   7   1     1404.69     1437.25     57.07 o
 -10   7   1     1689.44     1714.28     58.43 o
  -9   7   1      972.27     1006.96     52.54 o
  -8   7   1      322.75      334.98     30.43 o
  -7   7   1      703.42      715.33     40.82 o
  -6   7   1      449.29      408.24     25.22 o
  -5   7   1     2995.71     2907.06     52.72 o
  -4   7   1      654.35      642.29     20.85 o
  -3   7   1     5450.07     5313.49     71.45 o
  -2   7   1      133.08       95.42     11.79 o
  -1   7   1    10572.63    10722.42    126.34 o
   0   7   1     1303.54     1181.76     27.92 o
   1   7   1       99.38       76.83     11.59 o
   2   7   1     1788.11     1584.65     31.64 o
   3   7   1     1649.37     1604.55     32.06 o
   4   7   1     6227.76     5801.15    195.78 o
   5   7   1     6200.21     5877.06    118.00 o
   6   7   1     6951.52     6634.97    197.96 o
   7   7   1     4472.29     4238.19     88.06 o
   8   7   1       43.42       56.12     18.70 o
   9   7   1       28.20        7.86     17.41 o
  10   7   1     2824.62     2677.98     70.86 o
  11   7   1      191.13      178.68     31.79 o
  12   7   1     4242.34     4134.59    104.77 o
  13   7   1     1353.47     1424.26     61.11 o
  14   7   1      859.59      876.93     52.22 o
  15   7   1      222.70      330.54     38.67 o
 -14   8   1       15.46       32.07     25.56 o
 -13   8   1      135.32       93.24     28.47 o
 -12   8   1       21.05      -12.99     30.44 o
 -11   8   1       26.95       35.21     22.43 o
 -10   8   1       26.70       39.80     20.32 o
  -9   8   1       47.03       18.80     18.29 o
  -8   8   1      186.96      192.66     24.48 o
  -7   8   1     1792.25     1712.96     48.26 o
  -6   8   1     6899.66     6593.00    108.54 o
  -5   8   1        4.43        6.62     15.27 o
  -4   8   1     1941.19     1806.22     53.89 o
  -3   8   1        0.37        9.09     10.55 o
  -2   8   1     2117.75     2176.50     40.57 o
  -1   8   1      341.53      302.79     17.70 o
   0   8   1      628.91      629.51     22.71 o
   1   8   1     2972.49     2910.68     48.49 o
   2   8   1       30.96       12.80     11.50 o
   3   8   1     4044.27     3944.97    103.37 o
   4   8   1     4948.12     4794.83     84.37 o
   5   8   1     3383.63     3258.20     74.27 o
   6   8   1     2691.48     2417.65     56.40 o
   7   8   1     1691.77     1545.12     55.26 o
   8   8   1      473.42      484.94     33.90 o
   9   8   1      573.82      549.39     36.93 o
  10   8   1     1013.18      903.01     54.69 o
  11   8   1     1280.73     1326.94     57.36 o
  12   8   1       98.54      127.39     27.67 o
  13   8   1       35.52       28.51     24.11 o
  14   8   1      247.64      291.83     39.41 o
 -13   9   1        0.18       18.50     25.07 o
 -12   9   1      300.27      364.15     36.95 o
 -11   9   1      819.92      862.46     49.80 o
 -10   9   1       14.77       42.43     20.83 o
  -9   9   1       22.70       30.88     19.71 o
  -8   9   1       97.74       85.65     21.39 o
  -7   9   1       19.64       23.04     16.46 o
  -6   9   1       21.24       29.98     15.85 o
  -5   9   1      488.08      381.56     27.14 o
  -4   9   1      482.84      522.22     36.16 o
  -3   9   1       32.87       42.14     15.69 o
  -2   9   1      102.34       98.05     15.69 o
  -1   9   1      220.09      245.91     19.71 o
   0   9   1       33.02       49.74     14.24 o
   1   9   1     2936.15     3009.75     57.02 o
   2   9   1     1405.12     1348.08     37.54 o
   3   9   1        0.30      -12.03     14.17 o
   4   9   1       75.19       61.58     16.42 o
   5   9   1        8.60      -13.93     13.93 o
   6   9   1      290.86      282.68     24.69 o
   7   9   1       86.52       92.68     19.02 o
   8   9   1     1122.20     1020.38     49.73 o
   9   9   1       68.57       55.77     22.17 o
  10   9   1        3.48       -9.28     19.32 o
  11   9   1      189.35      228.61     30.24 o
  12   9   1       33.24       21.84     23.61 o
  13   9   1      493.70      460.27     42.06 o
 -12  10   1     1530.22     1481.79     67.62 o
 -11  10   1        1.25       10.63     24.40 o
 -10  10   1     1521.24     1530.30     63.55 o
  -9  10   1      257.27      279.00     38.24 o
  -8  10   1      853.40      796.12     48.33 o
  -7  10   1      341.35      305.43     30.60 o
  -6  10   1     1360.02     1453.60     49.65 o
  -5  10   1     2268.25     2248.50     60.24 o
  -4  10   1     2660.06     2455.68     59.49 o
  -3  10   1     2339.18     2182.31     54.89 o
  -2  10   1      300.37      275.69     26.68 o
  -1  10   1     2292.45     2229.90     54.25 o
   0  10   1      126.97      120.23     18.74 o
   1  10   1     1180.10     1165.82     40.79 o
   2  10   1     2630.80     2601.00     59.70 o
   3  10   1      134.03      141.93     19.36 o
   4  10   1       94.06      100.09     19.13 o
   5  10   1     4124.46     4032.72     81.92 o
   6  10   1     1440.59     1371.28     48.51 o
   7  10   1      610.88      612.76     35.41 o
   8  10   1     1317.56     1235.93     54.72 o
   9  10   1        2.97       29.98     20.46 o
  10  10   1       53.47       77.21     24.84 o
  11  10   1     2790.42     2745.08    117.20 o
  12  10   1      633.01      695.91     48.76 o
 -11  11   1      967.78     1048.38     73.73 o
 -10  11   1      760.79      841.57     52.04 o
  -9  11   1      387.83      378.26     36.69 o
  -8  11   1       37.44       46.00     22.01 o
  -7  11   1       72.17       68.48     23.38 o
  -6  11   1     4461.16     4490.44    135.78 o
  -5  11   1     3054.85     3116.95     80.90 o
  -4  11   1      689.35      680.61     41.36 o
  -3  11   1        4.05       10.01     18.31 o
  -2  11   1      136.88      153.35     24.00 o
  -1  11   1     2361.44     2296.54     65.06 o
   0  11   1      369.06      419.08     36.54 o
   1  11   1     5529.47     5427.37    109.58 o
   2  11   1     3939.98     4002.36     90.82 o
   3  11   1      164.42      143.76     23.34 o
   4  11   1      839.00      916.73     41.79 o
   5  11   1     1868.12     1855.35     56.76 o
   6  11   1      746.55      795.99     40.98 o
   7  11   1     1203.06     1193.04     54.90 o
   8  11   1      101.44       91.24     23.93 o
   9  11   1      146.07      176.24     28.99 o
  10  11   1     3402.22     3266.97    102.57 o
  11  11   1      176.27      178.85     32.89 o
  -9  12   1     2125.64     2273.63     87.95 o
  -8  12   1      307.01      365.83     46.69 o
  -7  12   1     1906.81     2027.20    131.51 o
  -6  12   1       63.78      155.53     37.17 o
  -5  12   1     1316.90     1307.85     65.73 o
  -4  12   1     1732.04     1661.10     63.02 o
  -3  12   1      272.77      382.84     33.36 o
  -2  12   1     2860.09     2919.36     77.78 o
  -1  12   1      504.83      554.43     50.74 o
   0  12   1     6190.48     6046.69    138.07 o
   1  12   1     7858.91     8045.89    168.75 o
   2  12   1       16.80       39.19     21.29 o
   3  12   1      497.68      470.04     39.67 o
   4  12   1       47.05       84.09     31.55 o
   5  12   1     1475.45     1451.66     60.73 o
   6  12   1     7331.76     7310.93    180.59 o
   7  12   1     2274.19     2156.20     83.32 o
   8  12   1     2599.98     2744.08     82.27 o
   9  12   1      421.00      384.88     40.81 o
  -6  13   1     2950.55     3137.01     99.48 o
  -5  13   1     1876.65     1915.18     81.20 o
  -4  13   1        5.19       54.48     40.48 o
  -3  13   1     1106.65     1134.81     55.90 o
  -2  13   1       18.06       18.54     35.28 o
  -1  13   1     6956.40     7046.90    159.17 o
   0  13   1     5104.04     5092.42    189.54 o
   1  13   1      534.75      612.09     48.52 o
   2  13   1     2986.38     3062.08     95.18 o
   3  13   1       83.91       96.73     27.03 o
   4  13   1     3616.58     3591.92     97.94 o
   5  13   1     2848.92     3104.51    120.49 o
   6  13   1      323.27      414.58     42.24 o
  -1  14   1      580.85      564.93     49.83 o
   0  14   1      503.81      617.57     63.78 o
   1  14   1     3959.38     4161.57    118.29 o
 -17   0   2     6078.37     5510.13    275.56 o
 -16   0   2      301.07      307.40     50.50 o
 -15   0   2     9457.52     9327.61    394.08 o
 -14   0   2       85.63       67.86     43.64 o
 -13   0   2      334.17      308.52     34.71 o
 -12   0   2     6756.78     6700.69    130.55 o
 -11   0   2     2970.04     2847.61    109.93 o
 -10   0   2     1459.74     1441.57     45.78 o
  -9   0   2    13485.76    13970.11    225.77 o
  -8   0   2        9.77        3.48     11.55 o
  -7   0   2    35131.18    36508.72    538.80 o
  -6   0   2      765.41      523.29     21.90 o
  -5   0   2     1217.30     1331.86     33.90 o
  -4   0   2     7625.74     7892.24    124.30 o
  -3   0   2   212785.84   213991.77   3118.66 o
  -2   0   2     3427.58     3585.27     57.30 o
  -1   0   2    43866.38    46475.43    942.09 o
   0   0   2      231.29      144.70     10.56 o
   1   0   2    58251.25    61486.27   1254.25 o
   2   0   2      641.07      701.21     17.00 o
   3   0   2      292.47      283.99     13.90 o
   4   0   2    13854.78    14686.01    221.93 o
   5   0   2    17805.54    18597.13    280.10 o
   6   0   2    29677.96    30037.72    444.98 o
   7   0   2     2352.36     1803.72     70.37 o
   8   0   2       55.92       57.51     13.96 o
   9   0   2     5933.99     5527.87    105.95 o
  10   0   2     1250.35     1111.89     42.43 o
  11   0   2    11758.14    11522.66    218.78 o
  12   0   2    15757.96    15900.39    264.56 o
  13   0   2      115.11      105.28     22.49 o
  14   0   2      182.05      211.71     31.97 o
  15   0   2     1442.79     1565.27     93.96 o
  16   0   2     3110.57     3289.91    135.36 o
  17   0   2     5780.85     5955.52    313.00 o
 -17   1   2      199.29      268.95     52.86 o
 -16   1   2     5185.69     5120.37    146.75 o
 -15   1   2       13.44       27.38     27.67 o
 -14   1   2     2124.13     2227.01     71.58 o
 -13   1   2      190.94      216.75     25.73 o
 -12   1   2     1036.45     1033.27     30.92 o
 -11   1   2     8616.52     8820.23    112.10 o
 -10   1   2     4504.12     4640.44     66.95 o
  -9   1   2      145.99      169.59     14.80 o
  -8   1   2     2879.46     2853.29     46.67 o
  -7   1   2     4093.77     4133.83     55.79 o
  -6   1   2     1293.65     1031.00     21.23 o
  -5   1   2    58416.70    61901.53    630.98 o
  -4   1   2    11600.15    12005.20    138.07 o
  -3   1   2    11440.27    12037.74    136.60 o
  -2   1   2     1764.60     1826.63     32.37 o
  -1   1   2    16235.78    17583.52    193.69 o
   0   1   2    39148.42    41688.48    488.14 o
   1   1   2    12328.93    13902.89    154.13 o
   2   1   2    12303.55    13097.46    137.05 o
   3   1   2      782.86      743.26     14.33 o
   4   1   2     7874.20     8149.66     91.37 o
   5   1   2    34856.25    36321.16    375.66 o
   6   1   2    11845.42    11824.05    132.28 o
   7   1   2     9055.61     9622.84    112.35 o
   8   1   2    19944.87    20838.29    227.19 o
   9   1   2        7.29        6.13      9.58 o
  10   1   2    15337.55    15764.24    181.09 o
  11   1   2     2378.66     2272.63     44.41 o
  12   1   2      683.31      698.87     27.41 o
  13   1   2     1962.24     1990.52     47.49 o
  14   1   2       26.57       33.12     17.06 o
  15   1   2     3470.17     3384.65     82.93 o
  16   1   2     3083.22     3351.37     97.17 o
  17   1   2       34.61       96.38     30.14 o
 -17   2   2     1401.10     1660.35     90.07 o
 -16   2   2      662.02      692.31     66.57 o
 -15   2   2      317.73      244.52     32.57 o
 -14   2   2     4633.07     4575.69    115.17 o
 -13   2   2      569.24      608.11     37.62 o
 -12   2   2     7021.11     6721.77    122.08 o
 -11   2   2     1337.56     1149.16     40.38 o
 -10   2   2     2721.68     2561.90     47.83 o
  -9   2   2      943.00      951.82     26.73 o
  -8   2   2     1494.02     1424.79     30.50 o
  -7   2   2     4403.44     4477.34     63.49 o
  -6   2   2    22142.71    22958.20    260.51 o
  -5   2   2        2.96       -2.89      6.62 o
  -4   2   2     2269.03     2090.16     46.12 o
  -3   2   2     1571.55     1386.91     30.18 o
  -2   2   2     9438.44     9849.58    121.97 o
  -1   2   2     2951.29     2982.87     36.08 o
   0   2   2     3160.30     3349.07     41.98 o
   1   2   2    11293.71    12302.81    150.30 o
   2   2   2   108901.54   116374.49   1355.03 o
   3   2   2     5061.27     5356.62     66.51 o
   4   2   2    35913.79    37167.12    360.38 o
   5   2   2     8964.77     9910.63    119.29 o
   6   2   2     7013.31     6717.14     81.23 o
   7   2   2      124.78       89.78      9.83 o
   8   2   2     1725.07     1815.14     34.96 o
   9   2   2     3117.29     3278.27     51.78 o
  10   2   2     3942.12     3973.76     61.02 o
  11   2   2    14467.81    13889.25    359.08 o
  12   2   2     7838.86     7602.77    135.26 o
  13   2   2      430.31      479.92     32.66 o
  14   2   2       91.65      108.90     20.17 o
  15   2   2       18.01       35.97     18.17 o
  16   2   2      663.23      862.46     97.19 o
  17   2   2     1861.60     1966.16     93.99 o
 -17   3   2      142.96      102.99     36.33 o
 -16   3   2      234.84      210.67     34.00 o
 -15   3   2      598.88      659.78     48.35 o
 -14   3   2       73.97       81.63     22.04 o
 -13   3   2     1032.30     1127.43     48.21 o
 -12   3   2     1436.18     1397.88     69.83 o
 -11   3   2     5090.83     5028.98     99.02 o
 -10   3   2     7650.84     7572.48    168.30 o
  -9   3   2     1305.12     1243.73     43.97 o
  -8   3   2      103.83       67.73     11.56 o
  -7   3   2      468.43      575.74     27.00 o
  -6   3   2      614.42      756.60     28.28 o
  -5   3   2      270.23      141.69     14.25 o
  -4   3   2      875.16      965.15     27.88 o
  -3   3   2    39270.16    41977.35    547.74 o
  -2   3   2     2512.35     2507.48     33.87 o
  -1   3   2     4857.37     4985.96     58.52 o
   0   3   2      237.31      292.49     10.48 o
   1   3   2    12464.12    13325.38    151.72 o
   2   3   2     1673.79     1669.01     26.49 o
   3   3   2    15995.22    16981.54    209.64 o
   4   3   2     8577.00     9236.60    121.42 o
   5   3   2     9061.54     8813.17    118.29 o
   6   3   2     8804.65     9821.12    132.14 o
   7   3   2      192.16      249.06     16.95 o
   8   3   2     3831.68     3764.23     55.08 o
   9   3   2      972.71      928.97     25.94 o
  10   3   2       33.38        9.52     12.35 o
  11   3   2     4081.82     3802.39     67.19 o
  12   3   2       26.51        9.79     15.75 o
  13   3   2     3336.79     3354.72     80.43 o
  14   3   2        2.29       20.52     19.60 o
  15   3   2      928.79      860.05     47.68 o
  16   3   2      290.81      378.27     36.25 o
  17   3   2      686.64      734.39     64.16 o
 -17   4   2     1121.34     1184.61     79.83 o
 -16   4   2        4.08      -20.01     24.70 o
 -15   4   2      158.72      119.00     25.13 o
 -14   4   2      315.74      316.50     32.58 o
 -13   4   2      762.99      730.65     42.66 o
 -12   4   2      243.79      254.68     26.75 o
 -11   4   2     1656.41     1690.02     54.25 o
 -10   4   2      326.20      291.83     27.26 o
  -9   4   2     3372.91     3214.16     71.62 o
  -8   4   2     1658.02     1649.60     57.06 o
  -7   4   2     2740.54     2676.91     58.99 o
  -6   4   2     1037.94     1056.63     34.77 o
  -5   4   2       36.13       31.25     14.66 o
  -4   4   2      410.82      372.24     24.42 o
  -3   4   2      191.35      177.99      9.12 o
  -2   4   2       76.80       82.96      7.89 o
  -1   4   2     5913.88     6245.42     77.56 o
   0   4   2     1525.55     1641.92     31.68 o
   1   4   2       47.46       99.30      8.43 o
   2   4   2     1344.19     1281.06     23.65 o
   3   4   2        0.31       17.44      9.16 o
   4   4   2      234.60      220.80     12.77 o
   5   4   2       58.46       92.29     14.11 o
   6   4   2      417.74      398.08     17.64 o
   7   4   2      809.99      765.41     24.57 o
   8   4   2        8.26       13.05     17.16 o
   9   4   2      142.50      122.66     23.98 o
  10   4   2       13.61       21.79     16.76 o
  11   4   2        7.13       12.54     16.66 o
  12   4   2        6.29       20.31     18.86 o
  13   4   2      759.86      825.67     44.34 o
  14   4   2       58.28      112.31     24.49 o
  15   4   2     1605.49     1533.70     61.85 o
  16   4   2      655.54      716.28     47.63 o
  17   4   2      624.75      826.46    118.63 o
 -16   5   2      103.06      109.17     31.99 o
 -15   5   2        3.37      -14.11     21.58 o
 -14   5   2       87.14       67.96     24.11 o
 -13   5   2        3.81        8.89     19.14 o
 -12   5   2       31.18       38.51     20.10 o
 -11   5   2     1317.03     1284.60     50.35 o
 -10   5   2      105.80       49.35     21.64 o
  -9   5   2     1076.74     1119.87     43.86 o
  -8   5   2      126.23      118.25     20.38 o
  -7   5   2      764.09      659.35     43.07 o
  -6   5   2     1757.07     1557.55     43.74 o
  -5   5   2      405.24      549.78     22.68 o
  -4   5   2     5746.95     6026.17     81.91 o
  -3   5   2       65.82       57.64      8.39 o
  -2   5   2     4405.65     4723.46     60.71 o
  -1   5   2     5595.66     5905.18     72.48 o
   0   5   2     2869.09     2946.96     42.29 o
   1   5   2     2556.80     2388.55     36.30 o
   2   5   2     1985.78     2099.08     35.11 o
   3   5   2    13342.68    13621.66    161.03 o
   4   5   2      120.65      167.64     10.39 o
   5   5   2     3844.50     3625.15     60.35 o
   6   5   2      367.93      341.90     24.18 o
   7   5   2     1051.57     1056.48     46.10 o
   8   5   2      761.80      789.92     36.34 o
   9   5   2      606.63      570.82     34.02 o
  10   5   2     2171.37     2174.14     60.53 o
  11   5   2     2643.11     2713.52     86.99 o
  12   5   2       68.17       97.64     22.31 o
  13   5   2      974.53      928.85     48.28 o
  14   5   2      554.63      605.74     42.14 o
  15   5   2      410.02      506.84     41.07 o
  16   5   2      776.33      829.70     58.00 o
 -16   6   2       13.94       20.72     26.22 o
 -15   6   2      432.41      475.66     42.42 o
 -14   6   2      986.32     1033.57     53.71 o
 -13   6   2      390.35      446.04     36.60 o
 -12   6   2      477.54      553.70     39.07 o
 -11   6   2     1432.53     1398.13     54.41 o
 -10   6   2      860.79      869.74     42.86 o
  -9   6   2     1428.13     1406.71     49.58 o
  -8   6   2     1061.37      995.98     42.75 o
  -7   6   2        2.33       -3.33     14.91 o
  -6   6   2     2887.14     2976.16     62.49 o
  -5   6   2       28.32       11.12     10.89 o
  -4   6   2     1488.36     1433.76     35.22 o
  -3   6   2     9132.73     9453.22    111.35 o
  -2   6   2       20.66       20.31      8.59 o
  -1   6   2     7575.24     7474.76     90.80 o
   0   6   2      186.10      165.22     12.12 o
   1   6   2     1213.08      995.73     23.41 o
   2   6   2     2374.32     2271.62     37.07 o
   3   6   2        2.77       13.66      9.31 o
   4   6   2      224.82      171.97     11.80 o
   5   6   2      678.04      662.86     20.29 o
   6   6   2     9178.69     8553.75    305.32 o
   7   6   2    11116.24    11225.64    176.73 o
   8   6   2     1737.47     1819.99     54.93 o
   9   6   2      834.93      791.76     39.48 o
  10   6   2     1019.29     1131.65     54.42 o
  11   6   2     4232.96     4291.07     95.45 o
  12   6   2      649.11      615.30     40.70 o
  13   6   2      461.51      501.78     38.78 o
  14   6   2      536.12      598.27     42.46 o
  15   6   2      146.68      170.25     29.17 o
  16   6   2       77.08      131.32     32.75 o
 -15   7   2      868.67      887.91     54.15 o
 -14   7   2        2.63      -21.87     21.87 o
 -13   7   2      435.18      481.69     39.40 o
 -12   7   2        0.14      -17.64     18.84 o
 -11   7   2      609.53      656.60     41.38 o
 -10   7   2     1603.53     1612.62     57.06 o
  -9   7   2     1369.73     1344.15     50.90 o
  -8   7   2     4435.60     4339.13     84.58 o
  -7   7   2      100.05       61.51     15.98 o
  -6   7   2     1972.99     1931.75     42.10 o
  -5   7   2     7679.87     7626.48    105.64 o
  -4   7   2     1919.41     1638.96     32.80 o
  -3   7   2      504.97      491.75     21.07 o
  -2   7   2     2887.44     2795.83     45.31 o
  -1   7   2      478.26      459.35     18.70 o
   0   7   2    28650.06    29629.97    316.12 o
   1   7   2     4639.55     4671.08     64.57 o
   2   7   2     1671.88     1644.01     38.60 o
   3   7   2     2418.78     2461.99     41.27 o
   4   7   2     1099.46      938.43     28.33 o
   5   7   2     8768.72     8723.63    170.22 o
   6   7   2     4830.66     4425.46     89.05 o
   7   7   2      806.02      739.20     46.10 o
   8   7   2     2712.30     2848.31    147.86 o
   9   7   2       27.64       39.47     17.82 o
  10   7   2     2559.83     2726.87     71.88 o
  11   7   2     2353.05     2197.65     76.42 o
  12   7   2      305.62      287.07     32.06 o
  13   7   2      348.14      406.13     36.97 o
  14   7   2      647.17      629.61     46.42 o
  15   7   2      212.73      293.26     40.53 o
 -14   8   2     2073.28     2113.89     77.60 o
 -13   8   2     2559.30     2671.78     85.02 o
 -12   8   2     4448.16     4690.25    122.69 o
 -11   8   2     2235.59     2155.21     91.11 o
 -10   8   2      357.70      387.76     34.02 o
  -9   8   2     4586.81     4305.32    113.14 o
  -8   8   2      524.52      491.70     34.15 o
  -7   8   2     2955.14     3026.23     64.97 o
  -6   8   2     1124.81     1212.21     44.56 o
  -5   8   2     1502.82     1353.82     41.77 o
  -4   8   2    16093.47    15856.39    214.36 o
  -3   8   2      769.55      718.95     23.96 o
  -2   8   2     2640.53     2620.68     45.83 o
  -1   8   2     7193.21     7084.95    122.19 o
   0   8   2       58.76       66.61     12.30 o
   1   8   2     5781.30     5814.29     83.80 o
   2   8   2      989.23      926.84     29.99 o
   3   8   2     1379.85     1278.61     34.63 o
   4   8   2     9350.06     8925.61    183.44 o
   5   8   2        4.16       26.84     14.31 o
   6   8   2    10224.43    10246.46    168.47 o
   7   8   2     8812.20     8785.78    151.06 o
   8   8   2        3.78       24.70     17.97 o
   9   8   2       41.38       44.35     19.87 o
  10   8   2      395.08      438.17     34.75 o
  11   8   2     5468.74     5426.54    146.14 o
  12   8   2     5942.38     6081.56    155.94 o
  13   8   2      214.52      229.43     31.87 o
  14   8   2     1031.44     1090.09     66.90 o
 -13   9   2     3922.32     3669.75     98.66 o
 -12   9   2       99.39       80.68     26.55 o
 -11   9   2     5964.22     5841.06    124.57 o
 -10   9   2     2633.22     2568.38     73.76 o
  -9   9   2     1486.07     1478.45     57.99 o
  -8   9   2     1860.09     1810.91     60.16 o
  -7   9   2      200.29      166.70     24.08 o
  -6   9   2     9395.18     9331.32    144.35 o
  -5   9   2    12164.30    11942.67    173.78 o
  -4   9   2       44.04       66.52     20.03 o
  -3   9   2     5566.56     5485.84    137.16 o
  -2   9   2      723.22      694.47     28.16 o
  -1   9   2    12784.73    12761.60    152.53 o
   0   9   2    12826.67    12831.81    165.27 o
   1   9   2     5865.80     5727.92     87.87 o
   2   9   2     2219.24     2232.21     51.99 o
   3   9   2    10677.72    10397.10    153.49 o
   4   9   2      680.64      617.92     32.14 o
   5   9   2     8544.95     8199.98    129.91 o
   6   9   2     2318.66     2172.27     55.47 o
   7   9   2      107.33      118.72     20.21 o
   8   9   2     2017.36     2038.94     75.88 o
   9   9   2       86.22       67.93     21.43 o
  10   9   2     3480.62     3348.46     86.41 o
  11   9   2     4598.54     4647.66    107.44 o
  12   9   2      570.72      583.37     51.26 o
  13   9   2     2378.73     2297.44     79.97 o
 -12  10   2     5278.67     5100.29    119.50 o
 -11  10   2     3234.20     3399.63     92.09 o
 -10  10   2      899.89      966.05     52.46 o
  -9  10   2     3402.32     3399.79     87.70 o
  -8  10   2      280.64      298.72     30.68 o
  -7  10   2     4452.14     4606.46    101.42 o
  -6  10   2      713.82      733.09     37.26 o
  -5  10   2      295.72      279.73     25.80 o
  -4  10   2     2635.40     2535.81     60.75 o
  -3  10   2      292.11      264.58     26.96 o
  -2  10   2     4385.23     4257.58    115.48 o
  -1  10   2     1389.71     1410.79     44.28 o
   0  10   2      237.51      237.88     21.99 o
   1  10   2     2631.20     2581.61     54.05 o
   2  10   2     4324.90     4324.54     82.33 o
   3  10   2      177.66      194.53     21.34 o
   4  10   2      971.14      939.36     39.88 o
   5  10   2      255.52      243.16     26.73 o
   6  10   2      997.94     1019.67     43.33 o
   7  10   2     3730.71     3569.34     78.30 o
   8  10   2      424.63      455.53     35.77 o
   9  10   2     1946.94     1866.38     67.66 o
  10  10   2     1317.52     1300.63     59.35 o
  11  10   2      130.59      214.25     31.14 o
  12  10   2     2379.74     2490.27     95.06 o
 -11  11   2      301.73      404.45     39.77 o
 -10  11   2     3986.30     4112.96    103.53 o
  -9  11   2      148.97      207.11     36.27 o
  -8  11   2     3291.40     3261.71     95.26 o
  -7  11   2       63.21      116.58     28.03 o
  -6  11   2     4329.85     3985.04     93.89 o
  -5  11   2     2853.89     2866.63     76.78 o
  -4  11   2       48.93       45.57     23.26 o
  -3  11   2      674.44      699.54     41.15 o
  -2  11   2      463.98      468.68     34.37 o
  -1  11   2      703.80      682.75     39.76 o
   0  11   2     3103.43     3162.79     77.52 o
   1  11   2       49.23       29.88     18.58 o
   2  11   2     1909.54     2024.27     68.30 o
   3  11   2      210.54      201.17     25.75 o
   4  11   2        3.70       -1.71     16.38 o
   5  11   2      940.38      899.00     42.22 o
   6  11   2     1239.37     1393.67     52.10 o
   7  11   2      101.51      103.45     23.92 o
   8  11   2     1478.03     1516.60     62.15 o
   9  11   2      101.79       83.25     26.06 o
  10  11   2     2224.77     1889.31     72.35 o
  -9  12   2      946.41     1062.30     65.36 o
  -8  12   2        0.45       73.45     28.21 o
  -7  12   2      562.17      549.40     48.09 o
  -6  12   2     2228.01     2305.61    118.29 o
  -5  12   2      102.81      113.68     30.88 o
  -4  12   2     4925.18     4708.97    106.19 o
  -3  12   2        1.89       46.57     28.28 o
  -2  12   2      833.49      858.01     46.71 o
  -1  12   2     1087.40     1122.54     59.31 o
   0  12   2      295.32      278.72     34.18 o
   1  12   2      232.03      231.84     38.05 o
   2  12   2       17.20       18.28     23.99 o
   3  12   2       14.82      -12.69     18.91 o
   4  12   2      830.22      860.02     47.92 o
   5  12   2        0.64       33.93     21.72 o
   6  12   2      197.31      222.41     30.59 o
   7  12   2      214.74      267.68     37.60 o
   8  12   2      384.15      398.02     38.44 o
   9  12   2      273.55      244.78     33.32 o
  -6  13   2      259.99      352.66     39.26 o
  -5  13   2      464.11      591.35     63.20 o
  -4  13   2        0.30      104.72     45.49 o
  -3  13   2       75.92      114.53     26.41 o
  -2  13   2      346.98      378.64     39.73 o
  -1  13   2       14.31       98.33     28.57 o
   0  13   2       99.64      201.20     34.97 o
   1  13   2       18.10       93.44     28.28 o
   2  13   2       85.63       86.95     29.33 o
   3  13   2      674.61      709.25     59.19 o
   4  13   2      130.00      199.98     29.87 o
   5  13   2       29.97       99.10     26.26 o
   6  13   2      634.74      675.00     52.79 o
  -1  14   2       71.32       91.08     32.58 o
   0  14   2      289.29      342.41     48.16 o
   1  14   2      995.42      939.02     62.25 o
 -17   1   3     3372.62     3306.34    163.08 o
 -16   1   3      412.01      441.80     48.63 o
 -15   1   3      108.14       64.64     30.45 o
 -14   1   3      417.34      424.88     36.86 o
 -13   1   3      167.45      152.65     23.70 o
 -12   1   3     4692.24     4585.06     83.63 o
 -11   1   3       22.66       42.67     12.18 o
 -10   1   3     1271.48     1274.84     34.11 o
  -9   1   3     3305.05     3252.39     50.15 o
  -8   1   3     5568.80     5421.51     70.77 o
  -7   1   3      814.50      684.91     18.77 o
  -6   1   3     1096.17     1043.80     22.50 o
  -5   1   3      921.08     1114.67     21.89 o
  -4   1   3    19888.19    21499.92    258.43 o
  -3   1   3     6513.82     6892.79     81.58 o
  -2   1   3     4528.04     4711.36     62.16 o
  -1   1   3     1819.87     1871.10     29.08 o
   0   1   3     6066.88     6585.17     75.33 o
   1   1   3     1732.07     1845.36     24.72 o
   2   1   3      155.07      132.36      6.59 o
   3   1   3     4966.37     5078.43     55.63 o
   4   1   3    11628.81    12441.46    134.61 o
   5   1   3     5295.11     5777.89     69.73 o
   6   1   3       11.37       17.00      7.65 o
   7   1   3     2740.88     2685.46     42.07 o
   8   1   3      147.74      156.55     13.03 o
   9   1   3     2418.34     2484.42     43.49 o
  10   1   3     3404.80     3404.16     55.28 o
  11   1   3      479.01      521.95     23.66 o
  12   1   3     5960.43     6047.76     86.93 o
  13   1   3      649.53      644.49     30.50 o
  14   1   3      105.74      128.49     18.88 o
  15   1   3       47.48       51.48     21.17 o
  16   1   3      396.46      470.69     42.21 o
  17   1   3     1179.13     1250.19     68.63 o
 -17   2   3      737.20      878.17     68.31 o
 -16   2   3     4015.03     4218.94    131.79 o
 -15   2   3      911.13      869.61     52.49 o
 -14   2   3      183.65      206.73     39.04 o
 -13   2   3     4124.00     4057.32     92.08 o
 -12   2   3     1196.59     1220.27     46.12 o
 -11   2   3     9659.30    10075.87    203.44 o
 -10   2   3     3950.46     3738.17    101.61 o
  -9   2   3     1942.44     1701.62     35.44 o
  -8   2   3     5805.94     5527.20     76.76 o
  -7   2   3     1525.94     1292.81     26.83 o
  -6   2   3     7989.67     7673.57     96.15 o
  -5   2   3    11200.77    11937.89    152.60 o
  -4   2   3     4662.26     4737.26     66.62 o
  -3   2   3     3279.61     3155.89     46.61 o
  -2   2   3    15676.00    17256.88    191.99 o
  -1   2   3    13424.59    14918.11    156.14 o
   0   2   3     6971.22     7275.12     84.61 o
   1   2   3    57233.48    62143.72    727.26 o
   2   2   3     1739.54     1744.40     26.38 o
   3   2   3      220.19      232.12     10.13 o
   4   2   3      259.50      268.28     11.20 o
   5   2   3     1312.52     1061.32     21.16 o
   6   2   3      750.64      746.68     19.21 o
   7   2   3     3041.53     3116.89     46.55 o
   8   2   3     5251.38     5163.73     69.68 o
   9   2   3     2167.33     2300.47     41.40 o
  10   2   3     1458.66     1476.79     33.81 o
  11   2   3      548.35      539.46     23.96 o
  12   2   3     1781.94     1671.30     45.86 o
  13   2   3     7469.46     7343.45    110.93 o
  14   2   3     1091.89     1082.73     43.41 o
  15   2   3     1180.00     1239.53     48.44 o
  16   2   3      435.97      543.54     43.35 o
  17   2   3     1855.06     2075.47    127.48 o
 -17   3   3      870.44      943.80    128.62 o
 -16   3   3       64.68       39.08     26.48 o
 -15   3   3     3001.46     2909.20    124.98 o
 -14   3   3     4466.55     4513.79     99.18 o
 -13   3   3     6655.91     6594.45    125.04 o
 -12   3   3     6692.16     6913.56    126.40 o
 -11   3   3     1283.79     1232.13     46.17 o
 -10   3   3     4282.63     4239.35    110.69 o
  -9   3   3     4439.86     4476.60     86.27 o
  -8   3   3      836.20      812.21     24.66 o
  -7   3   3     5636.06     5518.41     94.91 o
  -6   3   3      703.80      679.37     27.23 o
  -5   3   3    35666.91    38397.11    507.53 o
  -4   3   3     7852.08     7753.72    116.27 o
  -3   3   3    25402.37    26500.09    295.16 o
  -2   3   3     6023.01     6290.69     72.34 o
  -1   3   3      523.21      539.62     15.86 o
   0   3   3      568.57      574.18     14.49 o
   1   3   3    82353.77    86612.12   1012.65 o
   2   3   3    23622.28    25001.05    301.29 o
   3   3   3     1506.59     1488.17     29.12 o
   4   3   3      171.10      281.77     13.52 o
   5   3   3    14914.87    15454.64    167.59 o
   6   3   3     9998.85     9785.31    121.17 o
   7   3   3     1857.77     2003.11     37.51 o
   8   3   3      243.99      242.53     14.70 o
   9   3   3      302.53      337.94     18.94 o
  10   3   3      104.89       83.92     14.72 o
  11   3   3     8019.71     7736.68    111.43 o
  12   3   3     2744.62     2776.02     57.07 o
  13   3   3      177.14      185.72     21.94 o
  14   3   3     1035.30      979.51     47.77 o
  15   3   3      260.73      282.92     30.83 o
  16   3   3     2937.41     2895.41     81.66 o
  17   3   3     3313.42     3131.17    292.87 o
 -17   4   3     2014.61     1931.06     83.49 o
 -16   4   3     1168.56     1294.62     68.50 o
 -15   4   3      331.60      410.75     39.96 o
 -14   4   3     2657.97     2764.26     75.25 o
 -13   4   3     5360.28     5331.04    110.36 o
 -12   4   3     2370.24     2522.86     67.34 o
 -11   4   3    16845.98    17386.64    261.57 o
 -10   4   3     1045.28      983.18     42.18 o
  -9   4   3      850.30      832.28     37.07 o
  -8   4   3      262.51      218.54     22.16 o
  -7   4   3     1178.33     1036.20     36.62 o
  -6   4   3    34683.01    36249.73    486.10 o
  -5   4   3     6700.77     7019.81    111.97 o
  -4   4   3     7087.61     6789.18     95.89 o
  -3   4   3     7107.68     6844.83     80.56 o
  -2   4   3     4822.12     4701.00     58.53 o
  -1   4   3    12242.13    12610.51    137.72 o
   0   4   3     6374.51     6197.98     73.10 o
   1   4   3    10060.28    10915.73    128.56 o
   2   4   3    30655.26    32578.13    391.85 o
   3   4   3     1021.81      994.87     24.63 o
   4   4   3     7239.41     6814.75     95.57 o
   5   4   3     7066.80     7040.38     99.56 o
   6   4   3      283.69      244.77     12.67 o
   7   4   3    13168.65    13692.93    181.16 o
   8   4   3        4.80       20.51     14.26 o
   9   4   3       18.80       52.54     16.46 o
  10   4   3     1232.43     1109.66     73.57 o
  11   4   3      705.56      758.93     39.46 o
  12   4   3     4706.01     4687.68     98.29 o
  13   4   3     8228.08     8353.88    169.48 o
  14   4   3       43.41       90.92     23.74 o
  15   4   3     2730.53     2950.92     83.85 o
  16   4   3       59.49       79.27     31.79 o
 -16   5   3      473.26      518.09     48.88 o
 -15   5   3     3787.88     3844.57    125.42 o
 -14   5   3        4.32       -2.95     24.02 o
 -13   5   3     1084.89     1165.01     64.72 o
 -12   5   3     1943.27     1883.23     61.46 o
 -11   5   3      115.09      116.62     21.58 o
 -10   5   3    16208.82    16383.21    248.78 o
  -9   5   3     5826.13     5716.79    107.81 o
  -8   5   3     2159.80     2181.54     56.71 o
  -7   5   3    14284.33    14650.30    217.75 o
  -6   5   3      168.29      242.21     21.03 o
  -5   5   3    21163.74    22356.44    259.51 o
  -4   5   3     2294.04     2074.76     33.42 o
  -3   5   3     1887.75     2124.95     34.28 o
  -2   5   3    19243.70    20254.23    217.26 o
  -1   5   3     2856.23     2931.15     42.34 o
   0   5   3    30780.32    32216.94    336.59 o
   1   5   3    14732.21    14832.35    162.46 o
   2   5   3     3203.46     3528.95     57.52 o
   3   5   3     1759.58     1380.96     44.32 o
   4   5   3     2792.86     2910.09     51.35 o
   5   5   3     1087.29      997.30     27.36 o
   6   5   3    24844.66    24567.89    282.36 o
   7   5   3     7155.76     6651.97    114.56 o
   8   5   3     5288.17     4928.81     94.41 o
   9   5   3     8432.72     8082.08    157.04 o
  10   5   3     2323.74     2150.00     59.48 o
  11   5   3     5973.34     5859.26    114.06 o
  12   5   3      801.20      858.51     49.28 o
  13   5   3        2.51      -14.81     21.86 o
  14   5   3     4820.61     4791.51    107.30 o
  15   5   3      112.43      108.01     26.17 o
  16   5   3     5639.20     5843.95    144.30 o
 -16   6   3     2165.44     2246.79     90.75 o
 -15   6   3       14.01       40.75     32.45 o
 -14   6   3      321.60      308.47     33.31 o
 -13   6   3      130.41      154.50     27.54 o
 -12   6   3     2229.42     2298.03     67.80 o
 -11   6   3     4070.29     4018.31    109.90 o
 -10   6   3       49.28       86.76     20.59 o
  -9   6   3     6541.72     6529.42    120.61 o
  -8   6   3     4765.57     4760.41     94.61 o
  -7   6   3      858.86      792.72     31.51 o
  -6   6   3    11294.46    11288.49    144.67 o
  -5   6   3     3820.65     3805.95     60.99 o
  -4   6   3      654.48      670.33     19.73 o
  -3   6   3      709.86      658.99     19.75 o
  -2   6   3     3990.10     4062.03     56.35 o
  -1   6   3    19453.65    19479.88    211.89 o
   0   6   3    14786.75    15632.25    173.15 o
   1   6   3      141.99      176.15     11.85 o
   2   6   3    18963.89    20070.08    217.87 o
   3   6   3     2587.96     2654.57     49.94 o
   4   6   3     4244.35     3954.14    102.95 o
   5   6   3     3576.05     3431.27     67.53 o
   6   6   3     1449.30     1327.90     50.38 o
   7   6   3    12103.14    12086.13    208.77 o
   8   6   3     9779.13     9858.22    161.81 o
   9   6   3     4223.80     3862.11     84.27 o
  10   6   3     2909.49     2829.64     81.72 o
  11   6   3      586.69      589.32     38.31 o
  12   6   3     1011.30     1073.87     53.64 o
  13   6   3     3045.43     3082.59     82.27 o
  14   6   3        1.41       22.99     23.67 o
  15   6   3     2190.60     2212.25     99.54 o
 -15   7   3      280.85      289.10     36.76 o
 -14   7   3       36.99       24.13     23.81 o
 -13   7   3     1754.72     1736.55     66.53 o
 -12   7   3      515.44      529.22     40.13 o
 -11   7   3      402.16      373.49     33.03 o
 -10   7   3      453.75      503.53     36.35 o
  -9   7   3      246.28      287.98     28.23 o
  -8   7   3       37.33       31.46     16.48 o
  -7   7   3      626.89      621.38     26.10 o
  -6   7   3      144.75      135.50     16.61 o
  -5   7   3     3640.31     3405.76     62.70 o
  -4   7   3     8892.07     8969.59    124.71 o
  -3   7   3        0.39        1.21      9.10 o
  -2   7   3     3041.10     3086.92     48.50 o
  -1   7   3      571.43      527.43     19.81 o
   0   7   3     1395.92     1366.27     29.91 o
   1   7   3     2802.19     2658.72     43.55 o
   2   7   3     8106.45     8196.45    109.72 o
   3   7   3     7233.81     7064.85     98.27 o
   4   7   3     4767.12     4370.78     82.37 o
   5   7   3     5775.86     5803.92    105.51 o
   6   7   3     3879.55     3551.70     86.29 o
   7   7   3     1102.41     1091.11     54.40 o
   8   7   3     1023.26      935.49     46.70 o
   9   7   3     1378.09     1408.63     51.64 o
  10   7   3     1247.44     1179.85     50.51 o
  11   7   3     7908.81     7955.65    147.88 o
  12   7   3      801.88      802.61     56.43 o
  13   7   3     1731.18     1711.84     66.10 o
  14   7   3      147.12      161.02     33.90 o
  15   7   3      472.72      568.28     51.32 o
 -14   8   3      292.49      302.34     36.17 o
 -13   8   3      116.03      103.79     27.70 o
 -12   8   3      351.25      387.66     50.08 o
 -11   8   3      473.29      425.22     37.88 o
 -10   8   3       98.62       91.96     22.59 o
  -9   8   3      173.33      149.27     24.73 o
  -8   8   3      115.45      104.91     21.46 o
  -7   8   3      345.35      390.39     26.19 o
  -6   8   3     2258.12     2158.05     53.52 o
  -5   8   3     2468.80     2469.11     55.93 o
  -4   8   3     2943.80     2842.68     53.66 o
  -3   8   3      825.82      777.38     25.08 o
  -2   8   3      203.81      269.15     17.09 o
  -1   8   3      213.53      229.76     16.45 o
   0   8   3       89.09       61.25     12.06 o
   1   8   3      338.86      289.20     19.71 o
   2   8   3     3774.62     3629.04     66.82 o
   3   8   3     3112.89     3016.90     56.61 o
   4   8   3     1943.30     1702.50     45.14 o
   5   8   3     5189.20     4950.73     96.91 o
   6   8   3        5.16      -14.87     14.87 o
   7   8   3        4.57        8.38     20.25 o
   8   8   3       19.36       13.64     19.47 o
   9   8   3       37.97       33.50     18.86 o
  10   8   3     1133.16     1085.83     51.82 o
  11   8   3        5.24       13.52     20.28 o
  12   8   3     1462.75     1510.63     62.45 o
  13   8   3       11.21       22.53     26.84 o
  14   8   3      864.79      925.97     62.56 o
 -13   9   3       22.28      -23.41     23.41 o
 -12   9   3       20.90       29.39     23.18 o
 -11   9   3       24.26       55.65     23.10 o
 -10   9   3        4.33        4.29     20.24 o
  -9   9   3      278.70      328.12     31.39 o
  -8   9   3      271.32      267.81     28.79 o
  -7   9   3      854.74      869.41     43.91 o
  -6   9   3      101.68       89.97     18.42 o
  -5   9   3      533.30      560.41     30.43 o
  -4   9   3        9.21       17.85     14.83 o
  -3   9   3       14.56       13.01     14.62 o
  -2   9   3      998.63     1054.03     30.77 o
  -1   9   3     1984.21     1889.78     43.61 o
   0   9   3       22.52       10.71     12.57 o
   1   9   3      661.15      650.32     28.05 o
   2   9   3        1.33      -12.04     12.04 o
   3   9   3      110.03       57.26     17.01 o
   4   9   3      118.46      118.45     24.20 o
   5   9   3      146.37      177.64     20.95 o
   6   9   3      315.15      289.55     25.41 o
   7   9   3      179.81      128.10     20.66 o
   8   9   3     1490.35     1526.38     73.64 o
   9   9   3      127.51       83.96     21.74 o
  10   9   3      117.23      152.20     25.63 o
  11   9   3      106.50      162.33     35.92 o
  12   9   3       32.29       41.46     29.22 o
  13   9   3       11.28       17.96     27.61 o
 -12  10   3      423.67      434.97     40.47 o
 -11  10   3     1183.12     1233.15     60.04 o
 -10  10   3      121.65      126.50     29.67 o
  -9  10   3       37.36       58.67     21.70 o
  -8  10   3      201.33      231.23     27.87 o
  -7  10   3      106.49      129.16     23.77 o
  -6  10   3     2843.24     2744.32     72.67 o
  -5  10   3     1656.18     1621.97     49.75 o
  -4  10   3     4429.68     4137.04    116.91 o
  -3  10   3      761.49      820.72     41.55 o
  -2  10   3      346.63      354.39     29.18 o
  -1  10   3      902.32      895.10     36.72 o
   0  10   3        3.90       15.12     14.31 o
   1  10   3       97.70       86.15     16.19 o
   2  10   3      986.36      936.06     38.42 o
   3  10   3      917.63      929.02     39.08 o
   4  10   3      122.53      135.81     20.05 o
   5  10   3      128.57      111.91     20.27 o
   6  10   3      364.70      393.17     37.88 o
   7  10   3      247.28      223.59     25.07 o
   8  10   3       84.41      102.06     21.11 o
   9  10   3      837.19      895.08     49.88 o
  10  10   3      160.20      212.79     31.53 o
  11  10   3      130.45      240.57     36.68 o
  12  10   3     1162.72     1128.68     68.41 o
 -11  11   3       65.59      113.88     33.93 o
 -10  11   3     1995.47     2033.88     75.18 o
  -9  11   3      752.80      810.23     49.95 o
  -8  11   3        1.67       51.43     21.62 o
  -7  11   3     1773.87     1906.54     67.16 o
  -6  11   3        5.43       19.66     30.73 o
  -5  11   3     1371.47     1444.69     64.99 o
  -4  11   3     1934.51     1858.44     62.07 o
  -3  11   3       18.56       34.02     34.18 o
  -2  11   3     2383.13     2406.53     67.35 o
  -1  11   3     1051.04     1060.58     47.81 o
   0  11   3     2454.38     2420.29     72.97 o
   1  11   3     3477.47     3532.80     82.91 o
   2  11   3     2707.40     2566.55     70.04 o
   3  11   3     1557.31     1596.15     67.86 o
   4  11   3       61.40       49.77     18.04 o
   5  11   3     1714.87     1835.35     57.02 o
   6  11   3     5434.07     5402.30    103.90 o
   7  11   3     1006.58     1111.05     48.46 o
   8  11   3       29.80       57.88     30.61 o
   9  11   3      125.30      131.19     28.00 o
  10  11   3      435.74      516.37     54.13 o
  -9  12   3      246.13      338.91     40.10 o
  -8  12   3      109.52      160.48     31.47 o
  -7  12   3     1868.42     1912.26     94.82 o
  -6  12   3     4570.45     4742.47    123.58 o
  -5  12   3      755.12      804.49     53.26 o
  -4  12   3      558.69      544.06     40.00 o
  -3  12   3     2003.86     2013.03     66.87 o
  -2  12   3      597.74      701.91     42.43 o
  -1  12   3     4740.65     4612.89    116.28 o
   0  12   3     2855.43     2926.91     88.80 o
   1  12   3      913.76      900.39     54.47 o
   2  12   3     2783.06     2878.77     77.60 o
   3  12   3      172.07      194.30     27.00 o
   4  12   3       15.33       16.59     20.22 o
   5  12   3     2704.82     2787.08     78.84 o
   6  12   3      526.96      601.04     39.26 o
   7  12   3     4178.37     4171.21    102.49 o
   8  12   3     1265.26     1239.34     60.34 o
   9  12   3     3244.62     3370.64    126.13 o
  -6  13   3      281.81      295.98     38.74 o
  -5  13   3     2071.69     1989.22     83.36 o
  -4  13   3     2599.28     2837.07    114.04 o
  -3  13   3     1033.50     1022.57     59.09 o
  -2  13   3      472.16      548.02     51.70 o
  -1  13   3      436.92      497.23     44.93 o
   0  13   3     2311.34     2465.05     84.75 o
   1  13   3     5220.95     5304.10    132.38 o
   2  13   3      347.22      416.82     42.04 o
   3  13   3     2185.55     2374.11    113.84 o
   4  13   3     1535.04     1722.34     67.88 o
   5  13   3     1939.05     2071.10     74.79 o
   6  13   3     3268.99     3387.50    146.91 o
  -1  14   3     1111.99     1212.32     95.56 o
   0  14   3     2423.91     2591.55     92.44 o
 -17   0   4      566.99      698.26    109.27 o
 -16   0   4     6049.11     5866.66    282.31 o
 -15   0   4      456.98      491.26     84.89 o
 -14   0   4     1106.42     1073.17    124.83 o
 -13   0   4     1502.74     1480.32     66.23 o
 -12   0   4      332.20      334.65     36.79 o
 -11   0   4     4045.10     4163.49    145.42 o
 -10   0   4    10655.92    10336.13    373.52 o
  -9   0   4      750.30      732.14     31.61 o
  -8   0   4     9783.82    10499.54    172.91 o
  -7   0   4     1744.30     1898.50     45.34 o
  -6   0   4    36104.57    38316.96    561.16 o
  -5   0   4    24430.50    24491.00    362.91 o
  -4   0   4     4284.91     4623.60     88.77 o
  -3   0   4     1692.85     1647.66     38.57 o
  -2   0   4       75.95       69.63     14.15 o
  -1   0   4     3738.44     3949.83    192.96 o
   0   0   4   119410.16   122249.53   1753.27 o
   1   0   4       91.98       86.45      5.80 o
   2   0   4     3454.84     3319.91     50.42 o
   3   0   4    53648.33    59262.60    851.14 o
   4   0   4     3298.39     3215.70     59.90 o
   5   0   4    26974.83    27622.92    408.79 o
   6   0   4    11793.18    11135.52    178.05 o
   7   0   4     2007.50     1966.79     48.87 o
   8   0   4    24036.71    24450.71    373.41 o
   9   0   4      188.48      239.85     22.92 o
  10   0   4    13154.72    12860.47    215.41 o
  11   0   4      966.17      975.70     44.96 o
  12   0   4       98.50       92.62     21.27 o
  13   0   4     4303.65     4302.69     99.80 o
  14   0   4     3229.09     3163.35     98.55 o
  15   0   4      199.48      305.36     37.99 o
  16   0   4     1329.67     1517.69     95.50 o
  17   0   4     1180.63     1248.58     94.54 o
 -17   1   4     7034.59     6931.82    227.69 o
 -16   1   4      285.93      320.99     45.70 o
 -15   1   4      469.07      435.12     46.27 o
 -14   1   4     1428.56     1535.55     61.83 o
 -13   1   4     3119.32     3110.91     83.74 o
 -12   1   4     7506.14     7402.30    131.30 o
 -11   1   4     1559.57     1422.44     48.13 o
 -10   1   4     1925.30     1882.97     48.55 o
  -9   1   4     4755.92     4660.12     69.07 o
  -8   1   4      472.75      665.40     22.29 o
  -7   1   4     3450.23     3073.27     47.24 o
  -6   1   4      721.71      502.41     15.74 o
  -5   1   4     2689.57     2972.82     42.50 o
  -4   1   4     2264.83     2090.59     31.97 o
  -3   1   4        3.68        7.10      6.02 o
  -2   1   4     3593.99     3588.87     53.80 o
  -1   1   4    21733.50    23527.59    340.61 o
   0   1   4      381.57      386.57     10.18 o
   1   1   4    46215.27    48795.10    496.03 o
   2   1   4       13.52       15.82      5.14 o
   3   1   4       12.16       30.89      6.18 o
   4   1   4    24892.93    25686.54    252.36 o
   5   1   4     6024.62     6251.50     74.71 o
   6   1   4    11891.03    11882.39    133.60 o
   7   1   4    46079.21    48174.73    499.36 o
   8   1   4     1240.76     1275.19     28.41 o
   9   1   4     8961.04     8868.59    118.64 o
  10   1   4      136.62      166.52     15.51 o
  11   1   4     6503.38     6192.82     86.59 o
  12   1   4    14198.66    14242.42    194.16 o
  13   1   4      330.06      350.12     24.39 o
  14   1   4     2809.92     2735.79     59.21 o
  15   1   4       22.47       24.30     20.67 o
  16   1   4     2617.66     2897.93    140.14 o
  17   1   4     4331.98     4461.96    173.64 o
 -17   2   4       67.92       62.52     34.62 o
 -16   2   4     1788.00     1797.15     89.93 o
 -15   2   4     5175.86     5371.26    127.33 o
 -14   2   4      775.89      813.55     49.58 o
 -13   2   4     4761.89     4569.21     95.44 o
 -12   2   4      206.03      246.42     25.79 o
 -11   2   4     2765.31     2678.61     64.90 o
 -10   2   4     1205.45     1157.30     33.65 o
  -9   2   4      752.88      829.51     25.12 o
  -8   2   4     2227.08     2177.61     48.93 o
  -7   2   4        3.67       13.09      6.75 o
  -6   2   4    10938.60    11380.51    162.20 o
  -5   2   4    18840.48    19662.56    242.43 o
  -4   2   4      299.44      266.04     11.53 o
  -3   2   4    11054.32    11163.49    138.52 o
  -2   2   4    18424.78    19939.46    221.90 o
  -1   2   4        3.52       10.82      5.21 o
   0   2   4      143.08      182.72     11.28 o
   1   2   4    56049.33    60217.23    653.95 o
   2   2   4        3.78       15.16      5.53 o
   3   2   4    31026.98    32160.54    354.45 o
   4   2   4     1228.28     1161.60     24.77 o
   5   2   4    21535.53    21942.02    219.17 o
   6   2   4     9431.25     9775.54    112.80 o
   7   2   4       16.90       26.45      8.21 o
   8   2   4     7271.70     7055.35     89.46 o
   9   2   4      965.61      881.00     25.85 o
  10   2   4     6071.43     6032.84     82.95 o
  11   2   4     2341.64     2314.39     46.84 o
  12   2   4      338.07      373.04     23.62 o
  13   2   4     5946.61     6150.25     97.78 o
  14   2   4      594.99      597.28     34.43 o
  15   2   4     1531.51     1649.36     54.40 o
  16   2   4      627.18      671.27     49.73 o
  17   2   4       80.84      131.78     44.33 o
 -17   3   4      346.75      315.35     47.78 o
 -16   3   4      974.21     1043.72     60.14 o
 -15   3   4      870.52      843.01     54.07 o
 -14   3   4     1243.25     1291.74     53.05 o
 -13   3   4       16.54       44.10     19.95 o
 -12   3   4     4170.88     4060.40     87.89 o
 -11   3   4      858.90      935.05     41.49 o
 -10   3   4     2288.04     2216.87     67.13 o
  -9   3   4      386.05      421.86     27.74 o
  -8   3   4       13.04       10.25      8.40 o
  -7   3   4     2799.52     2663.63     70.53 o
  -6   3   4    14635.58    16201.72    229.19 o
  -5   3   4      125.81      189.29     16.06 o
  -4   3   4     3367.47     3147.51     50.32 o
  -3   3   4     4740.10     4955.80     64.01 o
  -2   3   4     3148.33     3121.11     42.80 o
  -1   3   4    13229.22    13715.58    146.76 o
   0   3   4     3467.97     3729.67     49.23 o
   1   3   4    23254.84    24917.78    299.89 o
   2   3   4    26867.11    29182.17    350.17 o
   3   3   4      671.58      755.12     20.40 o
   4   3   4      101.31       65.21      7.66 o
   5   3   4       55.85       98.24      8.60 o
   6   3   4    10915.50    11670.62    141.76 o
   7   3   4        4.97       16.95      8.66 o
   8   3   4     1010.69      986.33     25.31 o
   9   3   4      139.22      139.07     13.59 o
  10   3   4     2405.21     2506.25     50.21 o
  11   3   4      416.16      445.71     24.77 o
  12   3   4     1628.76     1547.70     44.44 o
  13   3   4       11.15        0.56     15.36 o
  14   3   4     1058.20     1126.21     66.91 o
  15   3   4       73.73      125.38     25.55 o
  16   3   4      163.32      215.41     34.73 o
  17   3   4      915.88     1016.48     90.65 o
 -17   4   4       49.65       53.63     28.12 o
 -16   4   4      479.78      503.75     46.75 o
 -15   4   4        7.62       39.28     28.40 o
 -14   4   4       97.53      108.46     23.97 o
 -13   4   4       77.69       59.50     21.41 o
 -12   4   4      745.44      750.78     47.11 o
 -11   4   4      136.95      106.71     22.40 o
 -10   4   4     2313.34     2225.85     59.93 o
  -9   4   4      112.36      128.30     20.13 o
  -8   4   4     6882.81     6510.92    113.05 o
  -7   4   4      921.87      980.92     35.95 o
  -6   4   4     1475.10     1321.14     38.38 o
  -5   4   4     1076.28     1156.36     29.19 o
  -4   4   4      929.23      910.18     24.84 o
  -3   4   4     1386.58     1205.95     22.76 o
  -2   4   4        2.42        1.04      6.06 o
  -1   4   4      623.03      536.85     14.98 o
   0   4   4     1067.87     1052.51     21.84 o
   1   4   4      795.47      828.02     22.11 o
   2   4   4     4908.96     4562.11     67.51 o
   3   4   4     6208.63     6304.65     88.77 o
   4   4   4       52.95       72.75     19.30 o
   5   4   4        0.26        5.02      9.74 o
   6   4   4      158.92      155.79     11.48 o
   7   4   4     1512.63     1581.48     37.00 o
   8   4   4        0.46        3.02     11.04 o
   9   4   4      528.29      550.19     34.13 o
  10   4   4       51.43       76.03     18.92 o
  11   4   4      256.69      273.03     32.00 o
  12   4   4        0.49       28.30     18.87 o
  13   4   4       44.50       92.28     22.72 o
  14   4   4      996.94      996.06     49.79 o
  15   4   4        0.06       25.43     24.24 o
  16   4   4      886.46      991.10     60.48 o
 -16   5   4       23.09       51.79     28.83 o
 -15   5   4      234.80      273.23     32.74 o
 -14   5   4      854.96      936.69     49.89 o
 -13   5   4       70.25       85.78     22.67 o
 -12   5   4      109.78       86.78     21.66 o
 -11   5   4      749.77      768.93     41.07 o
 -10   5   4       95.52       90.07     24.06 o
  -9   5   4     4113.79     4012.38     84.90 o
  -8   5   4     3181.41     3149.48     94.81 o
  -7   5   4       68.61       85.03     17.38 o
  -6   5   4       63.25       96.30     13.44 o
  -5   5   4        3.07       -8.47      8.48 o
  -4   5   4      169.92      134.52      9.79 o
  -3   5   4     1357.72     1503.02     27.85 o
  -2   5   4       76.10       57.74      8.68 o
  -1   5   4     2098.83     2407.36     37.17 o
   0   5   4      676.99      591.19     19.21 o
   1   5   4     2648.44     2833.04     43.54 o
   2   5   4     9137.64     9908.77    132.77 o
   3   5   4     4357.16     4405.16     68.87 o
   4   5   4    23351.87    24213.58    300.83 o
   5   5   4      232.56      265.75     16.26 o
   6   5   4     1269.45     1163.10     31.52 o
   7   5   4     1075.64      988.55     38.72 o
   8   5   4      887.83      920.35     38.60 o
   9   5   4     1332.08     1267.58     48.20 o
  10   5   4       24.12       -8.56     15.29 o
  11   5   4     4604.11     4609.44     97.22 o
  12   5   4      877.54      870.50     45.29 o
  13   5   4       18.50       52.84     21.59 o
  14   5   4     1848.25     1886.50     66.36 o
  15   5   4      161.97      148.28     31.89 o
  16   5   4      133.72      224.19     35.46 o
 -16   6   4     2557.77     2830.79     98.77 o
 -15   6   4      655.50      656.29     46.48 o
 -14   6   4      483.24      518.53     55.60 o
 -13   6   4        7.85       -5.67     19.81 o
 -12   6   4     1099.73     1030.85     50.41 o
 -11   6   4     1108.28     1078.04     48.81 o
 -10   6   4     1011.88      989.05     45.39 o
  -9   6   4      839.69      843.21     48.62 o
  -8   6   4     1414.62     1420.44     48.68 o
  -7   6   4        9.14       23.88     12.66 o
  -6   6   4      409.54      369.89     20.09 o
  -5   6   4      230.67      224.33     16.17 o
  -4   6   4      567.90      573.68     18.93 o
  -3   6   4      237.20      222.12     13.53 o
  -2   6   4      178.55      260.90     14.13 o
  -1   6   4      529.04      542.91     18.40 o
   0   6   4    14950.07    15115.33    168.18 o
   1   6   4     4579.55     4652.72     62.07 o
   2   6   4      548.38      531.94     22.33 o
   3   6   4     4937.82     5149.18     80.52 o
   4   6   4      600.92      604.38     23.87 o
   5   6   4     2648.52     2508.04     49.80 o
   6   6   4     5143.81     4671.35    139.77 o
   7   6   4     1099.88     1031.11     44.33 o
   8   6   4     9398.61     9345.69    155.31 o
   9   6   4      897.21      865.01     41.05 o
  10   6   4     7785.85     7396.11    134.80 o
  11   6   4      919.76      849.50     43.92 o
  12   6   4      647.39      669.88     45.20 o
  13   6   4      530.14      504.56     38.75 o
  14   6   4       90.44      101.36     29.73 o
  15   6   4     1066.01     1018.82     63.15 o
 -15   7   4      772.60      687.22     48.38 o
 -14   7   4       19.05       35.63     24.76 o
 -13   7   4      456.65      415.17     37.39 o
 -12   7   4     3598.69     3555.14     89.70 o
 -11   7   4     2197.56     2022.80     65.45 o
 -10   7   4      108.81       64.77     20.60 o
  -9   7   4     7391.05     7219.71    132.69 o
  -8   7   4        1.85        7.80     15.95 o
  -7   7   4     6373.26     6219.46     92.94 o
  -6   7   4      389.60      429.13     22.16 o
  -5   7   4       36.16       19.57     12.13 o
  -4   7   4     2798.54     2706.37     50.17 o
  -3   7   4     4776.70     4735.30     66.31 o
  -2   7   4      613.05      545.37     20.19 o
  -1   7   4     9127.20     9238.66    111.75 o
   0   7   4        4.91        0.04      9.12 o
   1   7   4    12535.83    12269.17    142.14 o
   2   7   4     1919.66     1829.78     49.77 o
   3   7   4     1260.35     1250.00     41.92 o
   4   7   4     1270.16     1179.58     34.59 o
   5   7   4      492.50      454.53     29.41 o
   6   7   4     6352.62     6279.39    113.89 o
   7   7   4    10083.63    10100.20    165.66 o
   8   7   4       82.91       64.53     20.20 o
   9   7   4     1650.68     1464.38     52.56 o
  10   7   4      896.86      901.00     45.21 o
  11   7   4     1658.87     1737.26     61.58 o
  12   7   4     3190.54     3322.17    132.71 o
  13   7   4     1399.98     1450.71     70.97 o
  14   7   4      155.54      210.71     36.15 o
  15   7   4      677.34      732.94     56.25 o
 -14   8   4      214.16      180.74     31.27 o
 -13   8   4     2998.81     2930.38     84.46 o
 -12   8   4       32.05       41.27     24.67 o
 -11   8   4     4800.22     4948.93    109.85 o
 -10   8   4     2994.97     2957.55     78.48 o
  -9   8   4      112.77      114.82     22.62 o
  -8   8   4     4391.05     4413.39     95.06 o
  -7   8   4     1584.09     1607.61     53.50 o
  -6   8   4     1631.20     1593.31     45.13 o
  -5   8   4    14560.37    14607.81    198.70 o
  -4   8   4     1168.60     1082.95     33.06 o
  -3   8   4      672.95      687.12     23.97 o
  -2   8   4      191.04      212.24     18.53 o
  -1   8   4     7966.77     7756.43     99.40 o
   0   8   4    14706.26    15002.47    183.66 o
   1   8   4     7556.08     7243.53    102.38 o
   2   8   4     1867.17     1874.35     42.05 o
   3   8   4      783.35      710.26     27.55 o
   4   8   4      327.47      277.39     22.70 o
   5   8   4     4153.64     3714.30    101.46 o
   6   8   4      557.85      530.87     33.68 o
   7   8   4     2297.77     2287.09     65.66 o
   8   8   4     5414.23     5061.34    104.07 o
   9   8   4      986.96      884.53     45.28 o
  10   8   4      917.68      990.56     50.32 o
  11   8   4     4361.42     4186.32     98.16 o
  12   8   4       82.36      100.48     25.11 o
  13   8   4     1210.69     1138.93     66.71 o
  14   8   4       89.11      136.54     32.71 o
 -13   9   4      625.90      611.84     46.24 o
 -12   9   4     6521.78     6405.66    135.49 o
 -11   9   4     1491.93     1610.85     64.80 o
 -10   9   4      481.35      491.70     38.32 o
  -9   9   4     3316.92     3143.97     88.16 o
  -8   9   4       66.60       70.18     23.84 o
  -7   9   4     3284.48     3288.34     79.62 o
  -6   9   4     7356.35     7472.09    121.89 o
  -5   9   4     2158.69     1924.55     50.40 o
  -4   9   4    17578.69    17339.26    235.47 o
  -3   9   4     1904.16     1965.26     49.11 o
  -2   9   4     1764.74     1718.01     37.81 o
  -1   9   4     3189.66     3132.06     58.49 o
   0   9   4       23.74       27.81     13.31 o
   1   9   4     1705.38     1738.56     41.83 o
   2   9   4     4190.48     4058.79     70.02 o
   3   9   4     2589.73     2427.54     57.72 o
   4   9   4     3002.04     2836.63     62.66 o
   5   9   4      268.22      248.83     22.98 o
   6   9   4     5033.68     5050.80     93.65 o
   7   9   4     2678.92     2654.03     70.75 o
   8   9   4      100.79      125.97     23.44 o
   9   9   4       11.78       37.48     20.28 o
  10   9   4       14.96       42.01     21.15 o
  11   9   4     2112.07     2019.04     82.30 o
  12   9   4     6015.99     6040.30    158.61 o
  13   9   4      608.39      574.14     51.87 o
 -12  10   4       31.46      104.70     27.81 o
 -11  10   4     4291.32     4261.10    131.18 o
 -10  10   4     5530.18     5741.15    124.07 o
  -9  10   4      114.54      111.19     23.84 o
  -8  10   4     2128.26     2064.21     98.53 o
  -7  10   4     1501.95     1470.64     57.11 o
  -6  10   4     5257.34     4991.30    105.16 o
  -5  10   4     6471.03     6412.79    110.80 o
  -4  10   4      218.91      294.31     28.86 o
  -3  10   4     3790.97     3618.01     82.48 o
  -2  10   4     4854.34     4807.51     98.19 o
  -1  10   4     3298.09     3365.79    112.11 o
   0  10   4    10394.88    10090.21    139.27 o
   1  10   4      272.07      294.74     22.23 o
   2  10   4     2723.78     2699.44     62.18 o
   3  10   4      584.83      612.59     33.30 o
   4  10   4     1333.52     1323.47     46.10 o
   5  10   4     3557.48     3574.87    108.47 o
   6  10   4     1093.11     1136.07     45.47 o
   7  10   4      352.61      364.29     29.70 o
   8  10   4      357.57      356.26     29.84 o
   9  10   4       17.71      -13.20     29.41 o
  10  10   4     1080.23      888.85     59.38 o
  11  10   4     1773.75     1807.30     81.57 o
  12  10   4        3.46        5.29     26.71 o
 -11  11   4     1955.44     2111.62     78.57 o
 -10  11   4        1.73       42.24     23.58 o
  -9  11   4     3240.90     3383.18     90.59 o
  -8  11   4      288.36      355.00     33.93 o
  -7  11   4     6962.34     6627.81    150.67 o
  -6  11   4     1198.79     1217.84     62.35 o
  -5  11   4     1038.65     1111.00     58.78 o
  -4  11   4     2552.94     2678.98     72.31 o
  -3  11   4     1685.69     1672.88     57.92 o
  -2  11   4     1016.37      951.99     46.52 o
  -1  11   4     1637.42     1523.47     58.25 o
   0  11   4     1513.15     1413.43     53.58 o
   1  11   4     6425.60     6483.82    124.70 o
   2  11   4      178.79      243.17     27.25 o
   3  11   4     1458.54     1456.89     59.59 o
   4  11   4      311.41      311.87     27.16 o
   5  11   4      232.22      234.27     25.94 o
   6  11   4     1022.57     1169.44     49.06 o
   7  11   4     2996.38     2718.95     69.90 o
   8  11   4       14.99       27.02     22.45 o
   9  11   4      523.49      597.84     46.83 o
  10  11   4        4.60       17.35     27.52 o
  -9  12   4       64.29       67.40     28.47 o
  -8  12   4     2588.75     2652.27    131.54 o
  -7  12   4      898.56      903.88     59.13 o
  -6  12   4      408.47      510.41     56.86 o
  -5  12   4      836.14      890.36     64.18 o
  -4  12   4        4.86       45.52     23.81 o
  -3  12   4     1209.45     1244.85     54.88 o
  -2  12   4      437.09      494.05     37.53 o
  -1  12   4      321.58      426.15     49.76 o
   0  12   4     3182.59     3076.52     91.47 o
   1  12   4       27.69       29.41     29.75 o
   2  12   4      699.40      761.14     44.74 o
   3  12   4        1.53       22.50     24.23 o
   4  12   4      316.82      349.82     33.38 o
   5  12   4      251.89      285.86     31.67 o
   6  12   4      549.06      545.18     55.78 o
   7  12   4      233.12      283.90     33.18 o
   8  12   4      500.66      637.08     49.91 o
  -6  13   4      111.83      158.28     34.46 o
  -5  13   4      293.53      274.11     49.39 o
  -4  13   4      424.75      507.79     50.61 o
  -3  13   4      333.46      283.79     36.01 o
  -2  13   4      219.82      201.65     32.72 o
  -1  13   4        1.02      -21.58     21.90 o
   0  13   4       90.52      131.64     35.91 o
   1  13   4       89.88       98.48     44.23 o
   2  13   4        0.43       54.93     33.32 o
   3  13   4       52.95       89.34     27.86 o
   4  13   4     1688.06     1713.41     67.97 o
   5  13   4      333.23      330.61     35.66 o
   6  13   4      221.57      251.84     37.37 o
 -17   1   5        2.11       14.90     42.08 o
 -16   1   5     1605.01     1312.34    134.62 o
 -15   1   5        0.06       10.13     25.85 o
 -14   1   5      771.76      678.66     44.66 o
 -13   1   5      410.27      411.54     35.49 o
 -12   1   5      572.86      582.97     32.99 o
 -11   1   5     2170.70     2178.22     49.51 o
 -10   1   5     1087.61      994.23     28.61 o
  -9   1   5     2060.27     2071.82     43.64 o
  -8   1   5     1227.57     1100.53     42.58 o
  -7   1   5     1861.53     1866.35     33.50 o
  -6   1   5     1465.77     1185.63     23.94 o
  -5   1   5       30.16       35.15      6.21 o
  -4   1   5     4506.25     4846.16     67.70 o
  -3   1   5     7772.36     8290.36    115.84 o
  -2   1   5     1290.80     1195.49     22.86 o
  -1   1   5     5552.76     5649.30     72.61 o
   0   1   5    13146.73    14074.51    169.81 o
   1   1   5     5959.80     6306.34     66.00 o
   2   1   5     1538.96     1607.42     22.23 o
   3   1   5      780.40      787.88     16.13 o
   4   1   5     1414.65     1426.94     22.68 o
   5   1   5     3351.77     3715.97     49.53 o
   6   1   5       80.72      125.56     10.48 o
   7   1   5      638.80      463.79     17.54 o
   8   1   5     1890.09     1894.73     35.81 o
   9   1   5      747.86      821.17     25.42 o
  10   1   5      331.01      373.74     20.31 o
  11   1   5      793.07      777.09     27.92 o
  12   1   5       61.70       76.28     14.51 o
  13   1   5       30.27       26.79     15.04 o
  14   1   5      534.61      564.45     30.99 o
  15   1   5      674.70      731.89     42.98 o
  16   1   5      591.54      633.96     54.77 o
  17   1   5      958.08     1127.49    128.64 o
 -17   2   5      449.96      420.57     66.54 o
 -16   2   5       46.00       20.02     28.11 o
 -15   2   5     1191.38     1280.39     62.30 o
 -14   2   5      504.77      439.57     39.15 o
 -13   2   5      269.07      277.32     27.74 o
 -12   2   5     1130.07     1195.52     45.73 o
 -11   2   5     1180.97     1047.17     41.33 o
 -10   2   5     5634.41     5714.62     91.38 o
  -9   2   5     7389.61     7166.12    103.29 o
  -8   2   5      144.15      244.47     13.31 o
  -7   2   5     9477.41     9436.62    128.58 o
  -6   2   5      988.51      975.02     26.81 o
  -5   2   5    12215.30    12743.62    162.70 o
  -4   2   5    23083.95    25038.59    303.16 o
  -3   2   5        2.80       -1.40      4.79 o
  -2   2   5    53819.30    57756.38    627.37 o
  -1   2   5      428.30      447.68     12.17 o
   0   2   5    28613.12    30690.61    337.13 o
   1   2   5     6457.06     6879.96     81.72 o
   2   2   5     2361.60     2608.71     36.49 o
   3   2   5     3189.23     2874.13     40.66 o
   4   2   5       20.78       33.83      6.65 o
   5   2   5     7861.11     8070.01     88.34 o
   6   2   5    24110.83    25426.97    270.34 o
   7   2   5     1346.73     1595.49     30.80 o
   8   2   5        2.97        8.21      8.84 o
   9   2   5       43.63       32.90     10.86 o
  10   2   5     1231.66     1170.56     35.38 o
  11   2   5     1332.60     1336.02     34.61 o
  12   2   5     1063.59     1035.42     35.64 o
  13   2   5      637.66      698.24     32.14 o
  14   2   5      655.81      741.81     34.66 o
  15   2   5      173.52      261.75     26.37 o
  16   2   5      547.51      677.54     70.35 o
  17   2   5     1337.63     1494.87    102.58 o
 -17   3   5       47.80       89.24     35.39 o
 -16   3   5     1037.47      979.05     98.37 o
 -15   3   5     2413.60     2429.87     80.96 o
 -14   3   5     2069.11     2052.60     73.18 o
 -13   3   5       74.83       64.57     20.81 o
 -12   3   5     1324.30     1405.54     50.80 o
 -11   3   5    13189.49    12961.27    202.56 o
 -10   3   5       28.68       22.37     16.74 o
  -9   3   5      261.96      260.40     23.34 o
  -8   3   5     9153.34     9712.37    134.92 o
  -7   3   5     3244.90     3248.49     57.77 o
  -6   3   5    46586.55    48517.29    580.54 o
  -5   3   5    10905.21    10834.29    129.68 o
  -4   3   5    23611.26    25489.26    310.23 o
  -3   3   5    26422.23    28298.65    293.83 o
  -2   3   5      473.42      449.62     12.88 o
  -1   3   5    72034.45    76081.69    824.63 o
   0   3   5     6880.95     7101.25     93.82 o
   1   3   5     8625.48     9505.00    122.04 o
   2   3   5    25165.83    27198.82    327.84 o
   3   3   5     1387.16     1401.31     30.33 o
   4   3   5    12307.30    11764.15    140.75 o
   5   3   5     3400.05     3148.13     47.64 o
   6   3   5     2112.77     1796.70     33.42 o
   7   3   5     5304.02     5282.50     70.15 o
   8   3   5      336.09      400.54     17.89 o
   9   3   5      286.50      240.13     16.16 o
  10   3   5     5720.14     5529.23     85.39 o
  11   3   5     1012.60      962.18     33.39 o
  12   3   5     4892.47     4741.57     80.59 o
  13   3   5     8440.58     8169.93    132.32 o
  14   3   5        2.46       29.62     20.53 o
  15   3   5        5.98       40.49     27.68 o
  16   3   5      552.76      531.89     46.42 o
  17   3   5     1158.99     1278.55    139.09 o
 -17   4   5     1025.88     1197.27     69.41 o
 -16   4   5       55.99       33.68     27.65 o
 -15   4   5     3045.26     3137.25    121.90 o
 -14   4   5     2134.63     2237.36     68.10 o
 -13   4   5      845.92      964.32     49.02 o
 -12   4   5     1690.89     1742.92     57.90 o
 -11   4   5      499.83      517.34     39.26 o
 -10   4   5    16285.47    16556.14    277.42 o
  -9   4   5     6692.84     6709.89    118.19 o
  -8   4   5     2488.19     2477.29     68.60 o
  -7   4   5    15147.58    14928.95    309.53 o
  -6   4   5      961.11      868.33     26.34 o
  -5   4   5    20061.89    20022.99    251.46 o
  -4   4   5    15627.78    15470.42    180.56 o
  -3   4   5      996.36      977.20     20.63 o
  -2   4   5    19375.17    20126.07    214.31 o
  -1   4   5       83.22       89.18      8.24 o
   0   4   5    39579.31    41995.55    462.07 o
   1   4   5    21296.84    22249.06    272.59 o
   2   4   5     1719.81     1920.36     36.57 o
   3   4   5      961.83      624.98     20.55 o
   4   4   5      992.29      900.66     25.08 o
   5   4   5     4846.71     4321.40     68.29 o
   6   4   5    12127.54    11916.23    146.10 o
   7   4   5      218.07      230.40     16.83 o
   8   4   5      553.91      515.15     29.79 o
   9   4   5       30.15       24.82     13.49 o
  10   4   5      480.72      522.99     32.44 o
  11   4   5     5613.68     5653.10    109.18 o
  12   4   5     3442.56     3315.20     79.38 o
  13   4   5     1464.25     1499.40     56.53 o
  14   4   5     1312.81     1380.76     56.53 o
  15   4   5      467.50      461.22     43.49 o
  16   4   5     1461.21     1609.58     74.77 o
 -16   5   5     2161.00     2307.73     89.21 o
 -15   5   5      136.42       89.68     29.67 o
 -14   5   5     1136.25     1239.63     82.89 o
 -13   5   5     1265.93     1231.14     54.11 o
 -12   5   5     1667.50     1557.52     57.20 o
 -11   5   5     1475.62     1432.07     52.90 o
 -10   5   5     6285.68     6377.90    133.48 o
  -9   5   5     2166.21     2153.45     58.57 o
  -8   5   5     1261.58     1299.36     88.62 o
  -7   5   5     5539.27     5451.35     87.46 o
  -6   5   5    13479.12    13765.42    183.55 o
  -5   5   5     5355.28     5414.04     77.07 o
  -4   5   5        9.28        3.11      7.12 o
  -3   5   5     7696.39     7416.33     89.26 o
  -2   5   5       32.57       17.77      7.64 o
  -1   5   5    17863.71    17540.14    190.31 o
   0   5   5     4581.22     4090.34     57.85 o
   1   5   5     8198.40     8477.56    105.33 o
   2   5   5     8377.34     8519.31    116.99 o
   3   5   5      622.76      562.65     21.40 o
   4   5   5     7141.70     6915.37    100.13 o
   5   5   5     5116.99     4611.72     73.98 o
   6   5   5      363.50      456.27     21.42 o
   7   5   5    10985.33    10843.73    146.78 o
   8   5   5     5463.02     5264.70     99.09 o
   9   5   5     5204.09     4949.54     97.19 o
  10   5   5     3586.16     3515.59     79.53 o
  11   5   5       84.43      110.44     21.35 o
  12   5   5     5240.64     5255.06    108.59 o
  13   5   5     1985.03     2116.78     66.28 o
  14   5   5      368.89      486.58     76.91 o
  15   5   5     1161.08     1230.00     66.74 o
  16   5   5       23.35       13.56     28.46 o
 -16   6   5     2354.31     2367.10     94.08 o
 -15   6   5     2984.44     3064.81     86.57 o
 -14   6   5      109.50       96.36     25.21 o
 -13   6   5     5118.63     4941.47    148.46 o
 -12   6   5     4583.69     4415.89    100.06 o
 -11   6   5       46.82       38.09     22.94 o
 -10   6   5     5104.44     5033.78    103.06 o
  -9   6   5     6753.58     6715.51    123.31 o
  -8   6   5     4798.15     4668.78     93.91 o
  -7   6   5     1324.05     1345.44     37.24 o
  -6   6   5     1168.90     1162.05     32.05 o
  -5   6   5     2675.87     2552.55     47.11 o
  -4   6   5     5660.74     5635.41     73.70 o
  -3   6   5     3096.34     3435.51     50.63 o
  -2   6   5     2484.34     2196.78     44.61 o
  -1   6   5     3152.13     3133.41     47.08 o
   0   6   5     7530.08     7739.78     94.00 o
   1   6   5     5405.42     5111.08     78.82 o
   2   6   5     1471.61     1486.85     35.45 o
   3   6   5     1714.68     1705.08     51.30 o
   4   6   5     9267.32     9096.13    128.30 o
   5   6   5     4014.48     3932.12     67.82 o
   6   6   5    10640.89     9884.83    295.14 o
   7   6   5     7198.48     6848.72    120.35 o
   8   6   5     2931.15     2896.77     69.46 o
   9   6   5     1964.67     1899.93     64.81 o
  10   6   5     1537.60     1559.55     54.33 o
  11   6   5     1669.34     1741.81     59.36 o
  12   6   5      259.76      320.17     31.81 o
  13   6   5      228.40      269.35     35.05 o
  14   6   5     1883.71     2047.51     81.89 o
  15   6   5      436.56      508.74     47.86 o
 -15   7   5        5.14       18.24     24.30 o
 -14   7   5     1756.97     1653.08     68.07 o
 -13   7   5     1029.58      966.56     58.26 o
 -12   7   5     3198.83     3143.96     83.89 o
 -11   7   5     2065.51     2029.87     65.82 o
 -10   7   5        2.59       29.18     25.66 o
  -9   7   5     2663.94     2569.09     95.49 o
  -8   7   5      828.71      859.90     57.58 o
  -7   7   5      271.15      270.68     22.17 o
  -6   7   5      868.07      826.80     33.33 o
  -5   7   5       28.93       40.47     17.36 o
  -4   7   5      213.49      233.54     17.52 o
  -3   7   5     1701.52     1720.47     34.52 o
  -2   7   5        3.34        8.48      9.50 o
  -1   7   5     2395.15     2360.96     41.27 o
   0   7   5     1829.17     1792.75     34.69 o
   1   7   5        1.70       10.37      8.73 o
   2   7   5     4631.31     4693.68     72.35 o
   3   7   5     5312.36     5176.74     84.11 o
   4   7   5     3290.38     3264.30     66.32 o
   5   7   5     6276.48     5992.13    120.92 o
   6   7   5     2806.07     2748.18     66.25 o
   7   7   5     6238.32     6105.78    113.62 o
   8   7   5     4563.92     4463.97    172.19 o
   9   7   5      992.68      949.51     44.89 o
  10   7   5     7027.57     6894.06    130.32 o
  11   7   5      310.07      320.20     31.39 o
  12   7   5     4231.28     4304.29    114.24 o
  13   7   5     2897.74     2848.04    101.21 o
  14   7   5      362.87      386.86     43.63 o
  15   7   5     1219.86     1350.77     90.89 o
 -14   8   5       71.52       53.59     27.10 o
 -13   8   5     2021.31     2035.55     74.13 o
 -12   8   5      413.25      412.63     37.26 o
 -11   8   5     1578.43     1509.05     61.09 o
 -10   8   5      152.72      131.02     23.81 o
  -9   8   5       22.64       30.48     19.03 o
  -8   8   5        0.33        4.40     16.73 o
  -7   8   5     1578.59     1500.05     51.99 o
  -6   8   5      688.11      652.19     34.85 o
  -5   8   5       10.14        3.05     13.98 o
  -4   8   5      389.82      411.30     22.89 o
  -3   8   5     1209.86     1215.50     30.79 o
  -2   8   5      221.83      247.58     16.53 o
  -1   8   5      460.57      465.16     20.74 o
   0   8   5     2631.52     2647.25     51.19 o
   1   8   5     2249.09     2235.37     46.62 o
   2   8   5     3090.29     2918.73     58.58 o
   3   8   5     1959.65     1818.39     41.75 o
   4   8   5     1454.72     1370.07     69.38 o
   5   8   5      298.48      253.98     25.09 o
   6   8   5     3040.27     2710.77     67.51 o
   7   8   5       52.01       84.94     20.17 o
   8   8   5       19.79       19.09     20.80 o
   9   8   5      326.11      326.36     30.72 o
  10   8   5       16.99        2.80     23.77 o
  11   8   5     4547.29     4486.16    117.94 o
  12   8   5      136.93      144.48     31.73 o
  13   8   5     1440.71     1318.87     70.81 o
  14   8   5      160.46      181.56     34.31 o
 -13   9   5       49.15       55.54     28.15 o
 -12   9   5       48.30       42.13     23.94 o
 -11   9   5       92.94       62.92     23.97 o
 -10   9   5      409.17      387.36     34.82 o
  -9   9   5      362.69      416.23     35.11 o
  -8   9   5      695.07      737.11     42.74 o
  -7   9   5      262.57      250.44     26.91 o
  -6   9   5      189.29      165.84     23.69 o
  -5   9   5     1120.62     1176.57     61.80 o
  -4   9   5       99.94      107.32     18.38 o
  -3   9   5      248.52      272.65     20.56 o
  -2   9   5      493.30      450.88     24.52 o
  -1   9   5      738.05      724.18     29.21 o
   0   9   5       43.45       29.02     13.42 o
   1   9   5      282.41      291.55     21.29 o
   2   9   5       43.97       33.08     13.21 o
   3   9   5      224.52      212.33     21.83 o
   4   9   5      734.05      692.55     33.92 o
   5   9   5      355.08      396.54     27.68 o
   6   9   5      310.71      314.13     29.18 o
   7   9   5       12.90       32.54     21.41 o
   8   9   5        0.88       -0.71     17.91 o
   9   9   5       31.63       21.36     19.62 o
  10   9   5      143.15      210.68     33.97 o
  11   9   5        0.47       -2.57     23.82 o
  12   9   5        1.95       31.36     28.75 o
  13   9   5       86.84      117.56     33.55 o
 -12  10   5      464.99      437.71     40.18 o
 -11  10   5      939.16     1032.52     56.37 o
 -10  10   5      401.04      433.23     37.34 o
  -9  10   5      409.78      415.10     36.55 o
  -8  10   5        0.38       11.97     19.61 o
  -7  10   5     1146.01     1098.51     51.18 o
  -6  10   5      347.66      304.85     29.15 o
  -5  10   5     1920.55     1940.33     60.29 o
  -4  10   5     1875.04     1896.21     58.12 o
  -3  10   5      145.12      182.00     24.00 o
  -2  10   5      989.83      946.45     45.96 o
  -1  10   5       39.07       20.99     22.69 o
   0  10   5      806.34      763.03     31.88 o
   1  10   5     2898.91     2912.15     58.78 o
   2  10   5     1631.01     1677.04     76.60 o
   3  10   5       75.05      143.78     20.26 o
   4  10   5        1.12        9.65     16.10 o
   5  10   5     1685.34     1809.30     54.25 o
   6  10   5     1148.77     1149.04     46.03 o
   7  10   5       21.85        7.28     17.07 o
   8  10   5       12.74       -0.63     17.69 o
   9  10   5       58.68       81.77     24.46 o
  10  10   5      315.07      239.81     35.76 o
  11  10   5     1554.08     1701.97     79.91 o
  12  10   5     1232.68     1387.66     87.02 o
 -11  11   5     1688.61     1706.88     71.92 o
 -10  11   5     1031.65     1018.81     55.95 o
  -9  11   5      207.55      275.50     32.06 o
  -8  11   5       41.98      131.20     25.21 o
  -7  11   5       68.69       45.69     23.73 o
  -6  11   5     2903.95     2948.49     89.69 o
  -5  11   5       29.56       58.94     23.10 o
  -4  11   5       15.47       43.83     19.85 o
  -3  11   5      426.32      454.38     34.92 o
  -2  11   5       28.67        8.24     29.77 o
  -1  11   5       12.63       33.74     19.20 o
   0  11   5       13.16       41.60     18.80 o
   1  11   5      162.65      147.81     23.91 o
   2  11   5     2353.58     2376.39     60.54 o
   3  11   5       18.51       47.96     18.08 o
   4  11   5      678.36      584.55     35.73 o
   5  11   5     1633.01     1710.00     88.64 o
   6  11   5      158.85      197.15     25.43 o
   7  11   5     1196.13     1287.91     51.92 o
   8  11   5      220.30      222.75     30.56 o
   9  11   5      132.80      125.24     32.36 o
  10  11   5      627.71      706.78     55.33 o
  -9  12   5     1155.68     1223.09     69.38 o
  -8  12   5      602.79      646.78     51.75 o
  -7  12   5     1085.30     1004.67     72.12 o
  -6  12   5      314.65      324.88     38.06 o
  -5  12   5      319.20      319.37     36.31 o
  -4  12   5     1153.12     1062.83     59.57 o
  -3  12   5      691.14      737.64     44.37 o
  -2  12   5     2171.90     2153.56     88.65 o
  -1  12   5      985.72     1154.84     60.40 o
   0  12   5     1782.13     1841.85     71.70 o
   1  12   5     2972.84     3002.46     89.92 o
   2  12   5      179.31      228.56     28.87 o
   3  12   5        3.95       49.97     20.99 o
   4  12   5       82.70      111.68     28.19 o
   5  12   5      419.40      516.87     35.38 o
   6  12   5     6985.67     7004.95    132.58 o
   7  12   5     2192.00     2183.68     67.69 o
   8  12   5      923.15      969.75     63.46 o
  -6  13   5      896.47      933.61     61.60 o
  -5  13   5      431.70      469.24     49.34 o
  -4  13   5       42.79       69.79     35.34 o
  -3  13   5      827.43      815.71     54.25 o
  -2  13   5        2.04       35.22     25.30 o
  -1  13   5     1359.72     1384.65     69.33 o
   0  13   5     1739.28     1627.34     74.06 o
   1  13   5      183.81      224.06     41.44 o
   2  13   5     2463.86     2469.60     85.31 o
   3  13   5      738.65      774.39     54.58 o
   4  13   5     1464.28     1524.36     64.89 o
   5  13   5     4292.66     4349.44    106.89 o
   6  13   5        1.03       17.68     25.73 o
 -17   0   6    11587.67    11737.24    470.37 o
 -16   0   6     1134.66     1296.62    139.09 o
 -15   0   6     4859.12     5053.04    248.57 o
 -14   0   6      483.92      372.42     75.53 o
 -13   0   6       19.77       32.25     29.82 o
 -12   0   6    18672.09    17850.26    413.48 o
 -11   0   6     2640.96     2450.00     70.78 o
 -10   0   6     7152.24     7565.02    155.21 o
  -9   0   6    16985.38    18083.60    325.19 o
  -8   0   6      742.64      901.19     35.79 o
  -7   0   6    13805.85    13426.85    242.29 o
  -6   0   6     2123.85     2809.25     63.95 o
  -5   0   6       58.14       56.29     12.46 o
  -4   0   6    25028.54    26975.87    455.94 o
  -3   0   6     8974.92     8816.30    156.96 o
  -2   0   6     3951.89     4041.57     96.42 o
  -1   0   6     2811.17     2868.59     70.63 o
   0   0   6    77110.28    83579.45   1196.30 o
   1   0   6      163.18      129.29      8.21 o
   2   0   6    24419.29    25085.32    366.80 o
   3   0   6     2490.90     2382.25     41.71 o
   4   0   6      163.63      146.78     11.40 o
   5   0   6     5103.67     4882.18     87.00 o
   6   0   6    15717.79    15690.20    243.77 o
   7   0   6    35482.99    36095.85    536.28 o
   8   0   6     4017.98     4287.95    116.31 o
   9   0   6     7355.29     6820.55    126.50 o
  10   0   6      356.09      347.29     35.00 o
  11   0   6     2528.00     2444.50     66.63 o
  12   0   6    10829.89    10549.18    189.56 o
  13   0   6      239.25      254.15     28.98 o
  14   0   6     2168.09     2368.34     83.83 o
  15   0   6     2129.80     2159.74     82.73 o
  16   0   6      546.55      639.93     92.29 o
  17   0   6     9290.66    10396.00    420.31 o
 -17   1   6      171.98      236.75     54.51 o
 -16   1   6     7941.55     7753.09    240.72 o
 -15   1   6      605.33      597.51     67.04 o
 -14   1   6      635.79      738.90     52.17 o
 -13   1   6     3724.96     3719.69     94.26 o
 -12   1   6      566.22      521.18     37.11 o
 -11   1   6    18870.45    18917.02    248.42 o
 -10   1   6     4007.38     3950.76     66.68 o
  -9   1   6     1226.99     1380.05     30.93 o
  -8   1   6    14092.17    14658.73    175.06 o
  -7   1   6       66.15       84.28      9.08 o
  -6   1   6     9500.48     8974.74    115.90 o
  -5   1   6    15564.00    16236.53    221.10 o
  -4   1   6     5099.80     5091.94     77.67 o
  -3   1   6     3313.46     3248.13     52.36 o
  -2   1   6     2840.88     2867.99     45.20 o
  -1   1   6    30765.74    32891.57    388.70 o
   0   1   6    29660.93    31655.07    374.67 o
   1   1   6    32442.96    34224.68    375.25 o
   2   1   6    16351.70    16769.74    166.70 o
   3   1   6    14644.56    15198.45    161.84 o
   4   1   6     1147.42     1245.67     21.20 o
   5   1   6    16386.90    16579.47    169.04 o
   6   1   6     8616.77     8271.20     97.99 o
   7   1   6       41.09       36.35      9.11 o
   8   1   6    13753.41    14011.73    160.17 o
   9   1   6     2828.36     2817.01     66.30 o
  10   1   6     8260.50     7938.10    182.02 o
  11   1   6     4767.88     4569.77     82.61 o
  12   1   6        8.09       24.06     12.88 o
  13   1   6     8583.48     8501.06    124.09 o
  14   1   6     2433.79     2453.91     56.38 o
  15   1   6      856.62      951.53     42.77 o
  16   1   6     3480.91     3573.64     99.64 o
  17   1   6      117.66      169.34     65.52 o
 -17   2   6     1440.66     1596.91    112.11 o
 -16   2   6     1327.74     1333.59     99.27 o
 -15   2   6      814.49      917.40     54.05 o
 -14   2   6     2806.29     2768.08     82.99 o
 -13   2   6     2328.03     2372.56     73.81 o
 -12   2   6     4663.41     4777.77     95.79 o
 -11   2   6     2576.55     2440.78     86.66 o
 -10   2   6     3431.28     3329.56     62.57 o
  -9   2   6     1059.04     1140.13     27.93 o
  -8   2   6       75.83       69.73      9.21 o
  -7   2   6      997.03      852.82     25.19 o
  -6   2   6    13381.15    13799.73    193.68 o
  -5   2   6     1809.65     1980.64     37.14 o
  -4   2   6    34708.32    37304.32    445.46 o
  -3   2   6     3683.65     3718.46     49.31 o
  -2   2   6     1532.17     1396.29     25.38 o
  -1   2   6     2150.23     2316.54     36.32 o
   0   2   6       15.63        5.58      5.84 o
   1   2   6      470.24      410.99     15.71 o
   2   2   6    12682.40    13403.95    153.22 o
   3   2   6      142.87      158.66      9.03 o
   4   2   6    10279.10    10138.15    113.55 o
   5   2   6     3062.45     3476.91     44.90 o
   6   2   6    13936.27    13840.12    145.26 o
   7   2   6     6892.13     6647.29     83.96 o
   8   2   6        0.18        3.11      9.46 o
   9   2   6     2308.94     2361.60     49.62 o
  10   2   6     1932.09     1887.64     40.37 o
  11   2   6     7738.83     7431.51    100.15 o
  12   2   6     5677.78     5625.93     90.20 o
  13   2   6      215.00      243.27     22.00 o
  14   2   6     2457.10     2501.37     57.65 o
  15   2   6       53.60       96.36     26.57 o
  16   2   6     1348.97     1465.22     79.48 o
  17   2   6      295.48      359.80     84.02 o
 -17   3   6       75.95      132.02     38.30 o
 -16   3   6      130.99       97.83     36.29 o
 -15   3   6     1958.06     1815.24    109.83 o
 -14   3   6      833.41      797.14     51.24 o
 -13   3   6     1688.34     1635.48     94.33 o
 -12   3   6      606.44      651.96     37.25 o
 -11   3   6      848.53      812.13     39.41 o
 -10   3   6     5282.98     5406.64    101.70 o
  -9   3   6     2843.49     2587.83    138.12 o
  -8   3   6     1247.70     1157.10     30.54 o
  -7   3   6      663.10      596.55     20.89 o
  -6   3   6      728.02      699.14     21.77 o
  -5   3   6     5766.31     5374.57     70.75 o
  -4   3   6        2.18       14.37      8.09 o
  -3   3   6     3228.43     3198.41     42.00 o
  -2   3   6     2406.31     2415.06     32.01 o
  -1   3   6     1460.02     1493.86     28.55 o
   0   3   6    19534.39    20554.83    250.38 o
   1   3   6     3697.84     3887.58     51.63 o
   2   3   6     5675.98     6082.41     83.72 o
   3   3   6    28107.43    30638.05    340.74 o
   4   3   6      767.96      736.26     18.68 o
   5   3   6     4900.16     4788.42     66.11 o
   6   3   6     1038.76     1104.02     24.78 o
   7   3   6     1300.27     1282.58     28.12 o
   8   3   6      270.01      252.41     15.70 o
   9   3   6       59.78       67.26     12.58 o
  10   3   6     3167.38     3120.34     57.86 o
  11   3   6     6017.91     6099.76     93.87 o
  12   3   6      592.77      632.21     29.77 o
  13   3   6       59.68       84.84     19.80 o
  14   3   6      226.77      249.81     33.09 o
  15   3   6      436.75      424.04     40.75 o
  16   3   6      197.50      204.96     33.19 o
 -17   4   6      949.18      907.18     61.58 o
 -16   4   6        9.42      -23.22     23.22 o
 -15   4   6       47.42       54.52     24.29 o
 -14   4   6      130.43      122.86     42.98 o
 -13   4   6      535.89      547.15     38.06 o
 -12   4   6      567.87      549.02     35.87 o
 -11   4   6     2493.70     2565.92     66.70 o
 -10   4   6     4024.81     3950.08     84.56 o
  -9   4   6     2059.47     2028.13     61.39 o
  -8   4   6      482.58      450.35     29.80 o
  -7   4   6        7.40       15.12      9.43 o
  -6   4   6     1903.67     1921.30     46.46 o
  -5   4   6     1151.36     1237.70     25.40 o
  -4   4   6     2935.34     3143.18     44.38 o
  -3   4   6      154.80      117.94      9.17 o
  -2   4   6     1981.25     2201.57     33.89 o
  -1   4   6     7173.81     7303.41     90.98 o
   0   4   6     8760.42     9450.91    124.65 o
   1   4   6      473.22      416.36     16.92 o
   2   4   6     3102.20     3346.46     53.94 o
   3   4   6     2128.39     2103.87     39.81 o
   4   4   6      210.47      254.90     15.31 o
   5   4   6      332.47      314.86     17.28 o
   6   4   6        2.50       -2.70      9.14 o
   7   4   6     2657.38     2665.48     45.73 o
   8   4   6      463.41      517.93     21.32 o
   9   4   6     1078.01     1025.40     34.25 o
  10   4   6      190.68      193.77     22.90 o
  11   4   6       17.64       26.08     17.24 o
  12   4   6       65.85       75.78     21.31 o
  13   4   6        4.82        5.68     20.03 o
  14   4   6      236.69      323.60     35.96 o
  15   4   6      346.90      403.12     41.95 o
  16   4   6       41.16       65.49     33.18 o
 -16   5   6      151.84      172.01     32.89 o
 -15   5   6      458.86      556.89     53.60 o
 -14   5   6     1007.43     1038.97     52.74 o
 -13   5   6       27.45       19.98     20.23 o
 -12   5   6     1401.36     1360.03     54.41 o
 -11   5   6     3121.03     2938.44    102.78 o
 -10   5   6        5.30        1.73     22.65 o
  -9   5   6      625.86      578.93     34.41 o
  -8   5   6      164.36      188.81     22.22 o
  -7   5   6      277.88      297.93     19.17 o
  -6   5   6       12.87       33.33     11.59 o
  -5   5   6        0.67       15.14      9.31 o
  -4   5   6      574.06      688.40     21.24 o
  -3   5   6       67.47      103.58     10.10 o
  -2   5   6      271.87      365.82     14.83 o
  -1   5   6        4.22        3.92      7.67 o
   0   5   6     6086.90     6489.92     84.27 o
   1   5   6    14661.14    15477.67    197.71 o
   2   5   6      217.20      252.27     15.96 o
   3   5   6      334.20      345.54     18.24 o
   4   5   6      157.88      235.01     19.75 o
   5   5   6     1662.76     1610.08     36.96 o
   6   5   6     2152.11     1984.15     43.03 o
   7   5   6      989.34      972.59     30.31 o
   8   5   6     1515.90     1439.05     45.78 o
   9   5   6      235.62      232.62     24.14 o
  10   5   6     1547.61     1468.17     50.46 o
  11   5   6     1451.99     1403.61     51.57 o
  12   5   6        0.51       10.95     17.88 o
  13   5   6     1045.26     1033.00     57.52 o
  14   5   6       13.25       51.15     25.06 o
  15   5   6      519.23      541.56     47.91 o
  16   5   6        0.36       68.49     30.64 o
 -16   6   6      159.79      263.64     40.98 o
 -15   6   6      604.93      651.89     61.39 o
 -14   6   6     1025.45      932.60     52.16 o
 -13   6   6      470.14      445.56     37.55 o
 -12   6   6     6092.58     5919.12    120.92 o
 -11   6   6      965.71      929.39     73.76 o
 -10   6   6      670.77      658.90     38.92 o
  -9   6   6     1591.46     1453.81     51.36 o
  -8   6   6       75.56       83.99     19.21 o
  -7   6   6     3751.27     3555.39     73.88 o
  -6   6   6      438.84      473.66     21.87 o
  -5   6   6     2340.05     2419.22     46.01 o
  -4   6   6     1240.18     1270.58     27.89 o
  -3   6   6     5357.64     5467.52     72.04 o
  -2   6   6       39.03       43.14      9.47 o
  -1   6   6      375.67      329.35     15.42 o
   0   6   6     1195.65     1199.96     28.21 o
   1   6   6     3700.61     3791.43     71.20 o
   2   6   6    11569.16    11890.82    159.83 o
   3   6   6      117.12       77.28     13.19 o
   4   6   6        2.21        5.45     10.66 o
   5   6   6      616.71      518.07     23.81 o
   6   6   6      257.75      253.55     23.55 o
   7   6   6     6297.54     6042.96    139.35 o
   8   6   6      517.34      487.02     31.94 o
   9   6   6     2049.22     1897.87     55.85 o
  10   6   6      176.85      176.03     24.50 o
  11   6   6     2239.07     2299.66     95.43 o
  12   6   6     3693.67     3710.90    101.63 o
  13   6   6      284.82      359.37     53.57 o
  14   6   6      169.70      187.60     34.34 o
  15   6   6      401.85      468.31     45.75 o
 -15   7   6      213.45      217.52     33.30 o
 -14   7   6      626.08      640.94     46.01 o
 -13   7   6     1537.96     1466.62     62.63 o
 -12   7   6      676.67      686.08     45.01 o
 -11   7   6     2271.94     2289.27     68.32 o
 -10   7   6     5523.93     5362.70    110.47 o
  -9   7   6     1426.55     1342.92     44.78 o
  -8   7   6     3407.40     3314.03     68.68 o
  -7   7   6      427.64      476.27     27.57 o
  -6   7   6     6046.68     5867.27     94.27 o
  -5   7   6     6558.38     6601.58     95.27 o
  -4   7   6      232.73      203.56     16.95 o
  -3   7   6      536.08      530.35     20.98 o
  -2   7   6     1119.40     1029.29     27.10 o
  -1   7   6      735.21      679.45     22.25 o
   0   7   6    15448.18    15700.63    177.25 o
   1   7   6     1840.69     1572.29     36.65 o
   2   7   6     1793.50     1792.59     42.29 o
   3   7   6     1793.76     1916.88     53.65 o
   4   7   6      137.89      172.17     17.30 o
   5   7   6     2142.32     2010.61     54.40 o
   6   7   6    11007.92    10333.90    167.06 o
   7   7   6      846.44      849.19     39.65 o
   8   7   6     8294.01     8054.08    141.43 o
   9   7   6       25.87       49.18     19.02 o
  10   7   6     1257.87     1193.96     59.38 o
  11   7   6     1754.59     1712.62     71.23 o
  12   7   6       27.12       41.56     26.86 o
  13   7   6     1141.43     1140.36     64.57 o
  14   7   6      896.37      868.10     63.57 o
 -14   8   6     1873.87     1937.31     87.36 o
 -13   8   6       87.11       45.15     25.67 o
 -12   8   6     2925.28     3080.22     84.70 o
 -11   8   6     2588.32     2612.94     75.34 o
 -10   8   6      422.79      440.59     35.37 o
  -9   8   6     2449.31     2321.38     72.52 o
  -8   8   6       72.04       48.91     20.39 o
  -7   8   6      851.88      867.00     42.08 o
  -6   8   6     3706.24     3719.22     72.87 o
  -5   8   6      246.98      242.11     19.70 o
  -4   8   6     9230.23     9097.31    124.25 o
  -3   8   6      257.94      263.59     18.55 o
  -2   8   6     2032.73     1911.25     58.61 o
  -1   8   6     1630.21     1602.45     35.35 o
   0   8   6     2048.21     2094.07     48.20 o
   1   8   6     7037.44     7181.32    102.64 o
   2   8   6     1499.24     1351.22     36.73 o
   3   8   6      265.65      254.16     20.96 o
   4   8   6     9083.12     8569.80    143.79 o
   5   8   6      225.51      253.48     24.97 o
   6   8   6     3338.59     3266.12    124.07 o
   7   8   6     2349.54     2378.03     64.40 o
   8   8   6       28.96       37.45     18.95 o
   9   8   6      265.67      300.31     29.63 o
  10   8   6      330.29      283.47     35.31 o
  11   8   6     5234.77     5281.61    131.39 o
  12   8   6     7018.22     6863.64    170.99 o
  13   8   6      265.90      303.38     41.12 o
  14   8   6      725.75      897.29    114.42 o
 -13   9   6      773.94      910.56     61.44 o
 -12   9   6       11.37       39.84     23.79 o
 -11   9   6     2688.85     2564.74     77.60 o
 -10   9   6     3796.61     3778.02     92.87 o
  -9   9   6       25.24       27.42     19.92 o
  -8   9   6      614.98      639.20     40.19 o
  -7   9   6     2731.63     2694.65     71.63 o
  -6   9   6     2177.98     2186.13     62.14 o
  -5   9   6    20714.36    20470.54    273.54 o
  -4   9   6      426.36      401.33     24.04 o
  -3   9   6    12114.67    12001.72    157.90 o
  -2   9   6        6.86      -13.04     13.04 o
  -1   9   6     3745.33     3703.39     65.75 o
   0   9   6    11404.56    11176.88    148.74 o
   1   9   6     2293.36     2176.90     49.84 o
   2   9   6      783.85      827.87     31.47 o
   3   9   6     7514.99     7360.65    118.67 o
   4   9   6     1873.50     1857.43     49.87 o
   5   9   6     8752.93     8778.59    162.10 o
   6   9   6      321.29      338.95     30.13 o
   7   9   6      957.36      997.21     69.53 o
   8   9   6     3747.00     3603.55     86.42 o
   9   9   6     1205.08     1248.29     63.87 o
  10   9   6     1122.93     1152.92     78.12 o
  11   9   6     1694.73     1780.46     79.12 o
  12   9   6      415.66      438.01     48.29 o
  13   9   6     2296.02     2314.95     94.06 o
 -12  10   6     1580.75     1694.05     71.51 o
 -11  10   6     2479.52     2537.14     80.00 o
 -10  10   6       60.55       82.59     24.81 o
  -9  10   6     3296.66     3307.41     86.63 o
  -8  10   6       70.45      108.97     23.66 o
  -7  10   6     1479.67     1497.41     57.84 o
  -6  10   6     3791.51     3787.75     88.31 o
  -5  10   6       12.21       27.19     20.83 o
  -4  10   6     3662.12     3750.11     85.34 o
  -3  10   6     1922.25     1950.65     58.54 o
  -2  10   6     1238.41     1185.83     47.88 o
  -1  10   6     6263.89     6218.07    112.54 o
   0  10   6       35.52       38.78     15.90 o
   1  10   6     7186.44     7037.74    106.74 o
   2  10   6     3333.70     3292.91     70.69 o
   3  10   6      948.55      999.64     40.91 o
   4  10   6     3275.18     3158.63     98.43 o
   5  10   6      274.66      282.44     26.31 o
   6  10   6     6728.65     6682.67    117.58 o
   7  10   6     1239.44     1276.85     49.16 o
   8  10   6       26.28       31.33     20.89 o
   9  10   6     2191.95     2136.75     82.49 o
  10  10   6       78.17       82.69     29.63 o
  11  10   6     2331.90     2348.52     91.95 o
 -11  11   6      439.73      581.28     50.66 o
 -10  11   6     5250.72     5229.04    120.05 o
  -9  11   6      140.88      167.33     30.48 o
  -8  11   6     2656.14     2658.28     87.50 o
  -7  11   6      764.90      728.23     54.16 o
  -6  11   6      962.51      985.23     78.54 o
  -5  11   6     2421.73     2538.79     96.77 o
  -4  11   6       21.46       41.02     21.49 o
  -3  11   6     5793.67     5803.61    116.90 o
  -2  11   6     4636.11     4491.43     98.02 o
  -1  11   6     1822.73     1854.08     68.70 o
   0  11   6     9438.50     9393.88    186.67 o
   1  11   6      144.73      157.74     26.37 o
   2  11   6     2200.64     2313.55     59.91 o
   3  11   6      345.35      381.51     29.71 o
   4  11   6      317.84      372.34     29.96 o
   5  11   6     3293.36     3175.03     74.51 o
   6  11   6     1588.94     1706.02     56.51 o
   7  11   6      513.25      583.93     44.87 o
   8  11   6     2897.65     3102.82     87.05 o
   9  11   6       95.50      107.88     31.69 o
  10  11   6      785.37      853.49     71.50 o
  -9  12   6      669.23      819.08     58.23 o
  -8  12   6      183.12      321.25     38.10 o
  -7  12   6     2487.98     2431.84     86.99 o
  -6  12   6      485.12      509.23     57.21 o
  -5  12   6       37.78       55.65     24.96 o
  -4  12   6      715.35      633.70     47.08 o
  -3  12   6     1516.64     1572.18     69.65 o
  -2  12   6      891.75      855.35     47.15 o
  -1  12   6     1592.33     1628.69     69.29 o
   0  12   6      687.88      716.99     49.75 o
   1  12   6     1411.67     1449.15    148.73 o
   2  12   6       36.77       64.48     25.27 o
   3  12   6      149.45      163.62     26.89 o
   4  12   6      947.94      938.60     45.72 o
   5  12   6        7.99       24.37     23.57 o
   6  12   6      253.03      333.49     31.76 o
   7  12   6       43.67       80.82     42.00 o
   8  12   6       42.21       59.18     31.74 o
  -6  13   6       13.51       38.20     28.36 o
  -5  13   6      643.86      701.01     57.68 o
  -4  13   6        0.04       13.26     25.68 o
  -3  13   6      273.13      376.29     40.51 o
  -2  13   6       61.02      107.18     29.54 o
  -1  13   6        5.71      -10.61     23.08 o
   0  13   6      480.04      517.70     45.20 o
   1  13   6      509.63      634.76     52.43 o
   2  13   6      578.02      582.97     48.66 o
   3  13   6     1560.41     1817.11     90.25 o
   4  13   6       27.67       38.18     34.05 o
   5  13   6      409.39      446.32     42.35 o
 -17   1   7      653.39      577.80    135.28 o
 -16   1   7      190.28      268.97     53.34 o
 -15   1   7       21.26      -10.90     30.84 o
 -14   1   7      611.47      586.07     48.39 o
 -13   1   7      552.39      530.31     44.27 o
 -12   1   7       41.15       15.76     20.53 o
 -11   1   7      683.07      689.07     36.08 o
 -10   1   7     1614.53     1733.67     44.67 o
  -9   1   7     6859.90     6760.87     91.57 o
  -8   1   7     4463.13     4330.38     62.83 o
  -7   1   7     3504.00     3924.61     60.25 o
  -6   1   7       54.52       44.47     10.94 o
  -5   1   7       32.40       70.57      9.69 o
  -4   1   7     7199.04     7255.58    117.59 o
  -3   1   7      216.17      242.64     14.51 o
  -2   1   7     8947.54     9537.17    131.12 o
  -1   1   7     5956.47     6232.93     81.21 o
   0   1   7    26953.42    28804.65    316.82 o
   1   1   7    35523.61    37850.23    415.24 o
   2   1   7      170.78      190.83      9.40 o
   3   1   7     1426.04     1574.89     23.76 o
   4   1   7     1249.26     1232.05     21.23 o
   5   1   7     5420.49     5587.61     68.11 o
   6   1   7      822.86      751.99     20.34 o
   7   1   7      432.78      368.54     16.66 o
   8   1   7     3482.99     3374.80     76.37 o
   9   1   7       28.63       51.78     12.03 o
  10   1   7     6521.10     6493.98     88.79 o
  11   1   7       55.40       64.27     14.75 o
  12   1   7      189.70      204.05     18.12 o
  13   1   7      275.64      268.93     22.79 o
  14   1   7       46.93       86.75     18.14 o
  15   1   7      136.16      137.88     24.47 o
  16   1   7      421.26      447.26     52.53 o
  17   1   7       85.64      138.65     62.69 o
 -17   2   7     1461.00     1541.46    110.77 o
 -16   2   7     2568.01     2529.71    128.06 o
 -15   2   7       16.36      -15.17     23.67 o
 -14   2   7      348.74      317.88     34.99 o
 -13   2   7      328.47      378.94     50.05 o
 -12   2   7      107.53       93.97     19.67 o
 -11   2   7      643.98      632.94     39.68 o
 -10   2   7     4241.60     3894.45     69.57 o
  -9   2   7     1370.75     1433.13     36.63 o
  -8   2   7     5029.58     5094.62     80.20 o
  -7   2   7      333.52      378.75     18.08 o
  -6   2   7     6768.75     6627.67    102.64 o
  -5   2   7     5460.33     5372.55     77.77 o
  -4   2   7     7654.74     7950.89    116.05 o
  -3   2   7      763.80      625.48     15.83 o
  -2   2   7       16.34       21.26      6.32 o
  -1   2   7    10328.13    10878.73    136.46 o
   0   2   7     4986.87     4779.29     61.04 o
   1   2   7    40716.13    43593.66    446.07 o
   2   2   7    14295.72    14600.33    166.71 o
   3   2   7      179.01      200.77      9.34 o
   4   2   7      496.02      386.55     14.88 o
   5   2   7     3752.14     3491.37     45.45 o
   6   2   7     4450.17     4665.16     58.38 o
   7   2   7     7971.13     7714.50     95.22 o
   8   2   7     4274.65     4287.26     62.02 o
   9   2   7     5679.70     5505.72    108.71 o
  10   2   7     2832.78     2758.98     49.50 o
  11   2   7     2339.22     2338.15     46.12 o
  12   2   7     1583.71     1617.12     43.55 o
  13   2   7     1083.63     1096.14     38.95 o
  14   2   7      143.03      221.95     23.85 o
  15   2   7     1153.82     1182.36     79.86 o
  16   2   7        1.84       76.92     39.07 o
 -17   3   7       24.82        5.93     48.21 o
 -16   3   7      176.89      190.10     33.28 o
 -15   3   7      819.90      903.01     56.01 o
 -14   3   7     1919.85     1879.13     71.87 o
 -13   3   7     4218.69     4315.44    107.91 o
 -12   3   7     4290.62     4268.55     96.36 o
 -11   3   7      425.92      452.57     31.24 o
 -10   3   7     5262.67     5228.86    127.33 o
  -9   3   7     4586.33     4467.52     96.40 o
  -8   3   7       12.22       13.49      9.55 o
  -7   3   7    13753.91    14792.42    192.92 o
  -6   3   7    10393.07    11011.44    146.88 o
  -5   3   7    24842.36    25440.96    312.35 o
  -4   3   7    28164.89    29101.87    325.24 o
  -3   3   7      218.26      156.40      9.02 o
  -2   3   7    25053.28    26734.37    298.16 o
  -1   3   7      211.99      208.08     14.14 o
   0   3   7      242.99      344.78     14.14 o
   1   3   7    37623.37    39021.10    429.30 o
   2   3   7     2016.81     2116.96     34.89 o
   3   3   7     4138.63     3749.26     52.12 o
   4   3   7     5171.81     4982.05     66.89 o
   5   3   7    34044.39    34602.38    386.86 o
   6   3   7    11346.96    11161.28    128.09 o
   7   3   7      791.42      765.75     20.57 o
   8   3   7        7.15       30.49     10.16 o
   9   3   7     1163.66     1137.11     29.79 o
  10   3   7      356.87      292.05     18.70 o
  11   3   7     4042.84     3949.28     69.73 o
  12   3   7      162.28      207.91     23.88 o
  13   3   7      426.16      471.75     34.49 o
  14   3   7      176.45      173.67     25.60 o
  15   3   7       77.67       79.85     26.86 o
  16   3   7      126.37      168.82     33.68 o
 -17   4   7     1901.52     1756.17    103.80 o
 -16   4   7     1045.71     1090.98     64.55 o
 -15   4   7        7.80        8.21     22.73 o
 -14   4   7      230.07      269.00     34.48 o
 -13   4   7     2021.46     2086.55     63.79 o
 -12   4   7     1489.15     1645.42     55.93 o
 -11   4   7    15038.38    14764.21    228.74 o
 -10   4   7     2914.43     3023.39     71.74 o
  -9   4   7       73.39       47.40     29.03 o
  -8   4   7     1102.53      962.56     38.19 o
  -7   4   7        9.29       28.75     13.73 o
  -6   4   7    15744.21    15385.55    168.96 o
  -5   4   7     7730.81     7289.48     86.43 o
  -4   4   7     4976.72     4918.75     63.19 o
  -3   4   7    20461.64    21272.23    227.21 o
  -2   4   7       22.28       38.62      7.71 o
  -1   4   7     7099.55     6658.06     92.24 o
   0   4   7     2469.96     2137.76     38.97 o
   1   4   7     1500.01     1558.89     37.40 o
   2   4   7    25873.72    26303.90    321.47 o
   3   4   7        2.87        1.15      9.60 o
   4   4   7    14170.90    13948.89    180.56 o
   5   4   7     7858.34     7434.39     96.21 o
   6   4   7     2984.61     2750.93     49.74 o
   7   4   7    13416.89    13552.90    154.80 o
   8   4   7     2507.13     2585.27     50.53 o
   9   4   7      461.92      443.30     29.59 o
  10   4   7     2619.11     2465.78     62.56 o
  11   4   7      227.43      294.57     27.99 o
  12   4   7     4743.05     4696.90     98.77 o
  13   4   7     4104.73     4261.42    174.33 o
  14   4   7       36.24       14.58     26.86 o
  15   4   7      419.07      474.69     43.68 o
  16   4   7       33.47      115.19     36.13 o
 -16   5   7      604.98      763.27     56.02 o
 -15   5   7     3973.28     3826.23    110.05 o
 -14   5   7        0.94      -21.84     21.84 o
 -13   5   7      946.63      965.98     66.13 o
 -12   5   7     2260.49     2144.76     64.96 o
 -11   5   7      889.90      824.59     42.83 o
 -10   5   7    10169.46    10418.73    193.41 o
  -9   5   7     3497.29     3214.61     80.54 o
  -8   5   7     2558.96     2585.47     69.07 o
  -7   5   7    12033.68    10979.47    574.79 o
  -6   5   7      386.53      377.95     20.00 o
  -5   5   7     8297.06     8512.83    102.25 o
  -4   5   7    14996.94    14861.69    165.77 o
  -3   5   7      389.66      568.47     18.14 o
  -2   5   7    12892.88    13228.28    148.27 o
  -1   5   7     3571.00     3739.00     51.82 o
   0   5   7    18421.53    19019.61    238.92 o
   1   5   7    15748.02    16135.10    205.99 o
   2   5   7     1435.47     1420.89     33.22 o
   3   5   7    11839.45    12288.97    162.85 o
   4   5   7     1841.57     1888.94     51.96 o
   5   5   7     1112.66     1009.44     30.02 o
   6   5   7    12742.42    12328.16    167.49 o
   7   5   7     4715.66     4541.26     86.28 o
   8   5   7     2489.05     2575.15     73.12 o
   9   5   7     7744.14     7429.54    130.13 o
  10   5   7     2488.27     2322.98     62.11 o
  11   5   7     5974.85     5811.21    113.49 o
  12   5   7     1705.29     1656.91     67.89 o
  13   5   7        2.32        9.87     23.02 o
  14   5   7     3558.04     3543.11    102.42 o
  15   5   7      271.37      330.06     39.33 o
 -16   6   7     2657.03     2612.16     97.26 o
 -15   6   7       35.23        4.93     26.62 o
 -14   6   7     1703.80     1751.57     67.75 o
 -13   6   7       51.79       43.78     22.50 o
 -12   6   7     1362.93     1330.43     58.30 o
 -11   6   7     2974.47     2903.51     84.42 o
 -10   6   7      212.63      203.18     31.01 o
  -9   6   7     3282.27     3152.20     90.00 o
  -8   6   7     1314.79     1371.71     48.78 o
  -7   6   7     4763.16     4728.35     83.16 o
  -6   6   7     3209.98     3008.05    114.09 o
  -5   6   7     1995.06     1997.87     40.78 o
  -4   6   7     1320.25     1246.79     28.03 o
  -3   6   7     2643.20     2517.84     41.73 o
  -2   6   7      282.50      286.13     15.21 o
  -1   6   7     7729.03     7917.78     96.78 o
   0   6   7    13316.19    13549.20    178.39 o
   1   6   7     5858.25     5918.04     89.79 o
   2   6   7    18595.27    19074.22    243.64 o
   3   6   7     1072.56     1235.18     33.51 o
   4   6   7     1210.24     1122.10     32.66 o
   5   6   7     2099.56     1913.95     52.92 o
   6   6   7      977.48      895.06     30.96 o
   7   6   7     8543.22     8759.81    161.64 o
   8   6   7     1281.92     1289.75     46.27 o
   9   6   7     6041.72     5783.71    127.07 o
  10   6   7     1570.65     1484.56     52.97 o
  11   6   7      422.11      463.07     53.56 o
  12   6   7     3834.56     3784.70    104.06 o
  13   6   7     4802.47     4793.45    139.73 o
  14   6   7      245.74      263.56     36.44 o
  15   6   7     2354.61     2425.33     90.81 o
 -15   7   7     1405.88     1652.29     87.87 o
 -14   7   7      334.95      429.79     40.67 o
 -13   7   7     3455.72     3354.01     89.52 o
 -12   7   7     1166.62     1199.07     55.96 o
 -11   7   7     1484.09     1450.26     60.47 o
 -10   7   7     1567.29     1582.26     57.88 o
  -9   7   7      126.99      105.58     25.39 o
  -8   7   7     3058.78     3175.46     67.15 o
  -7   7   7      564.67      509.32     28.56 o
  -6   7   7      644.30      599.81     29.41 o
  -5   7   7     4910.46     4843.02     75.85 o
  -4   7   7     3346.85     3287.85     89.57 o
  -3   7   7      564.98      552.99     24.01 o
  -2   7   7      962.61      943.57     26.10 o
  -1   7   7      316.91      335.79     17.31 o
   0   7   7     1466.55     1543.06     31.89 o
   1   7   7     4420.65     4325.83     73.77 o
   2   7   7     2325.74     2109.14     46.78 o
   3   7   7     4782.13     4637.13     78.27 o
   4   7   7      254.83      244.56     23.17 o
   5   7   7      950.40      862.25     37.65 o
   6   7   7     4342.66     4200.21     86.63 o
   7   7   7     1481.76     1411.74     54.63 o
   8   7   7      673.71      578.00     35.61 o
   9   7   7      922.89      937.88     62.57 o
  10   7   7      304.72      272.21     33.20 o
  11   7   7     2150.45     2062.83     77.36 o
  12   7   7     3053.27     2962.34     92.53 o
  13   7   7     1121.36     1131.08     64.69 o
  14   7   7     1010.83     1168.36     78.70 o
 -14   8   7     1487.16     1590.32     69.62 o
 -13   8   7      824.22      915.01     53.75 o
 -12   8   7     2326.89     2387.11     75.63 o
 -11   8   7     2280.16     2195.55     88.30 o
 -10   8   7     1275.48     1279.23     55.27 o
  -9   8   7        6.88       -8.72     16.81 o
  -8   8   7      225.33      207.05     25.30 o
  -7   8   7      316.53      281.11     23.81 o
  -6   8   7     4638.18     4648.29     84.75 o
  -5   8   7      437.02      426.88     23.99 o
  -4   8   7     5204.36     5049.03     79.76 o
  -3   8   7      297.16      309.90     24.50 o
  -2   8   7      848.27      806.13     28.11 o
  -1   8   7        0.45       -2.22     12.21 o
   0   8   7      286.07      270.70     20.13 o
   1   8   7      869.09      838.96     30.12 o
   2   8   7        1.74      -12.07     12.07 o
   3   8   7       60.57       62.23     16.05 o
   4   8   7      575.06      557.62     33.26 o
   5   8   7       13.16        1.79     17.45 o
   6   8   7      590.19      565.75     36.95 o
   7   8   7      497.89      436.08     31.84 o
   8   8   7     1816.43     1794.29     61.37 o
   9   8   7      202.48      230.85     31.92 o
  10   8   7     1039.58     1184.57     62.17 o
  11   8   7     1497.15     1421.40     69.04 o
  12   8   7     1612.41     1740.03     78.05 o
  13   8   7      532.37      499.62     48.85 o
 -13   9   7       14.25       13.75     26.55 o
 -12   9   7       43.57       34.40     23.54 o
 -11   9   7      339.01      327.86     34.60 o
 -10   9   7      954.48      872.17     48.72 o
  -9   9   7      488.02      470.60     36.26 o
  -8   9   7      555.96      536.71     36.97 o
  -7   9   7     1114.21     1138.84     49.49 o
  -6   9   7      308.87      353.17     29.87 o
  -5   9   7       96.22       82.72     27.91 o
  -4   9   7     1609.20     1663.02     42.64 o
  -3   9   7      422.10      435.86     27.11 o
  -2   9   7      161.73      177.40     20.17 o
  -1   9   7      425.96      452.25     24.95 o
   0   9   7       34.47       48.67     17.43 o
   1   9   7        6.76        9.14     16.82 o
   2   9   7       42.82       16.60     13.13 o
   3   9   7        4.93       18.87     15.05 o
   4   9   7      355.00      329.06     25.82 o
   5   9   7     1718.89     1642.59     53.98 o
   6   9   7       17.24       10.58     18.26 o
   7   9   7      176.84      155.12     25.33 o
   8   9   7      368.81      398.98     39.90 o
   9   9   7      309.61      301.20     55.11 o
  10   9   7      174.89      229.11     35.39 o
  11   9   7      181.37      114.34     43.30 o
  12   9   7       56.08       69.43     29.93 o
 -12  10   7      961.35      961.83     56.78 o
 -11  10   7       47.86       75.11     25.99 o
 -10  10   7      162.79      174.38     28.21 o
  -9  10   7      108.44      127.20     24.80 o
  -8  10   7      263.97      324.44     31.42 o
  -7  10   7       59.62       66.96     20.61 o
  -6  10   7     2906.12     2798.36    120.96 o
  -5  10   7      396.58      388.43     36.20 o
  -4  10   7      703.81      677.30     39.00 o
  -3  10   7      723.27      754.74     40.73 o
  -2  10   7      596.10      584.72     31.77 o
  -1  10   7       26.07       35.19     16.10 o
   0  10   7       64.18       75.29     16.32 o
   1  10   7       89.04      125.53     18.18 o
   2  10   7     1506.16     1552.27     63.30 o
   3  10   7      648.09      696.87     36.04 o
   4  10   7     2303.95     2267.15     58.72 o
   5  10   7       41.14       31.19     19.67 o
   6  10   7      645.64      676.54     50.54 o
   7  10   7      189.65      249.46     28.74 o
   8  10   7      121.85      228.14     32.99 o
   9  10   7       67.14      175.30     31.94 o
  10  10   7       48.32       72.36     28.46 o
  11  10   7       50.13       58.13     32.89 o
 -10  11   7      776.94      906.02     53.63 o
  -9  11   7      271.20      276.16     38.28 o
  -8  11   7      353.82      352.09     65.03 o
  -7  11   7     1537.05     1530.61     95.29 o
  -6  11   7      190.07      204.66     31.21 o
  -5  11   7     1483.53     1518.50     95.29 o
  -4  11   7      457.03      516.07     58.66 o
  -3  11   7      185.46      187.44     25.45 o
  -2  11   7     1106.86     1140.91     62.40 o
  -1  11   7        4.29       14.76     18.98 o
   0  11   7     3718.42     3635.39     85.39 o
   1  11   7     2574.83     2510.34     62.33 o
   2  11   7     1275.76     1252.31     58.55 o
   3  11   7     2479.51     2324.25     61.61 o
   4  11   7      665.83      702.39     38.68 o
   5  11   7     1024.55     1122.86     47.37 o
   6  11   7     4055.18     4100.60     88.76 o
   7  11   7      855.59      982.50     53.66 o
   8  11   7      552.20      625.03     45.39 o
   9  11   7      283.25      338.31     42.84 o
  10  11   7       18.40      -24.66     33.71 o
  -8  12   7       18.62       75.12     35.28 o
  -7  12   7     2536.24     2577.67     90.60 o
  -6  12   7     2813.83     2981.88    114.36 o
  -5  12   7      152.70      185.73     31.31 o
  -4  12   7       25.40       68.23     25.63 o
  -3  12   7     1054.76     1139.84     92.35 o
  -2  12   7        4.98       19.48     20.17 o
  -1  12   7     3367.73     3341.28     95.83 o
   0  12   7      440.96      504.99     42.93 o
   1  12   7      793.45      844.10     52.91 o
   2  12   7     1648.41     1675.00     62.67 o
   3  12   7      194.71      201.10     28.90 o
   4  12   7       36.71      107.68     22.64 o
   5  12   7      680.78      751.56     42.67 o
   6  12   7      199.39      266.56     34.01 o
   7  12   7     3515.47     3519.17     95.08 o
   8  12   7     1653.22     1783.78     82.55 o
  -6  13   7       48.43       57.34     29.82 o
  -5  13   7     1914.63     1825.74     81.71 o
  -4  13   7     1458.88     1537.16     74.13 o
  -3  13   7      145.04      159.65     30.80 o
  -2  13   7     2151.78     2286.86    112.28 o
  -1  13   7      195.75      255.29     57.40 o
   0  13   7      913.05      920.58     58.61 o
   1  13   7     3667.65     3476.33    149.14 o
   2  13   7      910.92      919.84     73.83 o
   3  13   7      282.15      291.64     37.13 o
   4  13   7     1321.09     1343.53     62.17 o
   5  13   7       44.11       48.23     30.05 o
 -17   0   8        9.94       42.01     62.69 o
 -16   0   8     7851.45     8006.94    350.87 o
 -15   0   8     2618.84     2338.35    171.74 o
 -14   0   8       10.62      -28.73     38.31 o
 -13   0   8     3817.49     3808.94    128.86 o
 -12   0   8     1008.81      967.22     61.49 o
 -11   0   8     8464.80     8691.34    225.12 o
 -10   0   8    21073.38    21269.21    380.81 o
  -9   0   8     8135.65     8252.19    184.55 o
  -8   0   8     4069.90     3845.37    104.03 o
  -7   0   8      564.67      676.90     30.58 o
  -6   0   8    45777.90    47203.94    793.07 o
  -5   0   8     9851.71     9930.03    219.39 o
  -4   0   8     1300.73     1369.79     36.39 o
  -3   0   8    10050.21    10253.34    226.86 o
  -2   0   8     9564.83     9490.29    209.07 o
  -1   0   8    19786.10    20985.42    356.83 o
   0   0   8    24583.64    25046.25    367.59 o
   1   0   8     2803.23     2690.98     49.25 o
   2   0   8     1243.68     1178.39     43.89 o
   3   0   8      985.47      867.47     27.59 o
   4   0   8     3083.83     3485.85     59.52 o
   5   0   8     2087.78     1939.03     40.64 o
   6   0   8     3283.58     2680.11     58.70 o
   7   0   8     2063.39     2247.99     54.80 o
   8   0   8    20822.02    21585.80    335.40 o
   9   0   8     3290.11     3206.90    107.89 o
  10   0   8      672.64      622.59     35.43 o
  11   0   8     5425.74     5256.94    346.41 o
  12   0   8      157.19      155.59     24.46 o
  13   0   8     7255.85     7094.20    147.03 o
  14   0   8     3873.56     4361.65    195.35 o
  15   0   8     1439.45     1503.18     91.88 o
  16   0   8     4403.45     4680.35    166.45 o
 -17   1   8     7016.24     7277.10    239.77 o
 -16   1   8     2540.43     2648.09    170.32 o
 -15   1   8      654.36      745.74     74.17 o
 -14   1   8     6567.08     5818.43    148.85 o
 -13   1   8     1375.82     1363.11     67.64 o
 -12   1   8    10179.33    10076.83    281.95 o
 -11   1   8     8203.00     8078.62    131.94 o
 -10   1   8     1077.43      996.39     34.54 o
  -9   1   8     6210.73     6179.65     98.13 o
  -8   1   8     1103.61     1129.06     27.67 o
  -7   1   8    13911.60    13889.71    177.00 o
  -6   1   8     6374.19     6209.73     96.57 o
  -5   1   8     8795.61     8901.32    129.15 o
  -4   1   8     3346.61     3106.73     53.18 o
  -3   1   8      996.92     1093.55     29.36 o
  -2   1   8     1091.73     1143.46     24.62 o
  -1   1   8    24222.49    25424.23    304.29 o
   0   1   8      795.24      903.78     17.77 o
   1   1   8    22584.09    23368.62    260.97 o
   2   1   8     1911.83     1735.02     27.56 o
   3   1   8        2.98        4.09      4.91 o
   4   1   8     1413.35     1336.13     23.98 o
   5   1   8     4163.28     4401.68     54.38 o
   6   1   8     2106.92     1885.91     31.21 o
   7   1   8    19302.21    19552.87    214.54 o
   8   1   8      166.17      187.34     15.52 o
   9   1   8      760.23      765.15     25.46 o
  10   1   8      679.88      652.70     25.42 o
  11   1   8     2704.77     2640.30     60.46 o
  12   1   8    11281.76    11042.55    179.11 o
  13   1   8     2726.86     2651.84     72.86 o
  14   1   8     4124.73     3988.22     82.06 o
  15   1   8     1076.98     1177.57     70.76 o
  16   1   8      797.09      996.95     81.29 o
 -17   2   8       47.59       26.07     81.51 o
 -16   2   8      761.22      801.82     80.52 o
 -15   2   8     6686.94     6878.30    174.35 o
 -14   2   8      491.13      441.75     43.28 o
 -13   2   8     5295.36     5152.15    136.23 o
 -12   2   8     2960.26     2878.31     80.38 o
 -11   2   8     5623.07     5610.05    117.99 o
 -10   2   8     1026.92     1079.75     46.94 o
  -9   2   8       13.47       13.16     10.73 o
  -8   2   8     6301.31     6385.93     95.88 o
  -7   2   8     4233.89     4690.06     73.78 o
  -6   2   8     1610.37     1273.28     35.49 o
  -5   2   8    20228.48    21070.78    285.20 o
  -4   2   8        7.86       26.49     12.48 o
  -3   2   8    11268.03    11574.01    159.59 o
  -2   2   8      286.03      279.18     13.83 o
  -1   2   8    10752.74    11356.22    142.94 o
   0   2   8    12298.45    12704.92    173.29 o
   1   2   8     5345.16     5440.18     64.17 o
   2   2   8    11808.07    12550.79    136.52 o
   3   2   8    10086.91    10110.40    121.97 o
   4   2   8      429.75      381.87     13.19 o
   5   2   8    14167.98    13866.97    164.61 o
   6   2   8     4956.15     5061.78     62.75 o
   7   2   8     3773.57     3978.45     57.26 o
   8   2   8     6745.92     6686.99     93.07 o
   9   2   8     2634.53     2629.92     55.62 o
  10   2   8     1801.21     1775.22     38.68 o
  11   2   8     8956.34     8831.09    115.27 o
  12   2   8      133.79      157.45     18.49 o
  13   2   8     5350.72     5444.84    105.91 o
  14   2   8        4.52       42.71     20.84 o
  15   2   8      605.03      678.49     48.39 o
  16   2   8      363.25      426.12     74.66 o
 -17   3   8       89.41      144.41     47.99 o
 -16   3   8       18.77       27.38     28.63 o
 -15   3   8      192.72      173.15     34.18 o
 -14   3   8     1200.13     1207.41     60.26 o
 -13   3   8      138.93      115.51     25.36 o
 -12   3   8     6130.66     5985.79    114.66 o
 -11   3   8      462.44      458.31     31.50 o
 -10   3   8       50.88       34.54     16.25 o
  -9   3   8     4205.85     4052.19     80.92 o
  -8   3   8      247.10      185.21     14.73 o
  -7   3   8     4584.14     4800.75     75.88 o
  -6   3   8     1952.23     1892.96     38.49 o
  -5   3   8      896.69     1015.37     32.74 o
  -4   3   8     8186.53     8085.73    107.49 o
  -3   3   8     1742.08     1895.29     32.04 o
  -2   3   8        4.78       13.37      6.45 o
  -1   3   8     2685.19     2585.41     39.53 o
   0   3   8      114.61      120.50      9.90 o
   1   3   8     6537.23     6365.51     79.77 o
   2   3   8    12367.28    13577.47    157.91 o
   3   3   8      553.03      580.86     21.31 o
   4   3   8     8622.98     9044.06    111.55 o
   5   3   8        7.08       10.39      9.06 o
   6   3   8     3989.94     3677.89     52.47 o
   7   3   8      633.92      571.23     18.69 o
   8   3   8      170.95      172.55     14.34 o
   9   3   8       31.82       23.54     11.29 o
  10   3   8      730.00      683.77     26.88 o
  11   3   8      685.14      732.39     30.95 o
  12   3   8     1148.57     1197.51     48.68 o
  13   3   8        5.77       77.90     21.75 o
  14   3   8      652.41      691.80     42.06 o
  15   3   8      678.80      708.36     51.04 o
  16   3   8       22.50       71.45     32.61 o
 -17   4   8       39.07       99.81     36.20 o
 -16   4   8      709.93      770.38     55.57 o
 -15   4   8     1192.13     1168.77     70.78 o
 -14   4   8      198.13      150.10     30.36 o
 -13   4   8     1517.68     1385.87     54.60 o
 -12   4   8       14.81      -21.89     21.89 o
 -11   4   8       39.93       35.54     17.51 o
 -10   4   8      352.34      363.03     33.56 o
  -9   4   8      264.12      214.79     26.41 o
  -8   4   8      695.55      760.18     34.66 o
  -7   4   8      171.63      171.22     19.37 o
  -6   4   8      595.12      634.50     19.24 o
  -5   4   8      828.10      876.47     19.65 o
  -4   4   8       11.54       29.10      6.71 o
  -3   4   8      989.33     1023.65     20.53 o
  -2   4   8     2556.64     2422.88     42.79 o
  -1   4   8     1068.05     1217.82     27.91 o
   0   4   8    16081.28    16787.07    210.73 o
   1   4   8     7213.42     7739.97     96.43 o
   2   4   8      641.86      558.93     19.99 o
   3   4   8     1856.51     1938.80     38.70 o
   4   4   8       13.27       39.67      9.86 o
   5   4   8     1823.91     1825.37     34.03 o
   6   4   8     2325.07     2195.26     40.22 o
   7   4   8     1251.20     1205.96     37.94 o
   8   4   8     3375.48     3309.30     60.03 o
   9   4   8     1080.32     1010.68     39.36 o
  10   4   8     2926.63     2939.91     69.18 o
  11   4   8      143.05      143.67     27.07 o
  12   4   8       98.91       81.09     25.30 o
  13   4   8      254.29      282.08     34.66 o
  14   4   8      158.54      189.93     31.32 o
  15   4   8        3.57       22.01     25.83 o
  16   4   8       42.36       62.86     34.13 o
 -16   5   8      869.10      994.66     63.94 o
 -15   5   8       71.62      110.68     30.29 o
 -14   5   8     2650.99     2539.59     86.07 o
 -13   5   8     1736.68     1585.15     75.02 o
 -12   5   8      721.16      684.64     41.25 o
 -11   5   8      324.30      389.49     31.62 o
 -10   5   8       20.81       30.89     22.68 o
  -9   5   8       53.70       13.08     16.05 o
  -8   5   8       83.15       58.14     17.58 o
  -7   5   8       88.87       78.07     17.18 o
  -6   5   8      590.05      626.11     24.86 o
  -5   5   8      189.07      185.85     12.49 o
  -4   5   8      520.01      450.51     18.95 o
  -3   5   8     1161.43     1103.17     27.59 o
  -2   5   8      101.17       94.12      9.98 o
  -1   5   8     2393.97     2619.83     47.59 o
   0   5   8     1529.98     1572.98     35.02 o
   1   5   8      994.95     1184.69     30.31 o
   2   5   8       74.17      103.38     12.33 o
   3   5   8      215.18      301.67     17.77 o
   4   5   8       11.91       17.91     10.69 o
   5   5   8      224.68      256.42     20.21 o
   6   5   8       45.25       41.20     21.87 o
   7   5   8     1373.39     1298.50     42.52 o
   8   5   8      788.54      803.96     36.86 o
   9   5   8      275.55      278.32     31.55 o
  10   5   8     1687.01     1660.91     68.08 o
  11   5   8      161.01      179.03     28.81 o
  12   5   8      634.74      738.76     49.59 o
  13   5   8       24.83       60.07     24.75 o
  14   5   8      643.85      582.33     48.09 o
  15   5   8       13.08       75.42     30.06 o
 -16   6   8     1843.87     2064.09     89.56 o
 -15   6   8     1735.03     1606.61     77.61 o
 -14   6   8      631.23      594.19     43.25 o
 -13   6   8     1480.84     1471.51     60.71 o
 -12   6   8      577.93      610.96     40.38 o
 -11   6   8        9.64       17.06     25.28 o
 -10   6   8     2661.64     2642.25     69.86 o
  -9   6   8      534.53      528.67     34.63 o
  -8   6   8     3815.55     3925.53     84.23 o
  -7   6   8      167.48      174.17     19.44 o
  -6   6   8     4794.56     4611.32    123.53 o
  -5   6   8      126.80      135.98     14.63 o
  -4   6   8      740.87      794.22     23.45 o
  -3   6   8       50.58       68.27     11.82 o
  -2   6   8        1.75        4.33      9.71 o
  -1   6   8       67.92       50.37     11.18 o
   0   6   8     8444.79     8600.70    121.39 o
   1   6   8     1533.34     1638.54     38.39 o
   2   6   8     1609.51     1745.61     39.95 o
   3   6   8       76.60       49.76     12.52 o
   4   6   8      170.40      177.81     16.53 o
   5   6   8      224.98      256.34     19.37 o
   6   6   8     2910.94     2775.98     56.20 o
   7   6   8      205.46      138.61     20.48 o
   8   6   8     3133.02     3113.33     72.07 o
   9   6   8       32.58       11.33     16.22 o
  10   6   8      781.13      699.43     46.46 o
  11   6   8       82.59      109.23     30.16 o
  12   6   8        2.12       12.27     24.91 o
  13   6   8     1779.69     1829.13     76.79 o
  14   6   8     1552.91     1636.78     75.42 o
  15   6   8      842.66      753.87     57.43 o
 -15   7   8      125.12      175.43     34.40 o
 -14   7   8      126.92      216.75     31.85 o
 -13   7   8       65.18       75.04     28.14 o
 -12   7   8     8945.30     8869.12    164.08 o
 -11   7   8     1818.88     1944.24     65.04 o
 -10   7   8      702.60      646.15     35.39 o
  -9   7   8     5312.31     5026.26    110.52 o
  -8   7   8      199.66      220.49     21.63 o
  -7   7   8    10405.29    10303.73    152.54 o
  -6   7   8     1309.55     1273.20     40.25 o
  -5   7   8     4426.63     4292.07     92.28 o
  -4   7   8     2954.30     2958.37     53.80 o
  -3   7   8      803.80      735.03     29.37 o
  -2   7   8       16.31        0.86      9.92 o
  -1   7   8    12956.58    12845.42    270.16 o
   0   7   8      388.05      357.27     20.56 o
   1   7   8     6422.97     6016.84     94.27 o
   2   7   8      345.60      345.20     22.09 o
   3   7   8      420.47      429.10     24.16 o
   4   7   8       28.48       62.65     14.32 o
   5   7   8      725.94      742.87     31.97 o
   6   7   8     1276.17     1335.57     46.39 o
   7   7   8     9503.40     9862.24    163.12 o
   8   7   8        0.01        4.12     16.16 o
   9   7   8     1548.18     1370.10     76.97 o
  10   7   8      531.47      573.42     44.80 o
  11   7   8      219.38      242.37     34.15 o
  12   7   8     5376.38     5328.39    131.94 o
  13   7   8     1408.27     1385.05     70.85 o
  14   7   8      383.69      579.81     60.54 o
 -14   8   8        1.80        1.87     28.04 o
 -13   8   8     1467.56     1626.78     68.04 o
 -12   8   8      618.46      604.95     43.83 o
 -11   8   8     7668.66     7691.80    148.31 o
 -10   8   8     2548.28     2576.93     73.06 o
  -9   8   8      117.80      114.58     22.78 o
  -8   8   8     2934.76     2889.01     73.75 o
  -7   8   8       69.97       94.01     17.87 o
  -6   8   8     3018.94     2925.30     63.41 o
  -5   8   8    15110.38    14727.57    203.67 o
  -4   8   8      366.84      355.85     22.05 o
  -3   8   8     6332.49     6367.98     94.01 o
  -2   8   8      996.91     1014.38     32.34 o
  -1   8   8     5216.06     4920.01     77.98 o
   0   8   8     6165.45     5977.98     90.10 o
   1   8   8     3692.38     3595.02     63.64 o
   2   8   8      523.15      547.84     28.69 o
   3   8   8    13407.73    13277.95    184.10 o
   4   8   8       97.88       98.12     22.15 o
   5   8   8    10492.13     9882.57    163.35 o
   6   8   8      411.03      472.10     32.11 o
   7   8   8     1807.07     1620.52     82.10 o
   8   8   8     5771.24     5437.14    126.27 o
   9   8   8     1894.80     1829.86     71.49 o
  10   8   8     2163.84     2215.61     97.93 o
  11   8   8     4449.68     4359.39    129.06 o
  12   8   8      242.30      262.93     37.43 o
  13   8   8     6077.09     6340.01    155.42 o
 -13   9   8      487.91      536.16     48.52 o
 -12   9   8     6264.64     6080.94    161.75 o
 -11   9   8     1036.90     1134.76     56.41 o
 -10   9   8      748.63      808.27     47.12 o
  -9   9   8     1875.32     1905.74     65.08 o
  -8   9   8     1572.80     1617.53     59.59 o
  -7   9   8     1061.67     1091.04     49.40 o
  -6   9   8    15065.19    14828.55    232.32 o
  -5   9   8       96.78      100.20     18.62 o
  -4   9   8    10366.86    10311.30    189.23 o
  -3   9   8     2078.42     2175.75     52.74 o
  -2   9   8      912.56      937.07     40.80 o
  -1   9   8     6455.77     6389.02     96.93 o
   0   9   8     1134.42     1069.49     35.21 o
   1   9   8     6528.83     6549.56     99.33 o
   2   9   8     8845.05     8812.75    124.74 o
   3   9   8      324.60      356.65     26.41 o
   4   9   8     5525.93     5207.56    102.91 o
   5   9   8      950.67      935.68     43.80 o
   6   9   8     9171.06     9042.23    158.07 o
   7   9   8     2856.18     2864.57     97.87 o
   8   9   8       38.11       36.24     22.97 o
   9   9   8     1245.11     1180.17     91.80 o
  10   9   8      993.44     1035.35     62.09 o
  11   9   8     3274.39     3237.69    101.36 o
  12   9   8     4145.10     4053.50    141.25 o
 -12  10   8      102.56       91.37     31.50 o
 -11  10   8      543.05      592.99     44.91 o
 -10  10   8     3192.69     3077.31     85.77 o
  -9  10   8       85.27      100.31     24.51 o
  -8  10   8     3040.91     3091.02     81.75 o
  -7  10   8      299.91      380.51     33.00 o
  -6  10   8     4472.39     4135.03    106.62 o
  -5  10   8     2765.25     2837.00     83.71 o
  -4  10   8     2082.79     2128.98     74.75 o
  -3  10   8      950.92      943.17     44.36 o
  -2  10   8     2689.27     2668.94     61.99 o
  -1  10   8     2288.46     2201.21     60.40 o
   0  10   8     8398.15     8298.17    121.33 o
   1  10   8     2082.03     2020.60     48.75 o
   2  10   8     5938.77     5741.93    102.09 o
   3  10   8     5625.33     5307.62     97.83 o
   4  10   8     1621.20     1544.20     54.22 o
   5  10   8     6342.95     6076.75    109.71 o
   6  10   8     2865.01     2870.28     76.24 o
   7  10   8     2500.20     2417.10     84.29 o
   8  10   8     3061.85     3171.51    114.64 o
   9  10   8       22.99       41.38     28.04 o
  10  10   8     2871.19     2751.64     93.98 o
  11  10   8       80.31       80.37     30.74 o
 -10  11   8      141.48      242.06     37.70 o
  -9  11   8      958.92      935.24     76.50 o
  -8  11   8      339.41      293.68     36.07 o
  -7  11   8     1280.61     1264.54     65.13 o
  -6  11   8     1092.86     1120.45     92.31 o
  -5  11   8       15.08       70.42     24.02 o
  -4  11   8     1338.83     1379.03     64.07 o
  -3  11   8     5194.03     5036.48    106.77 o
  -2  11   8      446.94      474.27     35.48 o
  -1  11   8     3867.24     3878.62     89.39 o
   0  11   8      188.71      250.16     31.13 o
   1  11   8     6092.97     6103.73    124.47 o
   2  11   8     1123.13     1130.15     45.75 o
   3  11   8      341.85      362.13     29.13 o
   4  11   8      293.19      307.90     27.67 o
   5  11   8      492.84      591.36     36.39 o
   6  11   8     2865.60     2907.11     81.90 o
   7  11   8     2845.47     2836.93     81.88 o
   8  11   8      720.84      685.26     47.85 o
   9  11   8     1241.70     1245.30     70.75 o
  -8  12   8      572.28      627.93     50.72 o
  -7  12   8       66.35       22.81     35.04 o
  -6  12   8      557.41      624.07     63.46 o
  -5  12   8      659.10      820.58     54.98 o
  -4  12   8       86.59      106.46     43.42 o
  -3  12   8      841.09      958.37     58.22 o
  -2  12   8     1152.29     1163.27     53.89 o
  -1  12   8      104.57      106.40     26.13 o
   0  12   8     2557.04     2508.53     81.86 o
   1  12   8      676.49      739.77     50.72 o
   2  12   8      480.07      528.32     38.60 o
   3  12   8      109.89      166.44     24.97 o
   4  12   8      178.60      265.39     42.16 o
   5  12   8     1789.77     1765.01     68.37 o
   6  12   8      325.88      323.27     43.54 o
   7  12   8      193.08      234.07     34.30 o
  -5  13   8        6.28       57.43     29.09 o
  -4  13   8      423.44      417.76     45.60 o
  -3  13   8      438.97      522.34     46.57 o
  -2  13   8      259.67      324.71     61.93 o
  -1  13   8       46.16       45.81     36.48 o
   0  13   8      169.82      208.98     40.84 o
   1  13   8      106.86      141.37     49.07 o
   2  13   8      326.94      352.06     40.78 o
   3  13   8       41.68       38.24     32.59 o
   4  13   8      420.28      321.99     48.57 o
   5  13   8      226.87      230.71     46.53 o
 -17   1   9      550.40      426.94     69.03 o
 -16   1   9      647.29      646.69     73.39 o
 -15   1   9      634.27      621.81     69.99 o
 -14   1   9        1.21      -22.83     23.39 o
 -13   1   9       53.06       99.88     25.76 o
 -12   1   9      315.68      399.61     37.96 o
 -11   1   9      738.50      796.78     48.66 o
 -10   1   9     1219.72     1173.55     57.06 o
  -9   1   9      614.02      606.34     26.80 o
  -8   1   9      232.15      197.90     12.64 o
  -7   1   9     6394.01     6675.93    109.27 o
  -6   1   9      178.01      196.32     14.88 o
  -5   1   9      835.94      913.45     38.58 o
  -4   1   9     3281.30     3448.51     58.48 o
  -3   1   9    11501.94    11928.49    185.79 o
  -2   1   9     7112.14     7288.22    104.82 o
  -1   1   9       96.44      173.86     17.51 o
   0   1   9     6558.41     7200.87     87.03 o
   1   1   9     2224.25     2303.98     35.57 o
   2   1   9     2227.95     2272.82     38.40 o
   3   1   9      467.07      515.10     15.58 o
   4   1   9      251.20      260.18     10.83 o
   5   1   9     3172.40     3068.47     41.94 o
   6   1   9      295.50      374.99     14.81 o
   7   1   9     5064.47     4771.19     65.71 o
   8   1   9     1212.54     1190.60     30.60 o
   9   1   9     4552.88     4345.05     68.40 o
  10   1   9       16.76       17.65     12.04 o
  11   1   9     2117.29     2071.37     43.59 o
  12   1   9      282.89      334.61     34.23 o
  13   1   9       37.48       45.49     19.76 o
  14   1   9      212.28      173.27     25.84 o
  15   1   9      779.55      913.07     52.94 o
  16   1   9        2.50       51.11     37.83 o
 -17   2   9      379.13      390.54    121.46 o
 -16   2   9       21.78       34.85     39.78 o
 -15   2   9     1097.36     1239.58     71.43 o
 -14   2   9      572.86      542.16     47.41 o
 -13   2   9      690.94      665.43     51.16 o
 -12   2   9      293.66      219.09     32.72 o
 -11   2   9        1.42       -9.84     19.57 o
 -10   2   9      155.00      134.10     17.55 o
  -9   2   9     1535.10     1563.91     41.62 o
  -8   2   9      438.68      379.42     21.37 o
  -7   2   9     7127.52     7825.86    121.13 o
  -6   2   9     5883.93     6569.58    114.37 o
  -5   2   9       79.15       69.78     10.46 o
  -4   2   9     7766.66     7593.66    132.51 o
  -3   2   9      766.77      669.60     24.12 o
  -2   2   9    13267.92    13676.13    171.03 o
  -1   2   9    15939.56    17246.65    212.09 o
   0   2   9    24783.54    27364.26    329.12 o
   1   2   9    26086.10    27441.32    286.01 o
   2   2   9      526.21      744.93     19.26 o
   3   2   9     6037.50     5716.16     69.11 o
   4   2   9       16.60       17.83      6.85 o
   5   2   9     2921.18     2821.57     42.14 o
   6   2   9    19027.94    18782.24    193.80 o
   7   2   9      103.54       81.67     10.45 o
   8   2   9    10275.26    10207.85    153.19 o
   9   2   9     1569.43     1547.69     34.82 o
  10   2   9     2655.35     2592.12     48.22 o
  11   2   9      911.80      938.50     30.85 o
  12   2   9        3.25      -12.21     15.07 o
  13   2   9      313.01      322.37     26.85 o
  14   2   9      923.16      992.02     54.71 o
  15   2   9      110.19      132.59     28.07 o
  16   2   9      364.57      372.47     58.16 o
 -17   3   9     1961.19     2104.08    128.59 o
 -16   3   9     4180.87     4242.63    132.95 o
 -15   3   9      460.36      411.72     46.61 o
 -14   3   9      688.10      721.26     55.55 o
 -13   3   9       42.32       23.44     23.87 o
 -12   3   9     2051.58     2152.11     85.10 o
 -11   3   9    14079.08    13886.78    277.31 o
 -10   3   9      216.50      234.45     24.33 o
  -9   3   9       41.90       59.87     16.19 o
  -8   3   9       85.60       99.57     15.28 o
  -7   3   9        0.34       13.06      9.50 o
  -6   3   9    16981.82    17217.67    240.57 o
  -5   3   9    12401.12    12616.18    180.38 o
  -4   3   9      602.76      525.92     26.15 o
  -3   3   9     3270.28     3045.84     48.86 o
  -2   3   9      113.29      145.23     16.09 o
  -1   3   9    12351.81    12455.12    146.80 o
   0   3   9      275.15      217.55     24.14 o
   1   3   9     2544.60     2666.73     37.85 o
   2   3   9    33645.12    35771.15    396.60 o
   3   3   9    18221.02    19105.31    218.89 o
   4   3   9    26519.81    27410.85    309.22 o
   5   3   9     6113.94     6020.28     80.80 o
   6   3   9     3601.11     3468.10     58.96 o
   7   3   9     6196.56     5852.38     72.89 o
   8   3   9       91.65       98.24     12.56 o
   9   3   9     1243.02     1256.42     31.78 o
  10   3   9     5273.35     4948.99     83.45 o
  11   3   9     1361.60     1317.99     48.79 o
  12   3   9     6799.09     6644.00    135.97 o
  13   3   9     3741.70     3742.50     88.63 o
  14   3   9     1488.54     1556.61     59.82 o
  15   3   9       66.23       61.25     45.22 o
  16   3   9      282.31      363.64     48.37 o
 -17   4   9      701.15      782.98     86.26 o
 -16   4   9     1534.91     1481.16    138.12 o
 -15   4   9     3898.81     3966.91    179.30 o
 -14   4   9      957.55      886.19     54.79 o
 -13   4   9     1298.23     1420.17     74.76 o
 -12   4   9     2975.22     2866.17    101.69 o
 -11   4   9     1543.29     1437.05     51.87 o
 -10   4   9    14106.94    14270.33    220.29 o
  -9   4   9       86.44      116.47     22.75 o
  -8   4   9       22.70       10.51     14.14 o
  -7   4   9     7276.51     7230.33    106.59 o
  -6   4   9     1601.64     1643.42     43.93 o
  -5   4   9    15655.00    15391.42    169.39 o
  -4   4   9     2443.25     2001.35     32.67 o
  -3   4   9     1089.03     1353.39     25.95 o
  -2   4   9    16320.39    17259.13    200.31 o
  -1   4   9     2614.87     2444.10     43.67 o
   0   4   9    17402.77    17523.19    219.90 o
   1   4   9    20146.46    20425.94    233.65 o
   2   4   9    10261.75    10823.11    130.61 o
   3   4   9    21726.74    22151.99    275.78 o
   4   4   9    14454.59    15390.92    181.59 o
   5   4   9     6424.82     6135.74     82.83 o
   6   4   9    14069.61    13668.94    166.34 o
   7   4   9      313.31      322.54     16.09 o
   8   4   9     1751.74     1601.45     36.97 o
   9   4   9     3826.09     3570.74     92.77 o
  10   4   9       16.35       36.66     21.49 o
  11   4   9    12308.87    12068.10    283.29 o
  12   4   9      422.82      394.31     37.93 o
  13   4   9     3981.46     3804.37    102.39 o
  14   4   9     2134.21     2173.64    101.62 o
  15   4   9      248.53      345.42     39.50 o
  16   4   9      475.70      512.85     56.90 o
 -16   5   9     5035.73     4786.87    149.53 o
 -15   5   9       61.89      111.69     29.76 o
 -14   5   9      883.25      789.05     54.11 o
 -13   5   9        5.43       13.34     23.52 o
 -12   5   9      609.59      548.10     37.63 o
 -11   5   9     6149.06     6060.47    117.98 o
 -10   5   9    15207.18    15180.23    357.52 o
  -9   5   9     6242.35     6155.94    223.15 o
  -8   5   9      729.17      781.04     37.11 o
  -7   5   9     4163.22     3708.19    187.53 o
  -6   5   9     5874.70     5753.45     82.67 o
  -5   5   9    17166.39    18407.51    203.09 o
  -4   5   9        8.13       18.23      8.42 o
  -3   5   9    23182.17    24587.30    282.44 o
  -2   5   9      144.39      155.19     12.92 o
  -1   5   9    13732.40    13258.48    173.13 o
   0   5   9     5804.13     5782.50     86.15 o
   1   5   9     1754.31     1714.09     31.78 o
   2   5   9     9475.03     8861.94    123.06 o
   3   5   9      124.20      175.01     15.25 o
   4   5   9     3939.66     3842.95     65.76 o
   5   5   9     6915.52     6689.27    100.83 o
   6   5   9        9.78       32.03     12.52 o
   7   5   9    15224.01    15358.67    223.77 o
   8   5   9     5692.11     5830.83    107.14 o
   9   5   9     1533.45     1544.17     61.20 o
  10   5   9      914.00      855.76     49.17 o
  11   5   9       71.20       78.48     24.55 o
  12   5   9     4403.51     4343.18    111.07 o
  13   5   9     2770.81     2810.44    105.18 o
  14   5   9      827.52      762.14     54.36 o
  15   5   9     1879.67     2074.75     84.65 o
 -16   6   9     1118.56     1151.51    101.77 o
 -15   6   9     2514.73     2434.01     91.80 o
 -14   6   9        4.34      -14.70     26.17 o
 -13   6   9     4420.48     4323.87    125.05 o
 -12   6   9     2038.21     2062.23     67.11 o
 -11   6   9      304.13      334.65     35.39 o
 -10   6   9     4581.10     4643.31     98.51 o
  -9   6   9    12987.64    13192.73    208.99 o
  -8   6   9     7727.91     7200.43    143.54 o
  -7   6   9     2176.00     1993.58     68.58 o
  -6   6   9     2078.20     1940.26     61.47 o
  -5   6   9     7131.54     7391.26    102.27 o
  -4   6   9     8614.57     8700.67    106.85 o
  -3   6   9      115.06       80.46     11.43 o
  -2   6   9    14746.17    14830.45    180.42 o
  -1   6   9     3605.01     3697.97     59.45 o
   0   6   9     9609.91     9294.52    130.23 o
   1   6   9     8241.83     7957.79    114.90 o
   2   6   9      219.62      233.28     18.60 o
   3   6   9       66.70       80.66     13.45 o
   4   6   9     1082.50      986.40     31.56 o
   5   6   9     1401.33     1338.14     39.49 o
   6   6   9    10695.81    10456.68    161.82 o
   7   6   9     2441.40     2316.05     59.76 o
   8   6   9     3447.13     3438.37     99.91 o
   9   6   9     1894.63     1620.15     62.40 o
  10   6   9        6.71       24.71     22.10 o
  11   6   9      980.59      951.91     55.01 o
  12   6   9     2108.17     2259.45     98.11 o
  13   6   9      338.52      300.12     37.71 o
  14   6   9     1520.60     1632.61     76.13 o
  15   6   9      234.88      322.81     53.16 o
 -15   7   9      149.07      301.46     48.89 o
 -14   7   9     2139.25     2305.74     93.95 o
 -13   7   9     1689.93     1812.63     68.62 o
 -12   7   9     2171.41     2205.71     91.50 o
 -11   7   9     1480.78     1447.52     58.47 o
 -10   7   9        7.28       18.37     18.95 o
  -9   7   9     2043.54     1972.74     53.93 o
  -8   7   9     3090.81     2950.32     65.13 o
  -7   7   9     1522.10     1435.55     44.00 o
  -6   7   9     4726.87     4730.88     84.80 o
  -5   7   9     1337.70     1367.30     36.23 o
  -4   7   9     4446.80     4306.38     69.59 o
  -3   7   9     1949.88     1857.36     37.09 o
  -2   7   9     2743.05     2648.66     49.93 o
  -1   7   9       40.09       49.54     13.25 o
   0   7   9       21.09       29.27     12.46 o
   1   7   9     1803.78     1878.84     47.81 o
   2   7   9     1543.72     1606.26     40.79 o
   3   7   9      245.82      239.88     20.22 o
   4   7   9     3647.23     3347.80     64.31 o
   5   7   9      720.15      626.46     32.12 o
   6   7   9      479.03      508.48     31.85 o
   7   7   9       45.50       87.94     19.10 o
   8   7   9     1745.81     1761.57     65.98 o
   9   7   9       14.53       41.21     22.09 o
  10   7   9     2445.21     2401.60     95.67 o
  11   7   9      404.31      388.36     61.58 o
  12   7   9     1412.76     1514.78     71.32 o
  13   7   9     1739.09     1968.91     82.13 o
  14   7   9        4.43       74.48     29.42 o
 -14   8   9      531.95      592.29     46.13 o
 -13   8   9     2084.54     2209.43     78.04 o
 -12   8   9      616.35      781.82     49.06 o
 -11   8   9     1410.15     1454.95     60.86 o
 -10   8   9      201.00      194.79     26.03 o
  -9   8   9      529.55      545.68     37.99 o
  -8   8   9       77.54       77.69     18.06 o
  -7   8   9     1678.62     1586.44     48.25 o
  -6   8   9       22.28       18.79     15.18 o
  -5   8   9     4400.20     4299.43     80.12 o
  -4   8   9      123.84      178.14     17.87 o
  -3   8   9     2940.25     2731.19     52.80 o
  -2   8   9      129.84      105.87     15.88 o
  -1   8   9     2425.02     2463.98     50.38 o
   0   8   9     2771.63     2834.56     57.64 o
   1   8   9     1464.47     1387.64     38.21 o
   2   8   9      373.41      353.43     24.58 o
   3   8   9      216.53      246.26     21.98 o
   4   8   9      136.12      126.46     18.33 o
   5   8   9       10.54        9.18     16.62 o
   6   8   9      145.18      151.93     22.16 o
   7   8   9       12.61       12.77     28.37 o
   8   8   9     1626.46     1673.12     68.64 o
   9   8   9      112.73      131.92     27.61 o
  10   8   9      619.79      639.76     48.97 o
  11   8   9     2495.05     2466.60     95.56 o
  12   8   9     1729.39     1777.14    108.04 o
  13   8   9      539.81      559.47     60.29 o
 -13   9   9       31.24      124.27     33.41 o
 -12   9   9      128.72      135.70     28.06 o
 -11   9   9      280.74      282.63     33.17 o
 -10   9   9      151.77      173.23     26.61 o
  -9   9   9     1960.40     1998.38     66.14 o
  -8   9   9     1403.37     1414.96     56.48 o
  -7   9   9       84.55      126.05     22.67 o
  -6   9   9      107.89      113.80     25.39 o
  -5   9   9     2666.24     2546.91     59.68 o
  -4   9   9      115.95      117.30     18.71 o
  -3   9   9      219.91      232.92     21.84 o
  -2   9   9      455.36      475.21     28.33 o
  -1   9   9       16.68       12.17     12.95 o
   0   9   9      145.78      143.37     20.46 o
   1   9   9       87.42      114.51     17.40 o
   2   9   9     1065.67     1036.67     35.59 o
   3   9   9        1.46       40.76     17.32 o
   4   9   9     2559.33     2338.94     63.28 o
   5   9   9      151.81      190.83     24.88 o
   6   9   9      382.98      456.56     40.38 o
   7   9   9       40.53       26.43     22.88 o
   8   9   9       20.41        8.45     23.84 o
   9   9   9      195.94      166.02     31.93 o
  10   9   9        2.68       62.28     31.89 o
  11   9   9      321.72      426.70     44.20 o
  12   9   9      639.35      685.53     54.85 o
 -12  10   9       10.04       57.37     26.30 o
 -11  10   9      971.07      933.61     63.59 o
 -10  10   9        1.09       34.10     23.35 o
  -9  10   9     1058.24     1096.76     54.24 o
  -8  10   9       30.25       19.48     20.27 o
  -7  10   9     1261.92     1109.63     59.05 o
  -6  10   9      264.45      301.18     33.90 o
  -5  10   9     1821.16     1914.98     70.66 o
  -4  10   9      309.48      343.92     34.14 o
  -3  10   9        0.61       33.81     16.61 o
  -2  10   9      283.02      286.96     25.02 o
  -1  10   9       44.57       39.68     16.64 o
   0  10   9       79.79       85.82     16.91 o
   1  10   9     3385.34     3361.11     66.06 o
   2  10   9        4.22       -5.32     16.12 o
   3  10   9      395.39      374.79     29.03 o
   4  10   9        8.72       29.97     20.45 o
   5  10   9      309.95      391.28     32.98 o
   6  10   9      612.25      556.76     46.03 o
   7  10   9       60.99       57.65     27.82 o
   8  10   9       25.40       25.21     24.10 o
   9  10   9       29.25      -12.45     25.70 o
  10  10   9       14.71       49.83     29.75 o
  11  10   9       99.37       93.24     32.93 o
 -10  11   9     1033.57     1094.90     77.32 o
  -9  11   9      369.49      418.08     42.24 o
  -8  11   9        2.72       23.73     25.86 o
  -7  11   9      264.56      325.99     37.19 o
  -6  11   9     1631.88     1666.86    134.15 o
  -5  11   9       18.09       14.95     27.87 o
  -4  11   9      373.30      473.24     40.39 o
  -3  11   9      275.26      284.44     33.05 o
  -2  11   9      273.23      219.00     27.35 o
  -1  11   9     1307.83     1297.49     63.32 o
   0  11   9      771.83      770.61     38.17 o
   1  11   9     1358.91     1287.65     47.71 o
   2  11   9     1153.32     1210.87     47.07 o
   3  11   9      206.80      236.00     26.28 o
   4  11   9        4.75       38.14     18.20 o
   5  11   9      985.68      968.40     51.53 o
   6  11   9       48.21       75.53     26.60 o
   7  11   9      730.12      635.38     45.40 o
   8  11   9      855.06      859.22     52.56 o
   9  11   9      300.34      298.48     41.42 o
  -8  12   9     1704.92     1644.26     78.86 o
  -7  12   9     1656.93     1759.51     79.82 o
  -6  12   9        0.13       22.54     25.40 o
  -5  12   9     2373.82     2492.24     86.47 o
  -4  12   9     3396.07     3409.29    109.99 o
  -3  12   9        2.25       26.36     22.66 o
  -2  12   9     3088.92     3107.46     92.42 o
  -1  12   9       17.95       59.37     24.23 o
   0  12   9     2748.00     2796.60     87.38 o
   1  12   9     2020.54     2061.91     76.35 o
   2  12   9        8.01       28.82     22.70 o
   3  12   9        7.85       31.74     24.77 o
   4  12   9       90.23      127.73     27.83 o
   5  12   9      223.99      282.92     54.80 o
   6  12   9     3314.58     3147.15     89.16 o
   7  12   9     1253.14     1240.41     63.31 o
  -5  13   9     1869.74     1958.49     84.70 o
  -4  13   9      880.32      908.76     59.42 o
  -3  13   9     2968.62     3039.72     96.28 o
  -2  13   9      544.79      646.73     57.96 o
  -1  13   9     1851.12     1855.50     92.20 o
   0  13   9      637.38      732.06     63.05 o
   1  13   9      432.02      462.57     66.10 o
   2  13   9     1193.58     1178.39     78.62 o
   3  13   9      137.07      146.96     48.06 o
   4  13   9      618.25      686.28     55.16 o
 -17   0  10     8566.61     8387.85    377.43 o
 -16   0  10      456.38      696.74    106.22 o
 -15   0  10     1706.66     1794.85    153.89 o
 -14   0  10       10.25       29.17     44.84 o
 -13   0  10     1262.35     1307.93    121.24 o
 -12   0  10    14178.10    13743.35    425.31 o
 -11   0  10    13261.54    13167.28    336.51 o
 -10   0  10    15247.06    15780.09    366.49 o
  -9   0  10    32976.46    32307.78   1864.04 o
  -8   0  10     1776.48     1660.81     48.95 o
  -7   0  10    16748.05    16431.99    293.20 o
  -6   0  10    12203.70    12767.24    230.72 o
  -5   0  10      823.36     1001.09     32.81 o
  -4   0  10    50873.41    53155.50   1092.61 o
  -3   0  10     1105.71      951.29     39.93 o
  -2   0  10    10405.88    10377.26    230.26 o
  -1   0  10    28845.23    31094.17    455.62 o
   0   0  10     7390.69     7278.76    117.40 o
   1   0  10     5696.46     5110.37     86.28 o
   2   0  10     4190.79     3844.38     68.66 o
   3   0  10     5417.88     5526.68     94.40 o
   4   0  10     7883.65     8209.00    122.13 o
   5   0  10     5964.01     6637.91    103.49 o
   6   0  10    11832.16    11918.79    193.22 o
   7   0  10     5783.94     5469.07    103.57 o
   8   0  10     1235.92     1257.31     42.93 o
   9   0  10     7063.10     6995.55    131.61 o
  10   0  10     1054.13     1045.11     43.98 o
  11   0  10     3802.56     3727.61     88.18 o
  12   0  10     9269.43     9126.70    200.47 o
  13   0  10     2640.92     2651.73     90.10 o
  14   0  10      389.35      398.27     53.98 o
  15   0  10     4415.01     4424.08    357.18 o
  16   0  10      732.04      679.30     68.44 o
 -17   1  10       83.91       95.83     47.71 o
 -16   1  10     5798.30     5933.00    205.86 o
 -15   1  10     5312.38     5213.47    200.90 o
 -14   1  10       22.03       16.22     24.54 o
 -13   1  10     1396.83     1365.46     65.57 o
 -12   1  10      101.00       84.06     41.19 o
 -11   1  10     5636.10     5624.19    115.03 o
 -10   1  10    16386.17    16319.50    286.01 o
  -9   1  10      325.66      340.85     21.84 o
  -8   1  10    15124.16    15330.06    218.59 o
  -7   1  10        3.60       -5.17     11.01 o
  -6   1  10    19297.76    19968.57    273.30 o
  -5   1  10    29632.60    30263.45    401.81 o
  -4   1  10      942.48      962.24     29.85 o
  -3   1  10    15350.10    15346.36    235.55 o
  -2   1  10       87.28       63.04      8.36 o
  -1   1  10    42349.06    46335.41    548.34 o
   0   1  10    20356.78    21604.59    242.63 o
   1   1  10     1013.74      961.02     20.95 o
   2   1  10     3364.18     3165.62     46.47 o
   3   1  10     2062.52     1829.93     30.45 o
   4   1  10        2.48       24.11      6.45 o
   5   1  10    10048.09    10098.36    110.09 o
   6   1  10     2239.52     2163.80     37.62 o
   7   1  10     2503.63     2442.83     41.62 o
   8   1  10     5712.70     5459.28     99.59 o
   9   1  10     2782.67     2676.66     81.99 o
  10   1  10     2324.77     2326.68     64.64 o
  11   1  10     7713.35     7151.14    117.13 o
  12   1  10      205.43      232.82     26.55 o
  13   1  10     5533.44     5522.81    110.75 o
  14   1  10     2786.90     2979.48     76.88 o
  15   1  10       41.00      126.42     31.73 o
  16   1  10     4071.15     4301.54    132.48 o
 -17   2  10      378.16      410.65    128.97 o
 -16   2  10     1356.60     1435.78    105.67 o
 -15   2  10      174.56      174.97     42.64 o
 -14   2  10     3451.80     3354.55    107.36 o
 -13   2  10     1507.91     1465.82     73.13 o
 -12   2  10     6599.42     6464.25    157.28 o
 -11   2  10     1433.46     1358.56     53.51 o
 -10   2  10      400.76      367.30     24.16 o
  -9   2  10     1840.32     1768.46     44.93 o
  -8   2  10     1401.91     1385.76     37.90 o
  -7   2  10     2887.13     2803.77     56.27 o
  -6   2  10     5442.56     5555.77    142.14 o
  -5   2  10     2670.82     2662.87     51.53 o
  -4   2  10    20831.55    21216.20    287.20 o
  -3   2  10     6865.92     7398.93    108.33 o
  -2   2  10    11762.19    11967.06    152.25 o
  -1   2  10      118.98       91.91      9.38 o
   0   2  10      119.78      127.27      9.11 o
   1   2  10     2936.10     2624.77     36.74 o
   2   2  10     8887.34     8739.78    108.16 o
   3   2  10     5188.23     5364.11     68.28 o
   4   2  10     4565.85     4252.79     55.93 o
   5   2  10     1986.96     2083.20     34.61 o
   6   2  10     2926.31     2627.13     39.81 o
   7   2  10     2093.28     1963.20     34.47 o
   8   2  10     1833.50     1720.54     35.83 o
   9   2  10      186.58      210.76     16.70 o
  10   2  10     3416.17     3166.80     66.13 o
  11   2  10     1943.58     1806.48     44.15 o
  12   2  10     2525.74     2647.85     90.51 o
  13   2  10        5.26       -7.02     18.32 o
  14   2  10     1616.34     1663.01     88.91 o
  15   2  10      577.11      619.84     47.48 o
  16   2  10      110.94      176.06     45.38 o
 -17   3  10      368.16      422.27     83.69 o
 -16   3  10      397.46      431.98     49.75 o
 -15   3  10     1397.71     1397.53     77.29 o
 -14   3  10      255.32      218.47     37.14 o
 -13   3  10     1187.90     1079.99     64.16 o
 -12   3  10       32.68       61.07     25.37 o
 -11   3  10      496.27      410.53     33.48 o
 -10   3  10      338.72      343.91     30.17 o
  -9   3  10      210.41      199.89     24.12 o
  -8   3  10       28.80       51.36     12.56 o
  -7   3  10     1369.20     1315.84     35.94 o
  -6   3  10     2466.44     2402.86     50.31 o
  -5   3  10     2114.74     1776.49     40.70 o
  -4   3  10       60.52       51.88      7.49 o
  -3   3  10     1249.86     1071.73     25.26 o
  -2   3  10       10.31        0.89      6.95 o
  -1   3  10      231.41      320.40     13.86 o
   0   3  10     3285.36     3196.63     47.70 o
   1   3  10    20913.82    22991.09    243.53 o
   2   3  10      999.06      990.42     21.75 o
   3   3  10     7856.07     7796.06     97.86 o
   4   3  10     1588.53     1779.43     32.45 o
   5   3  10     2342.68     2091.64     37.37 o
   6   3  10      551.88      558.36     32.43 o
   7   3  10      633.65      611.72     19.88 o
   8   3  10      893.19      864.59     24.28 o
   9   3  10      330.59      368.89     20.73 o
  10   3  10     2580.98     2384.23     55.39 o
  11   3  10       44.91       65.89     19.13 o
  12   3  10      485.99      563.97     72.46 o
  13   3  10       50.06       64.35     21.95 o
  14   3  10      149.96      157.70     30.76 o
  15   3  10       85.39       75.68     28.62 o
  16   3  10      162.13      177.19     40.49 o
 -16   4  10      154.63      203.47     39.84 o
 -15   4  10      255.63      316.63     43.25 o
 -14   4  10      263.06      235.04     38.62 o
 -13   4  10       47.58       12.84     25.24 o
 -12   4  10       56.84       50.74     23.12 o
 -11   4  10        0.36        3.89     20.23 o
 -10   4  10      470.05      537.09     40.08 o
  -9   4  10      250.18      262.16     27.42 o
  -8   4  10       10.40        9.74     14.10 o
  -7   4  10       82.61      106.24     13.49 o
  -6   4  10      748.79      793.90     37.23 o
  -5   4  10       82.46       41.46     10.13 o
  -4   4  10     1723.77     1907.86     40.88 o
  -3   4  10     5473.63     5504.77     70.06 o
  -2   4  10       33.58       13.82      7.71 o
  -1   4  10     3335.19     3293.47     50.52 o
   0   4  10     1357.46     1457.15     32.35 o
   1   4  10     7859.80     8343.65    104.35 o
   2   4  10      235.44      250.98     12.29 o
   3   4  10       19.93       22.40      7.70 o
   4   4  10     1150.71     1069.45     24.71 o
   5   4  10      260.08      247.74     14.31 o
   6   4  10       69.30       54.45     11.06 o
   7   4  10     5545.03     5508.29     81.20 o
   8   4  10       21.46       12.18     11.18 o
   9   4  10     2453.32     2140.23     85.80 o
  10   4  10      377.75      342.14     32.60 o
  11   4  10        6.52        3.99     21.09 o
  12   4  10      102.26       69.73     26.20 o
  13   4  10      248.27      294.61     34.44 o
  14   4  10      101.00      130.03     29.64 o
  15   4  10       44.27       40.27     32.64 o
 -16   5  10      818.84      868.28     69.99 o
 -15   5  10     2035.95     1983.42     95.49 o
 -14   5  10      258.06      303.47     41.64 o
 -13   5  10      761.76      809.17     51.38 o
 -12   5  10      929.89      947.01     48.87 o
 -11   5  10      187.13      164.76     23.79 o
 -10   5  10        0.78        0.04     19.46 o
  -9   5  10     1603.11     1611.58    143.01 o
  -8   5  10      344.19      386.37     28.16 o
  -7   5  10      342.17      344.69     30.16 o
  -6   5  10     4351.34     4035.40    106.24 o
  -5   5  10     1525.96     1399.24     29.01 o
  -4   5  10      307.77      315.20     16.49 o
  -3   5  10     1031.68      955.03     26.00 o
  -2   5  10      806.36      753.99     24.80 o
  -1   5  10     6384.55     6987.23    100.72 o
   0   5  10       91.28       64.39     11.58 o
   1   5  10     1489.82     1483.63     29.75 o
   2   5  10     2651.86     2765.36     51.46 o
   3   5  10     1278.93     1253.96     39.07 o
   4   5  10     2462.21     2371.40     47.98 o
   5   5  10      119.25      125.86     14.89 o
   6   5  10       33.94       34.59     14.00 o
   7   5  10      125.91      123.80     19.98 o
   8   5  10      760.47      851.55     45.72 o
   9   5  10     1394.26     1358.56     55.52 o
  10   5  10      130.28      119.47     24.90 o
  11   5  10     1920.93     1857.67     69.27 o
  12   5  10       76.33       82.98     26.51 o
  13   5  10       60.10      106.38     39.79 o
  14   5  10      375.61      511.09     50.42 o
  15   5  10      259.78      289.66     45.89 o
 -15   6  10      397.69      476.85     47.36 o
 -14   6  10        2.25        2.81     33.58 o
 -13   6  10        1.01       -5.58     20.11 o
 -12   6  10     1126.57     1171.45     60.03 o
 -11   6  10     3070.20     2863.50     84.20 o
 -10   6  10       71.19       90.40     20.86 o
  -9   6  10     7577.56     7781.47    138.93 o
  -8   6  10      210.42      214.45     21.17 o
  -7   6  10     8955.86     8837.54    133.85 o
  -6   6  10        1.87       25.03     13.07 o
  -5   6  10      840.32      862.02     25.23 o
  -4   6  10     3630.74     3470.71     59.59 o
  -3   6  10     2245.13     2198.02     51.36 o
  -2   6  10     6077.84     6155.80     87.25 o
  -1   6  10     1973.56     2009.77     43.51 o
   0   6  10     4320.95     3914.96     72.97 o
   1   6  10     1699.20     1592.31     38.64 o
   2   6  10        1.41       13.54     11.25 o
   3   6  10      348.41      310.49     20.23 o
   4   6  10     3291.96     3266.40    120.88 o
   5   6  10     2078.68     1932.20     45.42 o
   6   6  10     1159.56     1114.63     35.70 o
   7   6  10     2558.45     2598.35     95.13 o
   8   6  10      244.87      206.68     28.06 o
   9   6  10      287.50      264.15     31.95 o
  10   6  10        4.25       31.04     21.52 o
  11   6  10      221.41      168.84     29.36 o
  12   6  10     1043.00     1102.41     60.97 o
  13   6  10     1351.58     1459.00     72.10 o
  14   6  10     1394.93     1454.41     73.40 o
 -15   7  10      958.04     1110.34     68.44 o
 -14   7  10       73.43       94.38     26.61 o
 -13   7  10      355.26      393.75     36.42 o
 -12   7  10       65.33       95.84     24.65 o
 -11   7  10     5498.56     5087.51    140.79 o
 -10   7  10     6491.58     6153.27    110.03 o
  -9   7  10        6.97       -7.71     15.54 o
  -8   7  10     4215.50     4171.70     81.45 o
  -7   7  10       10.13        4.25     14.22 o
  -6   7  10    10807.58    10563.86    154.83 o
  -5   7  10     3602.38     3506.09     68.27 o
  -4   7  10     2341.95     2148.60     44.90 o
  -3   7  10      179.08      204.08     17.16 o
  -2   7  10     2024.38     1903.60     41.48 o
  -1   7  10     2853.03     2682.56     50.88 o
   0   7  10    18935.80    18931.70    246.04 o
   1   7  10      262.59      321.61     24.31 o
   2   7  10      414.25      453.25     37.05 o
   3   7  10      232.54      269.92     20.93 o
   4   7  10      929.62     1078.89     35.20 o
   5   7  10     8134.24     7613.40    117.51 o
   6   7  10     1568.28     1487.85     48.34 o
   7   7  10      723.75      684.71     44.53 o
   8   7  10     2647.38     2464.73     76.56 o
   9   7  10      710.26      722.39     48.81 o
  10   7  10     1518.63     1517.82     71.94 o
  11   7  10      860.62      967.03     57.80 o
  12   7  10       61.16       57.57     27.64 o
  13   7  10      826.73      854.10     64.28 o
  14   7  10     1314.96     1449.06     75.58 o
 -14   8  10     1251.70     1356.69     65.94 o
 -13   8  10       68.85       56.57     26.36 o
 -12   8  10     4465.98     4696.39    135.85 o
 -11   8  10     2826.30     2776.98     78.28 o
 -10   8  10     2693.35     2608.71     73.71 o
  -9   8  10      922.01     1014.25     42.84 o
  -8   8  10       24.54       37.49     16.65 o
  -7   8  10      285.82      274.39     24.06 o
  -6   8  10     7663.95     7522.93    151.31 o
  -5   8  10      289.03      279.55     23.21 o
  -4   8  10    14529.88    14330.79    222.09 o
  -3   8  10      151.30      154.70     19.18 o
  -2   8  10     2841.66     2727.37     55.97 o
  -1   8  10      299.73      323.53     22.15 o
   0   8  10     1445.65     1409.60     38.68 o
   1   8  10     4891.42     4756.65     85.57 o
   2   8  10     4744.33     4596.00     81.76 o
   3   8  10      265.33      294.26     22.89 o
   4   8  10    14953.26    14182.08    196.66 o
   5   8  10      882.54      957.36     42.05 o
   6   8  10     1926.57     2015.41     91.51 o
   7   8  10     4027.64     3904.21    101.00 o
   8   8  10     1448.94     1419.63     91.33 o
   9   8  10     1459.08     1475.36     67.17 o
  10   8  10      331.95      398.14     40.14 o
  11   8  10     2831.87     2723.43     89.77 o
  12   8  10     4445.39     4629.18    125.64 o
  13   8  10      152.45      201.66     37.39 o
 -13   9  10     3670.64     3894.02    115.18 o
 -12   9  10      539.53      589.25     44.89 o
 -11   9  10     3695.61     3258.22     87.96 o
 -10   9  10     2525.63     2295.87     80.41 o
  -9   9  10     1005.63     1084.48     52.34 o
  -8   9  10      677.18      671.91     41.45 o
  -7   9  10      186.07      235.27     30.12 o
  -6   9  10     2359.93     2252.16     57.15 o
  -5   9  10     8002.38     7662.77    137.51 o
  -4   9  10     3043.60     3146.14     81.89 o
  -3   9  10     3464.75     3370.04     69.07 o
  -2   9  10     2971.41     2904.61     65.69 o
  -1   9  10     2185.29     2104.31     48.31 o
   0   9  10     6291.45     6208.09    138.65 o
   1   9  10     2920.79     2894.92     58.26 o
   2   9  10      144.35      126.34     17.51 o
   3   9  10    15268.41    14986.93    267.51 o
   4   9  10      704.91      675.77     37.94 o
   5   9  10     7754.94     7883.67    161.40 o
   6   9  10       95.25      117.55     27.08 o
   7   9  10      559.68      528.31     44.26 o
   8   9  10     2161.40     2256.38     81.19 o
   9   9  10      989.51     1063.56     62.03 o
  10   9  10     1209.90     1077.83     63.62 o
  11   9  10     3047.30     2932.09    190.94 o
  12   9  10     1429.55     1299.10     72.53 o
 -12  10  10      894.68     1064.20     76.37 o
 -11  10  10     1941.56     1906.47     73.48 o
 -10  10  10      358.24      407.10     36.73 o
  -9  10  10     4002.55     3876.30    152.79 o
  -8  10  10      135.83      135.78     26.07 o
  -7  10  10      236.53      266.00     32.76 o
  -6  10  10      857.40      837.75     52.56 o
  -5  10  10       11.66       26.47     21.20 o
  -4  10  10     3456.39     3534.18     95.02 o
  -3  10  10     2762.18     2874.03     72.99 o
  -2  10  10      958.96      904.33     39.19 o
  -1  10  10     6057.88     6144.79    109.99 o
   0  10  10      436.24      393.20     25.94 o
   1  10  10     6082.71     6019.29     97.15 o
   2  10  10    11130.53    11000.05    166.78 o
   3  10  10      297.34      264.84     37.78 o
   4  10  10     4757.37     4745.15    103.92 o
   5  10  10       22.09       27.83     24.58 o
   6  10  10     5485.72     5028.26    124.15 o
   7  10  10     8483.96     8288.68    224.16 o
   8  10  10      625.79      653.27     65.13 o
   9  10  10     3316.93     3140.05     99.37 o
  10  10  10      132.01      149.05     34.47 o
 -10  11  10      797.83      908.22     61.55 o
  -9  11  10      308.72      229.68     35.90 o
  -8  11  10      642.16      699.53     52.98 o
  -7  11  10      238.18      246.29     33.90 o
  -6  11  10      177.99      201.37     31.06 o
  -5  11  10      724.23      796.37     69.31 o
  -4  11  10      167.03      191.32     28.29 o
  -3  11  10       31.91       35.26     22.08 o
  -2  11  10     3254.76     3434.48     84.56 o
  -1  11  10      529.37      524.92     33.52 o
   0  11  10     6712.48     6935.33    119.81 o
   1  11  10      177.26      210.81     24.32 o
   2  11  10     1227.47     1252.80     48.40 o
   3  11  10     1427.17     1442.20     60.48 o
   4  11  10       10.25       25.93     22.18 o
   5  11  10     1642.13     1852.64     67.61 o
   6  11  10     2264.56     2299.82     75.13 o
   7  11  10      739.69      839.26     51.21 o
   8  11  10     3095.21     2922.15     98.00 o
   9  11  10        3.47       26.72     29.66 o
  -8  12  10       40.21       43.95     55.52 o
  -7  12  10      362.16      345.04     39.62 o
  -6  12  10      906.99     1087.61     63.68 o
  -5  12  10      149.98      185.04     32.59 o
  -4  12  10      895.45      959.15     58.20 o
  -3  12  10      106.73      121.61     29.47 o
  -2  12  10      275.38      283.99     34.36 o
  -1  12  10        2.79       20.06     19.73 o
   0  12  10       66.00       70.00     25.22 o
   1  12  10     1599.47     1596.58     80.68 o
   2  12  10      855.79      915.43     57.02 o
   3  12  10      202.78      207.10     30.25 o
   4  12  10       64.47       97.31     27.00 o
   5  12  10       97.38       95.19     27.98 o
   6  12  10      241.82      243.65     34.88 o
   7  12  10     1693.47     1592.31     69.94 o
  -5  13  10       73.53      140.15     37.26 o
  -4  13  10       88.08      112.34     30.46 o
  -3  13  10      409.05      409.00     43.42 o
  -2  13  10        7.02       82.39     43.84 o
  -1  13  10      249.77      311.39     42.69 o
   0  13  10      415.31      520.27     60.15 o
   1  13  10       45.84        4.78     32.39 o
   2  13  10      138.45      249.45     79.68 o
   3  13  10      222.12      281.76     51.02 o
 -17   1  11       24.03       -6.14     43.21 o
 -16   1  11      879.52      929.00    102.95 o
 -15   1  11       23.47       24.64     35.29 o
 -14   1  11        1.32       17.01     25.08 o
 -13   1  11       23.02       45.70     29.35 o
 -12   1  11        0.72       18.18     20.24 o
 -11   1  11      408.90      392.70     31.19 o
 -10   1  11     1956.62     1919.08     56.37 o
  -9   1  11     1623.95     1619.27     42.33 o
  -8   1  11      219.13      234.09     18.41 o
  -7   1  11      846.11      866.34     30.79 o
  -6   1  11      371.69      416.20     20.46 o
  -5   1  11      348.47      410.52     15.20 o
  -4   1  11     1214.26     1160.05     34.18 o
  -3   1  11     9375.29     9884.72    166.23 o
  -2   1  11        4.68       -1.80      6.11 o
  -1   1  11      192.41      249.14     21.06 o
   0   1  11    11912.63    12741.98    148.57 o
   1   1  11    11464.59    12449.83    147.32 o
   2   1  11        6.35       12.57      6.56 o
   3   1  11     1124.36     1257.04     25.79 o
   4   1  11      649.02      740.90     20.54 o
   5   1  11     1027.24     1132.58     21.83 o
   6   1  11     4119.84     3838.41     52.04 o
   7   1  11     2541.13     2520.20     55.34 o
   8   1  11     7339.02     7043.68     93.23 o
   9   1  11      119.86      140.43     18.75 o
  10   1  11     3790.74     3746.66     94.74 o
  11   1  11      680.31      653.30     29.76 o
  12   1  11      133.39      146.12     20.82 o
  13   1  11      883.07      873.26     44.69 o
  14   1  11     1406.31     1465.45     87.14 o
  15   1  11       19.89       82.80     29.27 o
  16   1  11      509.18      573.55     59.92 o
 -17   2  11     2583.78     2491.28    138.85 o
 -16   2  11     2057.18     2102.47    123.67 o
 -15   2  11      317.34      256.57     40.42 o
 -14   2  11     1737.91     1750.52    101.14 o
 -13   2  11       65.58       26.74     23.59 o
 -12   2  11     5431.51     5236.80    136.88 o
 -11   2  11        4.95      -22.50     23.48 o
 -10   2  11      165.01      176.12     19.27 o
  -9   2  11      898.37      893.63     37.64 o
  -8   2  11       44.47       76.13     13.52 o
  -7   2  11      267.53      264.87     18.66 o
  -6   2  11     3180.24     3145.88     60.17 o
  -5   2  11       42.93       87.48     15.69 o
  -4   2  11     3216.12     3672.34     72.60 o
  -3   2  11     1972.09     1863.66     41.90 o
  -2   2  11     2437.59     2374.71     40.98 o
  -1   2  11    14582.66    16253.24    202.54 o
   0   2  11     2094.12     1890.24     32.25 o
   1   2  11      157.64      158.31     10.80 o
   2   2  11    15788.12    16109.99    188.51 o
   3   2  11      340.55      229.21     12.72 o
   4   2  11     4167.20     4210.92     61.96 o
   5   2  11    11529.10    11807.12    134.86 o
   6   2  11      158.46      208.09     12.49 o
   7   2  11     5092.31     4566.20     63.43 o
   8   2  11     6278.99     6139.36     88.16 o
   9   2  11     3749.59     3522.23     62.72 o
  10   2  11     3964.63     3778.50     67.03 o
  11   2  11       43.51       50.39     15.41 o
  12   2  11     2319.97     2260.68     72.33 o
  13   2  11     2880.38     2870.42     85.18 o
  14   2  11       13.29        9.26     22.19 o
  15   2  11     1256.34     1219.18     63.61 o
  16   2  11      153.52      251.77     50.50 o
 -17   3  11      170.58      210.87     77.71 o
 -16   3  11     2229.70     2329.95    100.55 o
 -15   3  11     4691.46     4737.71    140.90 o
 -14   3  11     1096.00      996.20     65.89 o
 -13   3  11     4406.66     4291.60    125.05 o
 -12   3  11     2047.76     1965.58     91.04 o
 -11   3  11     6149.35     6148.16    127.27 o
 -10   3  11     8175.65     7858.65    150.17 o
  -9   3  11      664.86      665.72     37.25 o
  -8   3  11      286.43      289.29     22.03 o
  -7   3  11      405.43      401.84     22.20 o
  -6   3  11     3902.42     3833.73     70.33 o
  -5   3  11    32935.86    34853.45    464.39 o
  -4   3  11     7171.66     7172.70    103.32 o
  -3   3  11        2.21        8.99      8.06 o
  -2   3  11      269.88      276.45     14.53 o
  -1   3  11     5035.70     5191.95     70.26 o
   0   3  11      298.60      236.94     12.82 o
   1   3  11    48658.06    51760.63    532.58 o
   2   3  11     5034.61     5041.44     63.96 o
   3   3  11     3347.49     2941.58     44.98 o
   4   3  11     2216.34     2041.03     35.71 o
   5   3  11     7539.84     7366.79     96.35 o
   6   3  11    21695.53    21980.00    255.86 o
   7   3  11     3149.25     3111.53     46.91 o
   8   3  11     2452.17     2418.79     65.80 o
   9   3  11     4769.11     4777.19     77.18 o
  10   3  11        2.48       11.23     14.70 o
  11   3  11     6935.65     6571.27    123.21 o
  12   3  11      881.68      888.79     44.75 o
  13   3  11     2474.17     2627.52     82.17 o
  14   3  11     2483.05     2387.27     81.68 o
  15   3  11      526.15      556.60     91.12 o
 -16   4  11     4106.71     3916.22    130.78 o
 -15   4  11      505.65      386.96     47.80 o
 -14   4  11     3128.31     3033.72    106.74 o
 -13   4  11     1063.70     1007.93     64.77 o
 -12   4  11     9108.25     8955.99    259.50 o
 -11   4  11     9219.59     8733.09    168.54 o
 -10   4  11      384.81      430.90     34.04 o
  -9   4  11      277.54      299.93     29.09 o
  -8   4  11       23.93       23.28     17.52 o
  -7   4  11      952.04     1011.28     71.16 o
  -6   4  11    21908.16    22787.99    315.27 o
  -5   4  11     5351.20     5533.19     85.54 o
  -4   4  11    11387.46    11751.14    133.97 o
  -3   4  11     4010.84     3825.28     56.82 o
  -2   4  11      212.49      187.40     14.37 o
  -1   4  11     3572.59     3501.32     53.33 o
   0   4  11    19304.09    19619.41    245.79 o
   1   4  11      293.98      246.21     13.01 o
   2   4  11    24713.87    25250.17    287.09 o
   3   4  11     4136.32     4027.44     58.63 o
   4   4  11    10266.45    10537.44    130.64 o
   5   4  11     8423.88     8061.96    105.15 o
   6   4  11     2885.10     2971.86     60.51 o
   7   4  11     6949.39     6766.69    105.38 o
   8   4  11     6670.00     6636.40    105.21 o
   9   4  11     1339.06     1213.99     43.80 o
  10   4  11    13121.60    12822.71    229.30 o
  11   4  11       20.17       22.44     21.49 o
  12   4  11     7654.06     7692.56    160.90 o
  13   4  11     2205.84     2280.03    107.07 o
  14   4  11       15.65       -4.69     29.13 o
  15   4  11      969.00     1097.93     75.83 o
 -16   5  11     4870.35     4812.65    264.81 o
 -15   5  11     2106.54     2006.62    106.04 o
 -14   5  11       39.07       70.27     28.98 o
 -13   5  11        5.11        3.77     24.42 o
 -12   5  11     3917.12     4122.35    105.01 o
 -11   5  11     1785.26     1737.45     58.55 o
 -10   5  11    16444.08    16692.35    284.38 o
  -9   5  11     1643.40     1556.58     55.74 o
  -8   5  11     1900.03     1941.29     54.41 o
  -7   5  11     2409.53     2328.72     65.20 o
  -6   5  11      537.13      544.71     26.91 o
  -5   5  11     5178.09     5074.05     67.82 o
  -4   5  11    18779.19    19323.49    227.65 o
  -3   5  11      598.42      639.59     22.12 o
  -2   5  11     5391.88     5385.62     82.62 o
  -1   5  11      260.58      212.63     16.02 o
   0   5  11    18314.50    18514.99    235.71 o
   1   5  11     8325.02     7927.11    102.32 o
   2   5  11       11.93       10.74     11.39 o
   3   5  11     3286.21     3121.04     56.62 o
   4   5  11     3082.08     2997.01     56.18 o
   5   5  11     1973.20     1849.09     42.62 o
   6   5  11    16700.48    16145.13    233.28 o
   7   5  11     3988.74     3666.78     77.27 o
   8   5  11     5729.21     5787.84    123.96 o
   9   5  11     1663.55     1712.29     62.91 o
  10   5  11     1990.46     1770.26     67.93 o
  11   5  11     1716.22     1691.87     67.11 o
  12   5  11     2192.17     2184.24    104.71 o
  13   5  11     1923.85     1823.03     74.45 o
  14   5  11     4273.99     4374.03    195.80 o
  15   5  11      338.82      360.24     50.07 o
 -15   6  11      149.85      115.09     46.60 o
 -14   6  11      828.71      723.06     61.32 o
 -13   6  11      319.65      324.06     32.95 o
 -12   6  11      156.61      141.19     25.89 o
 -11   6  11     7242.27     7192.72    152.50 o
 -10   6  11     2864.34     2655.38     70.49 o
  -9   6  11     2691.05     2714.21     69.51 o
  -8   6  11     9716.85     9824.12    148.36 o
  -7   6  11     6792.18     6328.63    104.41 o
  -6   6  11     3405.06     3286.16     65.00 o
  -5   6  11     3130.10     3138.72     60.35 o
  -4   6  11      594.57      666.66     24.26 o
  -3   6  11    10661.65    10395.23    133.93 o
  -2   6  11      278.20      326.51     21.52 o
  -1   6  11     8950.49     8769.62    125.12 o
   0   6  11     3603.71     3534.30     80.63 o
   1   6  11     7234.10     7135.09    106.51 o
   2   6  11     3581.61     3529.03     63.96 o
   3   6  11      788.61      724.83     27.98 o
   4   6  11     2653.62     2571.84     78.20 o
   5   6  11     1858.83     1909.29     61.00 o
   6   6  11        0.35       -2.49     15.05 o
   7   6  11     5049.70     4946.04    111.53 o
   8   6  11      436.79      463.03     59.85 o
   9   6  11     1381.96     1358.89     59.84 o
  10   6  11      374.10      388.92     37.50 o
  11   6  11      320.99      390.99     59.82 o
  12   6  11     1946.91     1860.23     95.76 o
  13   6  11     2451.74     2713.07    105.81 o
  14   6  11      208.26      294.78     47.60 o
 -15   7  11      828.06      846.50     70.95 o
 -14   7  11     1053.06     1142.39     67.41 o
 -13   7  11      887.12      909.50     52.38 o
 -12   7  11     1217.23     1249.50     57.67 o
 -11   7  11      197.76      250.53     26.35 o
 -10   7  11     1381.80     1360.80     54.61 o
  -9   7  11     3240.99     3247.35     71.88 o
  -8   7  11      243.54      246.58     26.66 o
  -7   7  11     6971.67     6508.19    108.87 o
  -6   7  11      517.86      432.48     27.52 o
  -5   7  11    15727.72    15927.66    238.38 o
  -4   7  11     1196.98     1124.92     36.68 o
  -3   7  11     4205.57     4245.54     69.06 o
  -2   7  11        7.22        1.19     11.28 o
  -1   7  11       19.08       39.27     14.32 o
   0   7  11     1021.64     1074.36     34.67 o
   1   7  11    11889.64    11463.49    160.11 o
   2   7  11      366.51      422.34     35.05 o
   3   7  11     2462.09     2262.50     50.88 o
   4   7  11      896.88      862.63     32.68 o
   5   7  11      164.61      130.66     20.01 o
   6   7  11      725.91      750.64     45.01 o
   7   7  11     1306.67     1341.03     57.95 o
   8   7  11      598.89      672.37     45.80 o
   9   7  11      655.84      643.04     47.05 o
  10   7  11        7.56       27.44     23.72 o
  11   7  11      337.24      374.12     40.08 o
  12   7  11      176.49      178.75     32.32 o
  13   7  11        8.03       -1.15     26.55 o
 -14   8  11     1211.02     1300.84     87.68 o
 -13   8  11      554.53      624.09     45.48 o
 -12   8  11        1.41       25.96     31.11 o
 -11   8  11     1093.22     1121.10     55.08 o
 -10   8  11      228.47      175.04     26.77 o
  -9   8  11       47.47       43.56     17.48 o
  -8   8  11      515.05      556.25     33.10 o
  -7   8  11      498.81      515.13     31.22 o
  -6   8  11     5145.03     5099.17     92.58 o
  -5   8  11      116.93      168.99     19.39 o
  -4   8  11     4347.03     4385.50     90.05 o
  -3   8  11      994.13      942.87     35.67 o
  -2   8  11        0.39       -5.08     13.26 o
  -1   8  11     2032.94     2040.79     59.26 o
   0   8  11       35.97       32.00     14.28 o
   1   8  11       44.38       45.69     15.30 o
   2   8  11      177.61      194.52     20.58 o
   3   8  11      178.72      158.65     19.61 o
   4   8  11      180.37      251.63     22.55 o
   5   8  11      564.43      495.50     39.15 o
   6   8  11      113.68      112.09     26.42 o
   7   8  11       38.20       22.38     21.78 o
   8   8  11       42.67       61.48     25.42 o
   9   8  11      821.23      806.70     53.16 o
  10   8  11     1272.12     1327.32     78.39 o
  11   8  11      490.08      557.50     47.31 o
  12   8  11      408.95      455.08     45.80 o
 -13   9  11      187.11      174.54     34.95 o
 -12   9  11       72.78      140.52     28.99 o
 -11   9  11     2390.67     2429.55     76.20 o
 -10   9  11      360.42      386.12     34.80 o
  -9   9  11      232.09      241.88     29.35 o
  -8   9  11     1021.38      994.32     49.46 o
  -7   9  11      509.75      526.45     33.00 o
  -6   9  11       39.06       66.20     18.20 o
  -5   9  11       62.07       48.34     18.81 o
  -4   9  11       81.44       92.25     22.49 o
  -3   9  11       12.15       22.53     14.37 o
  -2   9  11     1067.59      978.23     46.20 o
  -1   9  11      152.92      186.86     18.75 o
   0   9  11        0.34       -6.54     12.57 o
   1   9  11     3268.91     3321.72     63.82 o
   2   9  11      476.20      423.67     27.97 o
   3   9  11      139.16      112.13     19.54 o
   4   9  11       17.13       10.47     20.61 o
   5   9  11      175.95      214.80     31.49 o
   6   9  11       31.98       14.89     21.18 o
   7   9  11      644.83      713.65     50.14 o
   8   9  11      132.12      136.22     30.05 o
   9   9  11      487.32      496.45     46.06 o
  10   9  11       87.92      109.58     30.86 o
  11   9  11       83.05       82.66     31.73 o
 -11  10  11      574.59      625.64     48.07 o
 -10  10  11        3.32      -21.91     21.94 o
  -9  10  11      631.27      604.69     42.11 o
  -8  10  11      435.83      447.83     41.46 o
  -7  10  11       12.28       45.31     23.10 o
  -6  10  11     1833.52     1943.39     72.25 o
  -5  10  11      120.94      125.02     25.82 o
  -4  10  11      506.08      521.20     35.94 o
  -3  10  11       61.65       81.97     20.63 o
  -2  10  11       81.64       80.23     18.38 o
  -1  10  11      238.52      251.06     24.03 o
   0  10  11      646.91      711.68     33.12 o
   1  10  11      257.38      278.07     23.11 o
   2  10  11        2.39       25.16     16.82 o
   3  10  11      378.19      399.57     34.93 o
   4  10  11      765.65      836.85     52.45 o
   5  10  11      268.37      249.16     34.09 o
   6  10  11        0.21      -15.63     25.26 o
   7  10  11      103.18      163.90     31.09 o
   8  10  11       28.94       43.26     28.35 o
   9  10  11        2.43       26.73     28.44 o
  10  10  11      451.65      400.39     44.90 o
 -10  11  11     3722.03     3725.21    123.51 o
  -9  11  11       50.98       67.35     44.67 o
  -8  11  11      110.37      105.79     31.39 o
  -7  11  11      247.20      285.85     36.25 o
  -6  11  11      447.58      501.53     44.55 o
  -5  11  11     5237.26     5172.44    126.95 o
  -4  11  11     1209.44     1356.01     64.38 o
  -3  11  11       87.55      101.64     26.08 o
  -2  11  11      515.33      611.86     44.32 o
  -1  11  11      162.58      143.22     29.25 o
   0  11  11     2963.30     3149.17     72.60 o
   1  11  11     2717.51     2731.77     67.37 o
   2  11  11      359.18      449.59     52.41 o
   3  11  11       23.51       33.51     21.47 o
   4  11  11      248.37      289.53     32.59 o
   5  11  11      309.36      417.05     37.57 o
   6  11  11     4657.39     4380.88    105.61 o
   7  11  11      107.33      126.50     33.52 o
   8  11  11      309.08      349.19     42.95 o
   9  11  11        7.09       32.61     35.12 o
  -8  12  11      563.31      628.99     59.89 o
  -7  12  11     1126.14     1251.98     69.89 o
  -6  12  11     4353.26     4431.98    123.75 o
  -5  12  11     1103.46     1118.16     64.49 o
  -4  12  11      288.29      307.63     50.49 o
  -3  12  11     1699.07     1718.34     74.23 o
  -2  12  11       23.82       -6.47     23.00 o
  -1  12  11     2965.24     3044.57     90.84 o
   0  12  11        2.75       28.54     21.92 o
   1  12  11     1893.68     1964.55     92.19 o
   2  12  11     1647.33     1796.74     87.34 o
   3  12  11        6.85      -21.73     21.73 o
   4  12  11      337.75      374.69     37.70 o
   5  12  11      528.01      532.48     43.07 o
   6  12  11       90.51       94.41     30.14 o
  -4  13  11     2889.08     3056.09     99.34 o
  -3  13  11      186.22      262.01     41.60 o
  -2  13  11     4264.87     4341.90    143.86 o
  -1  13  11       55.00       95.09     40.32 o
   0  13  11     2728.47     2786.99    137.70 o
   1  13  11     4311.39     4874.07    150.88 o
   2  13  11      166.33      162.45     40.23 o
   3  13  11     1769.10     1666.72     92.84 o
 -17   0  12      904.01      798.60    123.20 o
 -16   0  12     3915.60     3961.46    228.98 o
 -15   0  12     1852.55     1909.77    159.55 o
 -14   0  12      114.47       99.91     54.20 o
 -13   0  12     3217.70     3150.01    180.01 o
 -12   0  12     1984.65     1893.23     83.77 o
 -11   0  12     8862.26     9162.17    238.35 o
 -10   0  12    42212.52    42754.00    978.94 o
  -9   0  12     1108.87     1065.01     59.30 o
  -8   0  12     7300.64     6694.90    136.25 o
  -7   0  12     1978.23     2065.78     56.00 o
  -6   0  12    19169.00    19762.21    347.73 o
  -5   0  12    14639.67    14915.77    266.90 o
  -4   0  12     1561.01     1482.47     56.17 o
  -3   0  12    12483.82    12106.86    273.60 o
  -2   0  12      789.39      418.47     27.71 o
  -1   0  12     7848.67     8176.61    133.30 o
   0   0  12    88971.62    95739.15   1589.23 o
   1   0  12      285.73      379.44     17.08 o
   2   0  12     5000.95     4574.14     81.12 o
   3   0  12     2871.81     2785.67     78.54 o
   4   0  12     4879.94     5519.37     88.80 o
   5   0  12    14695.82    15309.32    216.25 o
   6   0  12     5716.47     5687.60     94.99 o
   7   0  12     5478.14     5362.97    103.29 o
   8   0  12     9811.95     9516.47    166.05 o
   9   0  12       31.81       14.90     17.53 o
  10   0  12       16.40       26.72     21.36 o
  11   0  12      500.89      507.77     43.56 o
  12   0  12      387.50      447.68     42.58 o
  13   0  12      539.31      526.87     47.20 o
  14   0  12     2118.76     2243.98    104.62 o
  15   0  12     3064.30     3093.71    130.72 o
  16   0  12     2736.43     2606.07    174.57 o
 -17   1  12     2611.43     2584.62    140.98 o
 -16   1  12     1053.20     1131.02     96.04 o
 -15   1  12     2568.23     2388.67    234.10 o
 -14   1  12     2728.02     2561.99    181.86 o
 -13   1  12        1.37        6.80     22.57 o
 -12   1  12     2142.12     2036.71     75.48 o
 -11   1  12     6773.82     6552.77    162.38 o
 -10   1  12      556.13      604.63     34.81 o
  -9   1  12    10400.49    10549.91    177.97 o
  -8   1  12      509.34      537.86     27.10 o
  -7   1  12     2839.39     2546.50     79.96 o
  -6   1  12    10148.38    10240.79    151.20 o
  -5   1  12     5396.37     5308.53     89.63 o
  -4   1  12    35152.92    37481.11    553.46 o
  -3   1  12     8975.21     9204.29    150.69 o
  -2   1  12     7774.75     7933.16    106.64 o
  -1   1  12    10045.34    10119.60    121.84 o
   0   1  12     2779.89     2775.76     41.50 o
   1   1  12    23900.83    23995.64    272.21 o
   2   1  12     4177.59     3898.58     56.42 o
   3   1  12      212.57      163.50     11.04 o
   4   1  12     9582.03     9720.71    114.71 o
   5   1  12      242.33      218.23     13.44 o
   6   1  12    14122.11    14266.35    152.71 o
   7   1  12     5443.16     5019.06    101.44 o
   8   1  12      539.96      516.55     24.08 o
   9   1  12      784.48      811.55     33.18 o
  10   1  12      214.36      209.25     19.34 o
  11   1  12     4878.60     4652.59     86.92 o
  12   1  12     3786.11     3739.95     77.34 o
  13   1  12      534.93      567.70     37.31 o
  14   1  12       31.79       78.42     24.45 o
  15   1  12      537.00      621.26     54.26 o
  16   1  12       16.55       52.22     51.96 o
 -17   2  12      137.19      129.43     49.55 o
 -16   2  12      586.16      487.42     67.45 o
 -15   2  12     4719.89     4598.86    160.61 o
 -14   2  12        2.42      -17.05     22.31 o
 -13   2  12     2005.34     2035.28    134.95 o
 -12   2  12     1380.61     1384.81     92.18 o
 -11   2  12     4352.38     4248.94    115.97 o
 -10   2  12     2605.68     2605.47     93.75 o
  -9   2  12      517.93      483.15     26.03 o
  -8   2  12     8317.65     8217.68    240.84 o
  -7   2  12     5083.40     5027.38     86.94 o
  -6   2  12     9879.96     9925.32    148.60 o
  -5   2  12    19560.37    20145.63    277.13 o
  -4   2  12     1185.54     1449.03     39.83 o
  -3   2  12     2763.16     2504.40     43.68 o
  -2   2  12     3744.28     3918.74     60.38 o
  -1   2  12    11345.94    12553.07    160.79 o
   0   2  12    18296.51    18604.25    213.29 o
   1   2  12     7938.66     8304.10    122.90 o
   2   2  12    10977.81    11350.80    138.47 o
   3   2  12    18454.17    18815.45    205.78 o
   4   2  12     6849.73     6973.84     87.70 o
   5   2  12     5635.69     5684.42     73.07 o
   6   2  12     1638.83     1657.10     30.35 o
   7   2  12      174.80      163.09     14.68 o
   8   2  12     1878.16     1886.83     45.12 o
   9   2  12      113.57       94.64     15.41 o
  10   2  12     1704.84     1681.01     42.52 o
  11   2  12     3650.17     3357.95     75.63 o
  12   2  12        0.96       -6.40     21.75 o
  13   2  12     3379.76     3506.53    134.59 o
  14   2  12      519.18      616.61     46.62 o
  15   2  12       25.16       50.14     32.42 o
 -17   3  12      327.12      469.90     71.10 o
 -16   3  12      689.90      799.56     81.90 o
 -15   3  12       26.10        3.87     27.25 o
 -14   3  12     3098.21     2990.54    103.52 o
 -13   3  12      346.30      387.41     42.79 o
 -12   3  12     1401.97     1433.93     92.30 o
 -11   3  12      257.82      302.10     41.24 o
 -10   3  12      107.88      109.21     22.00 o
  -9   3  12     1522.33     1509.74     54.85 o
  -8   3  12     3094.06     2970.25    178.57 o
  -7   3  12     4594.82     4824.09     85.85 o
  -6   3  12     2277.20     2163.21     54.69 o
  -5   3  12     4109.50     4430.27     77.96 o
  -4   3  12     5011.29     4904.30     68.55 o
  -3   3  12     2011.44     2077.47     51.95 o
  -2   3  12     1168.79     1296.64     29.51 o
  -1   3  12      880.43      746.40     25.88 o
   0   3  12       81.47      124.08      9.53 o
   1   3  12      727.74      678.12     18.13 o
   2   3  12     2370.80     2261.00     35.35 o
   3   3  12      690.89      754.94     24.53 o
   4   3  12      221.13      294.57     13.31 o
   5   3  12       40.89       66.27      9.90 o
   6   3  12      188.42      123.66     17.15 o
   7   3  12     5404.81     5143.48     77.75 o
   8   3  12      394.91      378.74     20.43 o
   9   3  12     2267.11     2317.54     53.85 o
  10   3  12        2.57       13.40     14.59 o
  11   3  12      398.31      438.96     33.27 o
  12   3  12     1439.40     1464.94     64.35 o
  13   3  12      141.12      167.03     30.49 o
  14   3  12      801.31      871.70     56.73 o
  15   3  12     1391.91     1412.56     82.80 o
 -16   4  12      372.90      440.00     53.61 o
 -15   4  12      512.90      601.94     56.44 o
 -14   4  12      209.17      148.75     34.92 o
 -13   4  12       75.08       80.98     32.16 o
 -12   4  12       79.34      112.81     31.82 o
 -11   4  12     1040.50      928.86     48.41 o
 -10   4  12        2.36       11.49     18.57 o
  -9   4  12        3.20        1.36     16.55 o
  -8   4  12        7.07       -3.03     16.54 o
  -7   4  12     2024.28     2010.50     49.01 o
  -6   4  12     1581.28     1663.99     43.13 o
  -5   4  12     1410.52     1460.05     29.98 o
  -4   4  12       50.48       44.85     10.02 o
  -3   4  12      730.24      634.38     20.50 o
  -2   4  12     3761.64     3958.49     59.07 o
  -1   4  12      138.57      157.00     12.31 o
   0   4  12     3573.49     3685.99     56.46 o
   1   4  12       27.61       14.77      7.69 o
   2   4  12       11.38       10.94      7.96 o
   3   4  12       46.87       34.29      8.86 o
   4   4  12      991.35      846.11     23.15 o
   5   4  12     1014.41     1024.54     40.45 o
   6   4  12     2461.55     2264.64     55.11 o
   7   4  12      101.66       73.68     20.54 o
   8   4  12     1908.53     1744.93     45.22 o
   9   4  12      319.65      318.36     26.85 o
  10   4  12       63.88       77.46     23.23 o
  11   4  12       14.88       49.64     22.58 o
  12   4  12       88.40       86.59     26.62 o
  13   4  12      828.22      772.32     62.18 o
  14   4  12      217.07      232.97     42.02 o
  15   4  12      885.80      906.46     70.31 o
 -16   5  12     1411.80     1602.87     91.31 o
 -15   5  12     1000.41     1039.91     74.13 o
 -14   5  12     1277.92     1305.84     78.00 o
 -13   5  12       88.14       54.01     28.14 o
 -12   5  12       81.47       94.00     24.61 o
 -11   5  12        2.18       51.83     21.99 o
 -10   5  12      237.64      201.33     32.34 o
  -9   5  12     2670.91     2695.71     75.19 o
  -8   5  12     1499.44     1330.64     59.95 o
  -7   5  12      273.12      266.90     27.44 o
  -6   5  12     3965.50     3624.25     59.22 o
  -5   5  12     3015.47     2874.49     53.16 o
  -4   5  12     1742.78     1711.84     33.90 o
  -3   5  12      253.05      310.94     17.17 o
  -2   5  12      401.68      389.74     26.18 o
  -1   5  12        9.18        5.04     10.85 o
   0   5  12      952.57      903.90     28.35 o
   1   5  12     2958.35     2748.32     45.87 o
   2   5  12     5354.04     5520.46     76.56 o
   3   5  12     2524.19     2644.33     68.16 o
   4   5  12       97.16       97.18     13.74 o
   5   5  12     6082.77     5949.10    116.89 o
   6   5  12      250.90      251.93     23.88 o
   7   5  12       68.91      103.61     19.81 o
   8   5  12      734.42      772.97     44.18 o
   9   5  12       45.38       29.01     20.39 o
  10   5  12       16.80       20.20     21.61 o
  11   5  12       38.43       60.45     24.52 o
  12   5  12      700.95      651.65     52.24 o
  13   5  12      372.30      397.91     63.78 o
  14   5  12      237.56      271.10     45.61 o
 -15   6  12       54.66       73.87     34.25 o
 -14   6  12      191.86      226.93     51.22 o
 -13   6  12        9.16       28.58     28.99 o
 -12   6  12     1220.47     1129.24     59.04 o
 -11   6  12        2.13      -19.00     19.00 o
 -10   6  12     6757.53     7007.18    147.17 o
  -9   6  12       39.80       49.51     20.69 o
  -8   6  12       37.44       48.43     17.04 o
  -7   6  12      374.84      351.21     30.35 o
  -6   6  12     1756.65     1583.69     47.90 o
  -5   6  12     8677.61     8635.42    127.23 o
  -4   6  12     1648.97     1617.80     36.89 o
  -3   6  12      635.71      521.92     22.85 o
  -2   6  12     3732.12     3522.94     59.19 o
  -1   6  12     1670.28     1559.84     38.82 o
   0   6  12    13658.14    13430.09    180.52 o
   1   6  12     1341.15     1274.37     35.52 o
   2   6  12        3.89      -10.84     10.84 o
   3   6  12       50.34       48.89     12.83 o
   4   6  12       58.91       54.33     13.89 o
   5   6  12     2404.92     2290.96     58.10 o
   6   6  12     2057.12     1800.37     52.15 o
   7   6  12       93.76      108.81     23.08 o
   8   6  12      355.55      351.59     33.74 o
   9   6  12     1030.73     1067.20     54.58 o
  10   6  12        1.01       14.09     21.58 o
  11   6  12      198.86      230.79     33.00 o
  12   6  12      386.01      428.08     42.64 o
  13   6  12       12.19       -3.23     31.01 o
  14   6  12     1081.01     1174.07     81.72 o
 -14   7  12      480.80      471.61     54.02 o
 -13   7  12        0.76       39.39     26.65 o
 -12   7  12     2349.18     2308.25     82.01 o
 -11   7  12     3827.20     3695.26     89.38 o
 -10   7  12      271.49      286.85     26.53 o
  -9   7  12    13461.49    13263.31    194.53 o
  -8   7  12     1037.68      924.97     55.95 o
  -7   7  12     1241.51     1323.19     68.81 o
  -6   7  12      171.89      148.05     20.82 o
  -5   7  12      509.94      474.77     30.82 o
  -4   7  12     7486.73     7021.73    177.83 o
  -3   7  12     3300.97     3142.01     65.41 o
  -2   7  12      590.89      530.01     31.46 o
  -1   7  12     3412.61     3162.17     78.88 o
   0   7  12      483.03      489.82     25.92 o
   1   7  12     4714.59     4542.51     87.70 o
   2   7  12     1818.50     1780.82     50.53 o
   3   7  12        1.65       -6.29     12.59 o
   4   7  12      934.73      860.06     54.21 o
   5   7  12       84.08       78.32     19.35 o
   6   7  12     2665.17     2859.15     88.06 o
   7   7  12     5282.46     5191.79    164.12 o
   8   7  12      505.00      490.02     41.44 o
   9   7  12      420.60      419.54     39.21 o
  10   7  12      307.14      354.72     37.65 o
  11   7  12      769.92      733.07     51.39 o
  12   7  12     1222.26     1222.44     66.99 o
  13   7  12      524.44      652.51     53.50 o
 -14   8  12      143.33      213.64     53.46 o
 -13   8  12     1097.90     1075.60     66.55 o
 -12   8  12      383.13      421.17     60.29 o
 -11   8  12     7727.14     7720.38    149.99 o
 -10   8  12      328.53      387.90     30.19 o
  -9   8  12      992.82      985.42     43.62 o
  -8   8  12     1927.76     2018.04     56.11 o
  -7   8  12      103.46      142.70     22.86 o
  -6   8  12     4465.38     4254.47     91.21 o
  -5   8  12    13013.22    12432.42    197.84 o
  -4   8  12       28.44       32.20     16.91 o
  -3   8  12     2401.39     2423.34     55.18 o
  -2   8  12      263.04      307.64     21.51 o
  -1   8  12     2549.07     2451.88     51.15 o
   0   8  12    14879.63    14520.72    322.13 o
   1   8  12     3159.35     2892.05     60.93 o
   2   8  12     6695.48     6620.23    107.15 o
   3   8  12     2528.02     2445.84     55.76 o
   4   8  12       43.25       51.52     25.85 o
   5   8  12     4306.56     4217.07    103.67 o
   6   8  12     2559.93     2435.15     76.79 o
   7   8  12     2576.26     2465.58     79.19 o
   8   8  12     6182.57     6315.19    142.57 o
   9   8  12      500.61      554.30     45.42 o
  10   8  12     2811.65     2655.72     88.84 o
  11   8  12     2738.27     2834.81    159.41 o
  12   8  12        1.65       43.02     27.62 o
 -12   9  12     3647.78     3818.99    111.39 o
 -11   9  12       53.17       87.79     27.48 o
 -10   9  12     1860.29     1887.92     68.79 o
  -9   9  12     2590.33     2645.53    157.46 o
  -8   9  12      831.31      822.29     55.09 o
  -7   9  12     2716.03     2714.97     78.44 o
  -6   9  12     1928.80     1889.99     59.50 o
  -5   9  12      155.47      134.60     23.05 o
  -4   9  12     6156.42     6171.46    119.03 o
  -3   9  12     3473.18     3466.16     79.43 o
  -2   9  12     2840.32     2893.78     63.67 o
  -1   9  12      718.29      733.23     31.57 o
   0   9  12        4.52      -12.53     12.53 o
   1   9  12     2131.19     2210.23     50.69 o
   2   9  12    10065.91    10288.21    154.04 o
   3   9  12      353.85      403.92     35.41 o
   4   9  12     5715.42     5439.59    124.29 o
   5   9  12     1849.74     1597.52     93.15 o
   6   9  12     6062.73     5708.18    137.29 o
   7   9  12     1063.25     1111.87    129.88 o
   8   9  12      934.41      849.08     56.07 o
   9   9  12     2141.92     2130.86     91.45 o
  10   9  12      996.17      984.61     62.90 o
  11   9  12     5493.02     5559.11    142.56 o
 -11  10  12     3184.25     3193.26    102.08 o
 -10  10  12      666.18      674.09     47.23 o
  -9  10  12      189.20      207.48     38.33 o
  -8  10  12     1576.08     1622.41     72.30 o
  -7  10  12        8.98       23.56     22.76 o
  -6  10  12     4592.23     4549.81    115.05 o
  -5  10  12     4405.68     4439.10    111.95 o
  -4  10  12     1141.23     1138.99     49.79 o
  -3  10  12      770.51      737.03     40.37 o
  -2  10  12     1229.50     1191.03     57.72 o
  -1  10  12      761.18      741.26     36.76 o
   0  10  12     1964.23     2094.93     51.17 o
   1  10  12     1460.12     1557.48     45.44 o
   2  10  12     1582.30     1521.00     57.11 o
   3  10  12     2595.74     2580.69    116.59 o
   4  10  12      309.32      410.40     39.90 o
   5  10  12     2836.75     2770.30     87.01 o
   6  10  12     5167.10     4931.04    124.36 o
   7  10  12     1565.55     1415.35     76.81 o
   8  10  12     3417.21     3359.47    102.48 o
   9  10  12       69.43       93.59     31.09 o
  10  10  12     1318.46     1526.24     78.34 o
  -9  11  12     1419.74     1471.59     79.99 o
  -8  11  12        1.19       19.88     25.46 o
  -7  11  12     1304.00     1341.57     77.07 o
  -6  11  12       79.76      139.14     29.84 o
  -5  11  12      171.62      198.78     33.87 o
  -4  11  12       18.40       48.96     23.34 o
  -3  11  12     2865.31     3012.98     93.15 o
  -2  11  12        1.63       19.86     19.39 o
  -1  11  12     3215.24     3196.94     73.28 o
   0  11  12       22.23       41.22     18.21 o
   1  11  12     2615.28     2625.27     74.49 o
   2  11  12      415.30      428.78     36.16 o
   3  11  12        0.53       12.70     21.27 o
   4  11  12       35.74       31.16     23.96 o
   5  11  12     1489.37     1413.23     61.59 o
   6  11  12     1018.70     1172.17     66.29 o
   7  11  12     6011.69     5930.38    146.09 o
   8  11  12      221.81      247.25     39.49 o
  -7  12  12      463.38      432.30     45.07 o
  -6  12  12      604.43      641.92     54.99 o
  -5  12  12      850.27      937.05     59.42 o
  -4  12  12      607.44      644.11     53.83 o
  -3  12  12       21.03       63.13     43.20 o
  -2  12  12      236.62      269.79     33.34 o
  -1  12  12      478.59      508.80     42.58 o
   0  12  12     3387.08     3504.44    164.09 o
   1  12  12      235.07      208.50     35.15 o
   2  12  12      548.28      508.88     45.83 o
   3  12  12      244.91      237.93     33.66 o
   4  12  12     1100.81      961.00     55.08 o
   5  12  12      443.72      508.23     43.55 o
   6  12  12     1822.63     1733.57     72.12 o
  -3  13  12      880.00      943.36     72.10 o
  -2  13  12      231.10      338.44     53.04 o
  -1  13  12        0.56       21.83     41.94 o
   0  13  12       51.37       21.49     35.40 o
   1  13  12       10.90       13.34     31.81 o
   2  13  12      178.51      181.16     46.21 o
 -17   1  13     1012.24     1107.50    107.53 o
 -16   1  13      364.70      418.57     65.36 o
 -15   1  13      244.67      175.68     47.06 o
 -14   1  13      535.68      537.94     63.71 o
 -13   1  13     1369.88     1345.57     68.22 o
 -12   1  13      208.87      140.54     30.66 o
 -11   1  13      612.09      682.28     38.45 o
 -10   1  13     1729.07     1600.75     59.41 o
  -9   1  13      541.67      494.16     30.99 o
  -8   1  13     2464.10     2494.16     54.09 o
  -7   1  13     3372.49     3221.33     82.38 o
  -6   1  13      189.39      184.40     12.44 o
  -5   1  13      634.89      742.65     29.88 o
  -4   1  13     1177.38     1208.24     57.74 o
  -3   1  13     4721.73     4837.96     89.37 o
  -2   1  13     3165.96     3348.03     53.74 o
  -1   1  13     5765.44     6011.79     78.46 o
   0   1  13     1304.54     1502.11     27.91 o
   1   1  13       34.50       29.46     12.83 o
   2   1  13      108.52      166.72     12.38 o
   3   1  13     2535.89     2456.06     39.75 o
   4   1  13     1126.87     1276.61     27.43 o
   5   1  13     1819.50     1809.22     51.93 o
   6   1  13     2447.83     2432.16     38.70 o
   7   1  13     5842.15     5612.30     82.73 o
   8   1  13     1959.90     1878.06     42.78 o
   9   1  13     2678.01     2626.94     79.63 o
  10   1  13      406.71      425.28     27.61 o
  11   1  13        0.09        0.11     15.42 o
  12   1  13      238.84      243.94     24.21 o
  13   1  13     1781.21     1932.82     77.27 o
  14   1  13      121.78      112.31     32.89 o
  15   1  13     2359.48     2458.80     94.92 o
 -17   2  13     1031.30      980.78     93.75 o
 -16   2  13      576.24      604.43    114.06 o
 -15   2  13     3207.70     3267.60    141.91 o
 -14   2  13      257.33      323.12     41.69 o
 -13   2  13     1445.32     1436.10    134.71 o
 -12   2  13      617.34      680.11     55.12 o
 -11   2  13      755.57      753.93     51.24 o
 -10   2  13     3433.13     3236.86     78.78 o
  -9   2  13     1530.81     1436.39     56.41 o
  -8   2  13     1132.47     1114.03     35.95 o
  -7   2  13     1344.92     1406.93     38.66 o
  -6   2  13     2215.09     2227.32     49.17 o
  -5   2  13     5656.69     5608.17    113.15 o
  -4   2  13    20083.27    22466.45    343.11 o
  -3   2  13       87.40      115.42     15.51 o
  -2   2  13     1995.42     2029.07     38.44 o
  -1   2  13      167.15      154.46     11.82 o
   0   2  13    13189.39    14127.01    166.29 o
   1   2  13     6648.01     6737.57     95.55 o
   2   2  13    11047.73    11880.62    145.34 o
   3   2  13     2853.88     2877.85     60.02 o
   4   2  13      203.93      132.66     12.01 o
   5   2  13       45.92       50.50     11.03 o
   6   2  13     3040.06     2739.96     61.27 o
   7   2  13     5300.75     5038.11    102.33 o
   8   2  13      558.27      533.95     23.36 o
   9   2  13     2868.71     2890.10     65.44 o
  10   2  13       24.60       23.97     22.35 o
  11   2  13     3251.42     3084.59     75.58 o
  12   2  13     1861.33     1723.07     68.39 o
  13   2  13      404.38      438.91     41.38 o
  14   2  13     1358.09     1461.47     68.07 o
  15   2  13       26.20       47.19     27.33 o
 -16   3  13     3615.11     3321.93    150.51 o
 -15   3  13      214.21      236.60     41.15 o
 -14   3  13     5484.11     5471.88    184.52 o
 -13   3  13      142.02      143.16     31.91 o
 -12   3  13     5462.17     5558.47    209.72 o
 -11   3  13     4850.25     4628.20    125.78 o
 -10   3  13        5.18      -15.13     19.82 o
  -9   3  13      438.37      428.36     31.97 o
  -8   3  13     1219.89     1243.14     44.85 o
  -7   3  13      847.52      840.84     31.65 o
  -6   3  13    12774.74    12820.07    188.22 o
  -5   3  13       10.74       10.87     10.65 o
  -4   3  13      606.03      514.41     19.41 o
  -3   3  13      892.12      709.30     22.70 o
  -2   3  13     2031.25     2302.51     42.92 o
  -1   3  13      186.54      225.69     14.09 o
   0   3  13        5.38       11.55      6.96 o
   1   3  13     2433.12     2646.23     39.88 o
   2   3  13     5137.14     5080.49     72.58 o
   3   3  13     8580.29     8529.43    119.32 o
   4   3  13      648.32      556.76     22.91 o
   5   3  13     3684.90     3799.18     65.78 o
   6   3  13      141.87      167.18     17.75 o
   7   3  13     9964.66     9812.75    139.40 o
   8   3  13      811.41      742.67     40.37 o
   9   3  13       18.01       39.39     14.84 o
  10   3  13     5530.23     5215.99    103.58 o
  11   3  13        1.98      -19.45     19.45 o
  12   3  13    14905.81    15178.03    271.84 o
  13   3  13     2756.86     2862.10    120.04 o
  14   3  13     1378.72     1415.73     68.71 o
  15   3  13      314.77      328.37     47.94 o
 -16   4  13      772.62      807.77     68.21 o
 -15   4  13     9719.30     9769.27    234.42 o
 -14   4  13      536.96      538.96     60.28 o
 -13   4  13     3938.56     3747.10    117.99 o
 -12   4  13      196.79      267.84     37.20 o
 -11   4  13     4545.05     4327.20    103.60 o
 -10   4  13    14810.52    14460.12    249.98 o
  -9   4  13     1891.75     1754.88     57.28 o
  -8   4  13     2104.21     2106.44     62.27 o
  -7   4  13     5833.05     5753.55    126.93 o
  -6   4  13      659.11      571.24     37.06 o
  -5   4  13    11380.26    11163.90    153.77 o
  -4   4  13     4484.90     4321.65     64.34 o
  -3   4  13      156.12      163.87     12.67 o
  -2   4  13     6034.91     6118.49     83.87 o
  -1   4  13      300.66      281.55     15.63 o
   0   4  13     1040.28      990.74     23.52 o
   1   4  13    15332.93    16025.43    189.44 o
   2   4  13    10596.80    10898.07    134.44 o
   3   4  13     4153.68     4152.87     61.06 o
   4   4  13     1749.86     1832.36     64.38 o
   5   4  13     3313.55     3331.20    124.02 o
   6   4  13    21815.89    21250.68    336.72 o
   7   4  13     2311.84     2296.54     71.32 o
   8   4  13      632.28      637.22     29.94 o
   9   4  13     4422.17     4373.41     82.80 o
  10   4  13       14.57       50.80     20.40 o
  11   4  13    11984.74    11623.78    269.78 o
  12   4  13      943.74      910.13     64.85 o
  13   4  13     2439.35     2480.35     98.92 o
  14   4  13     1591.36     1740.45     90.49 o
  15   4  13       41.87      105.32     34.91 o
 -16   5  13     4353.86     4527.81    146.86 o
 -15   5  13        9.41       24.72     30.60 o
 -14   5  13      661.05      580.32     56.28 o
 -13   5  13      303.13      306.90     42.36 o
 -12   5  13     1472.01     1398.05     74.99 o
 -11   5  13    11389.62    11352.97    211.53 o
 -10   5  13     2090.55     2092.49     92.49 o
  -9   5  13     5340.18     5223.77    115.26 o
  -8   5  13     1506.39     1494.37     77.03 o
  -7   5  13     1009.41      944.95     46.35 o
  -6   5  13     3528.97     3401.28     57.85 o
  -5   5  13     1067.34     1027.16     29.66 o
  -4   5  13     1625.50     1566.72     31.99 o
  -3   5  13    15927.16    16357.40    196.10 o
  -2   5  13        1.70       -5.32     10.02 o
  -1   5  13    20120.54    19866.73    252.79 o
   0   5  13      868.15      792.98     27.20 o
   1   5  13     8614.21     8505.62    110.09 o
   2   5  13     8853.96     8720.29    123.95 o
   3   5  13      747.50      802.71     27.52 o
   4   5  13      441.16      507.35     28.93 o
   5   5  13    12034.04    11762.15    202.46 o
   6   5  13     3599.66     3579.53     92.23 o
   7   5  13    11835.87    11531.95    182.65 o
   8   5  13     2418.26     2403.99     55.23 o
   9   5  13       38.15       54.21     21.93 o
  10   5  13     2567.96     2551.72     78.24 o
  11   5  13       38.72       75.40     24.89 o
  12   5  13     7051.40     7046.01    183.33 o
  13   5  13     3711.05     3742.41    125.93 o
  14   5  13       11.20       53.97     38.69 o
 -15   6  13     2805.28     2661.64    109.72 o
 -14   6  13      393.44      438.42     50.98 o
 -13   6  13        3.05      -11.78     32.28 o
 -12   6  13     2820.65     2868.01    127.80 o
 -11   6  13        9.49       14.34     21.55 o
 -10   6  13    10293.61     9767.71    188.62 o
  -9   6  13     7122.21     6799.42    143.77 o
  -8   6  13     2984.97     2895.78     70.47 o
  -7   6  13     3117.74     3094.70     72.24 o
  -6   6  13      702.70      589.23     33.19 o
  -5   6  13     4710.66     4658.16     80.52 o
  -4   6  13    12431.72    12319.15    156.28 o
  -3   6  13      373.59      387.11     20.80 o
  -2   6  13    14837.60    14682.62    272.43 o
  -1   6  13       49.66       41.53     15.82 o
   0   6  13     6268.26     6116.43    110.37 o
   1   6  13    12550.93    12051.93    165.44 o
   2   6  13     1015.98      976.27     32.21 o
   3   6  13     1152.23     1105.61     33.88 o
   4   6  13     3520.41     3467.05     74.72 o
   5   6  13     6742.85     6359.49    114.46 o
   6   6  13     3868.49     3720.08     79.96 o
   7   6  13      814.36      889.48     51.43 o
   8   6  13     2490.99     2511.49     76.22 o
   9   6  13     2811.46     2727.06     81.88 o
  10   6  13     1594.16     1604.54     67.69 o
  11   6  13      305.18      286.17     36.11 o
  12   6  13     1106.04     1046.05     63.78 o
  13   6  13       40.54       85.75     34.82 o
  14   6  13     1471.85     1591.44     93.26 o
 -14   7  13      890.22      919.98     71.85 o
 -13   7  13      869.77      845.43     67.36 o
 -12   7  13      309.94      309.44     31.89 o
 -11   7  13      221.20      217.53     28.11 o
 -10   7  13      490.85      439.90     37.20 o
  -9   7  13      223.34      186.44     24.87 o
  -8   7  13     5163.01     4989.13    102.32 o
  -7   7  13      132.15      167.56     31.38 o
  -6   7  13     4057.19     4077.33    112.83 o
  -5   7  13      428.64      423.94     31.47 o
  -4   7  13     2490.81     2487.02     62.30 o
  -3   7  13      578.44      569.84     32.31 o
  -2   7  13       79.93       98.57     19.90 o
  -1   7  13     3149.65     3000.75     59.97 o
   0   7  13     3265.44     3264.48     74.44 o
   1   7  13     5384.50     5325.50    110.30 o
   2   7  13     3071.77     3049.38     61.51 o
   3   7  13       64.68       83.85     18.75 o
   4   7  13     5297.80     5019.34     97.79 o
   5   7  13     2351.37     2291.80     60.40 o
   6   7  13      645.57      614.63     42.19 o
   7   7  13     1823.57     1770.24     66.42 o
   8   7  13     1195.45     1164.95     58.26 o
   9   7  13      770.41      831.58     51.95 o
  10   7  13      134.94      145.04     29.59 o
  11   7  13      106.65       98.76     28.77 o
  12   7  13      118.68      220.03     34.66 o
  13   7  13     1339.81     1400.37     87.78 o
 -13   8  13      332.96      414.31     45.01 o
 -12   8  13        3.46       23.82     32.23 o
 -11   8  13      106.17      209.57     46.37 o
 -10   8  13      240.62      222.16     31.01 o
  -9   8  13      833.74      910.68     46.79 o
  -8   8  13      146.63      168.44     25.66 o
  -7   8  13      681.48      611.44     42.19 o
  -6   8  13     2747.49     2702.14     69.39 o
  -5   8  13     4231.48     4149.43     88.93 o
  -4   8  13     3632.92     3704.65     81.84 o
  -3   8  13      212.97      211.59     20.63 o
  -2   8  13       19.03       26.49     13.16 o
  -1   8  13      506.20      532.21     26.70 o
   0   8  13      727.44      731.68     32.65 o
   1   8  13     3695.42     3777.09     72.51 o
   2   8  13      826.60      771.71     33.32 o
   3   8  13     1422.81     1443.14     49.63 o
   4   8  13       98.99       60.44     19.23 o
   5   8  13     2090.53     2086.04     70.19 o
   6   8  13        1.03        5.77     21.74 o
   7   8  13      512.99      510.98     42.35 o
   8   8  13        7.03        6.09     23.29 o
   9   8  13      188.68      242.38     39.65 o
  10   8  13      293.93      284.42     38.31 o
  11   8  13      232.14      229.61     36.44 o
  12   8  13       51.52       85.10     32.62 o
 -12   9  13        9.33       16.94     27.54 o
 -11   9  13      107.75       89.92     28.18 o
 -10   9  13      206.30      169.72     31.04 o
  -9   9  13      365.75      320.79     36.74 o
  -8   9  13       32.66       39.67     23.84 o
  -7   9  13      554.99      532.69     37.55 o
  -6   9  13        6.10       22.89     19.47 o
  -5   9  13     1520.33     1401.59     53.35 o
  -4   9  13       67.03       93.75     20.21 o
  -3   9  13        7.45       -4.36     15.01 o
  -2   9  13      370.83      400.11     27.23 o
  -1   9  13       92.63      105.62     16.47 o
   0   9  13      114.37       84.94     16.31 o
   1   9  13        2.45       31.23     14.95 o
   2   9  13      267.98      239.96     26.27 o
   3   9  13      116.63      157.60     24.37 o
   4   9  13      371.80      371.01     37.79 o
   5   9  13       45.53       56.79     33.80 o
   6   9  13      104.77      146.13     30.47 o
   7   9  13       45.17       58.57     26.91 o
   8   9  13      474.71      619.63     48.73 o
   9   9  13       68.90       93.00     30.45 o
  10   9  13      356.19      453.66     46.63 o
  11   9  13       89.90      101.84     32.43 o
 -11  10  13      994.68     1120.90    102.07 o
 -10  10  13      485.35      498.66     46.52 o
  -9  10  13      370.08      388.71     41.03 o
  -8  10  13      531.50      562.46     47.10 o
  -7  10  13      100.83      119.14     27.21 o
  -6  10  13      254.72      231.50     32.45 o
  -5  10  13     2825.69     2929.51     76.82 o
  -4  10  13      342.42      340.19     31.19 o
  -3  10  13       54.41       60.51     19.79 o
  -2  10  13     1943.45     1920.87     60.06 o
  -1  10  13      231.64      206.17     22.60 o
   0  10  13       10.16       31.22     17.87 o
   1  10  13     3395.11     3317.54     73.76 o
   2  10  13      140.87      164.87     27.24 o
   3  10  13        1.29        3.59     23.28 o
   4  10  13       49.46       52.55     25.35 o
   5  10  13     1532.20     1383.25     66.54 o
   6  10  13     1068.89      882.85     59.47 o
   7  10  13      242.64      205.95     35.73 o
   8  10  13      213.42      278.61     37.87 o
   9  10  13      619.27      508.47     48.72 o
  -9  11  13      983.19     1060.45     65.55 o
  -8  11  13      288.03      326.58     40.26 o
  -7  11  13      306.69      347.41     39.90 o
  -6  11  13     1943.89     1794.85    106.66 o
  -5  11  13      581.80      617.84     47.22 o
  -4  11  13      510.77      483.23     41.53 o
  -3  11  13      137.37      153.51     27.82 o
  -2  11  13      452.93      450.21     47.75 o
  -1  11  13      552.47      593.45     39.49 o
   0  11  13      622.15      606.64     40.96 o
   1  11  13     1325.56     1383.25     57.62 o
   2  11  13     3011.49     2949.23     80.44 o
   3  11  13     1175.01     1057.45     53.81 o
   4  11  13      124.80      147.95     27.90 o
   5  11  13     2751.66     2636.64     78.96 o
   6  11  13      884.04      841.58     58.13 o
   7  11  13     2607.28     2480.89     91.20 o
   8  11  13      205.40      240.82     38.66 o
  -7  12  13      543.29      655.77     53.02 o
  -6  12  13       10.01       78.87     28.46 o
  -5  12  13     2303.47     2277.42     84.43 o
  -4  12  13     3706.20     3687.60    111.37 o
  -3  12  13       84.06       75.82     38.30 o
  -2  12  13     4387.92     4654.63    119.67 o
  -1  12  13       86.31       95.87     33.00 o
   0  12  13     8294.90     8630.31    263.75 o
   1  12  13     3965.09     3933.54    110.54 o
   2  12  13       31.41       81.82     30.21 o
   3  12  13      134.74      167.37     30.84 o
   4  12  13      216.67      260.63     34.69 o
   5  12  13     1814.22     1728.24     71.02 o
  -2  13  13       23.36        2.91     40.84 o
  -1  13  13     2308.37     2213.90    129.20 o
   0  13  13      436.55      569.32     87.07 o
 -17   0  14     6262.45     6735.57    328.45 o
 -16   0  14       63.20      228.33     75.09 o
 -15   0  14     2127.45     1907.81    162.38 o
 -14   0  14        5.59       24.38     50.50 o
 -13   0  14      628.81      649.29     92.51 o
 -12   0  14     2651.01     2445.03    176.74 o
 -11   0  14     6376.03     6319.19    198.94 o
 -10   0  14     1635.42     1821.80     80.12 o
  -9   0  14    16879.51    16700.61    386.07 o
  -8   0  14       39.90       54.55     22.87 o
  -7   0  14     3307.27     3290.23     78.95 o
  -6   0  14     5276.94     4862.32    104.24 o
  -5   0  14      728.01      683.52     44.40 o
  -4   0  14    22157.43    22503.06    485.88 o
  -3   0  14    17220.76    16782.06    368.29 o
  -2   0  14      600.43      982.18     36.21 o
  -1   0  14    13998.75    13755.41    249.25 o
   0   0  14     4458.76     4366.18    117.19 o
   1   0  14    17688.32    17612.19    316.86 o
   2   0  14    10392.42     9943.96    160.73 o
   3   0  14     2828.03     3012.45     78.18 o
   4   0  14     5649.43     5579.48    113.22 o
   5   0  14     2134.81     2125.00     68.62 o
   6   0  14    23211.52    23177.68    736.98 o
   7   0  14     2612.17     2329.75     97.20 o
   8   0  14     3378.09     3705.47    124.67 o
   9   0  14       50.13       81.05     24.21 o
  10   0  14     6684.46     6673.29    157.84 o
  11   0  14     8715.22     8848.15    198.12 o
  12   0  14     5814.56     5675.79    146.63 o
  13   0  14      509.58      631.43     51.50 o
  14   0  14      174.20      225.29     88.26 o
  15   0  14      874.05      936.38    117.32 o
 -17   1  14      375.44      336.35     62.17 o
 -16   1  14     2488.26     2583.05    131.87 o
 -15   1  14     1285.97     1174.75    143.55 o
 -14   1  14        3.87        3.05     40.70 o
 -13   1  14      478.03      489.56     45.02 o
 -12   1  14       18.97       15.42     21.64 o
 -11   1  14     7644.94     7803.28    173.23 o
 -10   1  14     3705.17     3426.38     82.59 o
  -9   1  14        5.04       20.65     14.98 o
  -8   1  14      524.36      486.13     25.37 o
  -7   1  14        3.61        0.32     10.72 o
  -6   1  14     3046.96     2968.33     50.73 o
  -5   1  14    32720.70    34026.15    509.46 o
  -4   1  14     1260.29     1110.85     35.60 o
  -3   1  14    15841.80    16386.71    295.61 o
  -2   1  14     6815.94     6499.79     92.00 o
  -1   1  14     3085.32     2871.97     45.30 o
   0   1  14    16660.66    16381.25    190.82 o
   1   1  14     1327.97     1259.19     37.87 o
   2   1  14    14169.88    14376.52    171.99 o
   3   1  14    12815.30    12859.28    155.55 o
   4   1  14     4798.49     4880.83     67.04 o
   5   1  14     8293.75     7930.20    106.46 o
   6   1  14      290.38      246.26     15.84 o
   7   1  14     6765.46     6674.44     89.97 o
   8   1  14     6418.97     6311.64    103.68 o
   9   1  14     1136.25     1177.31     40.59 o
  10   1  14     4937.74     4830.23    108.10 o
  11   1  14     2022.16     1993.44     53.86 o
  12   1  14     1035.10     1055.45     43.58 o
  13   1  14     2351.95     2427.16     93.06 o
  14   1  14     1968.69     1924.39    124.25 o
  15   1  14      230.57      242.98     38.83 o
 -16   2  14      564.97      569.49     74.77 o
 -15   2  14     1474.32     1423.64    102.38 o
 -14   2  14     3277.57     3254.35    139.63 o
 -13   2  14       29.87       49.61     35.66 o
 -12   2  14     3071.83     3130.60    100.07 o
 -11   2  14     2316.39     2236.98     80.41 o
 -10   2  14      870.39      844.66     40.50 o
  -9   2  14     8690.42     8831.84    141.68 o
  -8   2  14     6025.60     6123.02    197.30 o
  -7   2  14      643.65      597.59     42.50 o
  -6   2  14    10363.33    10064.82    152.38 o
  -5   2  14      537.40      479.08     23.38 o
  -4   2  14     9911.17     9622.55    161.69 o
  -3   2  14     3267.60     3407.32     56.43 o
  -2   2  14     1800.22     1952.64     38.12 o
  -1   2  14     2099.65     2024.42     35.67 o
   0   2  14      577.83      507.05     17.98 o
   1   2  14    12483.48    12701.48    166.27 o
   2   2  14    22368.96    23278.92    269.05 o
   3   2  14      115.46       63.94     10.60 o
   4   2  14     3576.44     3404.91     52.40 o
   5   2  14     2016.91     1893.72     39.24 o
   6   2  14     2744.30     2386.46     46.19 o
   7   2  14     3005.48     2966.18     51.12 o
   8   2  14     1307.43     1253.78     40.20 o
   9   2  14     1247.45     1276.44     56.93 o
  10   2  14      981.05      910.56     49.46 o
  11   2  14      671.31      641.90     38.70 o
  12   2  14      634.83      588.86     45.00 o
  13   2  14      223.69      235.43     33.29 o
  14   2  14      462.43      446.49     44.55 o
  15   2  14      342.11      416.46     41.90 o
 -16   3  14      986.69     1014.16     92.72 o
 -15   3  14      527.53      596.31     55.70 o
 -14   3  14       85.57       68.83     30.51 o
 -13   3  14      978.24     1020.73     64.36 o
 -12   3  14        2.03      -28.64     30.85 o
 -11   3  14     1406.04     1384.51     68.03 o
 -10   3  14     1708.13     1766.70     58.86 o
  -9   3  14      719.47      656.07     37.77 o
  -8   3  14      622.76      689.28     50.44 o
  -7   3  14     1838.09     1800.00     50.68 o
  -6   3  14     4124.14     3938.99     74.38 o
  -5   3  14     1867.35     1715.09     43.01 o
  -4   3  14       19.02       15.32     11.31 o
  -3   3  14     4468.92     4285.29     73.51 o
  -2   3  14     3346.04     3442.51     57.72 o
  -1   3  14     1441.69     1598.22     34.50 o
   0   3  14     4581.48     4748.23     62.99 o
   1   3  14     2434.72     2342.51     37.30 o
   2   3  14       69.51       70.88     10.70 o
   3   3  14      373.62      334.14     17.80 o
   4   3  14     1087.42     1083.91     31.36 o
   5   3  14     6747.30     6595.69    222.60 o
   6   3  14     1096.49     1053.88     40.75 o
   7   3  14       15.61       22.68     12.06 o
   8   3  14     5840.60     5703.53     88.81 o
   9   3  14      706.20      648.41     46.45 o
  10   3  14     1107.43     1048.79     45.83 o
  11   3  14      221.47      326.39     34.93 o
  12   3  14        0.28       52.79     24.81 o
  13   3  14     1207.83     1086.70     60.88 o
  14   3  14      657.29      633.68     77.94 o
  15   3  14       75.14      113.81     38.68 o
 -16   4  14        1.49       -5.73     32.02 o
 -15   4  14      357.52      391.49     49.12 o
 -14   4  14      505.67      365.20     46.05 o
 -13   4  14       66.83       51.59     39.61 o
 -12   4  14        7.24       24.45     24.24 o
 -11   4  14       21.66       -5.51     20.96 o
 -10   4  14     2434.16     2477.38     86.35 o
  -9   4  14     1175.23     1116.71     48.60 o
  -8   4  14     1386.66     1425.63     51.76 o
  -7   4  14     2421.61     2455.11     66.92 o
  -6   4  14     1257.20     1200.62     40.75 o
  -5   4  14      429.64      384.86     22.08 o
  -4   4  14      131.31      167.01     17.04 o
  -3   4  14      927.19     1010.48     35.71 o
  -2   4  14     1676.16     1670.19     34.39 o
  -1   4  14     1494.80     1559.25     38.20 o
   0   4  14       12.20       -1.95      7.76 o
   1   4  14     3178.17     3462.02     50.75 o
   2   4  14      308.72      351.09     22.51 o
   3   4  14      880.58      839.08     30.17 o
   4   4  14       50.34       56.70     13.00 o
   5   4  14     3259.23     3125.62     74.47 o
   6   4  14      729.87      718.59     33.98 o
   7   4  14     2415.70     2270.30     58.13 o
   8   4  14       26.31       29.07     13.31 o
   9   4  14      308.13      277.98     29.01 o
  10   4  14      113.75      109.58     25.00 o
  11   4  14      306.25      302.81     41.43 o
  12   4  14     1097.61     1209.43     74.50 o
  13   4  14       85.12      122.43     36.14 o
  14   4  14      592.88      706.41     63.00 o
 -15   5  14      204.57      166.41     40.66 o
 -14   5  14       41.86       68.27     31.49 o
 -13   5  14       13.59       17.19     25.99 o
 -12   5  14       32.09       22.53     25.58 o
 -11   5  14       82.17      106.90     25.73 o
 -10   5  14      116.82      102.63     23.95 o
  -9   5  14     2795.30     2746.76     86.33 o
  -8   5  14        2.34       -3.30     16.69 o
  -7   5  14     2059.48     1884.26     72.77 o
  -6   5  14       37.46       48.68     12.60 o
  -5   5  14     3038.43     2934.97     85.78 o
  -4   5  14      116.88      112.04     12.97 o
  -3   5  14      144.79      137.71     13.95 o
  -2   5  14      388.32      355.38     18.98 o
  -1   5  14      160.69      179.66     16.54 o
   0   5  14     1655.43     1546.57     36.31 o
   1   5  14     1911.57     1963.15     37.87 o
   2   5  14     2322.14     2410.08     48.67 o
   3   5  14     3079.54     3009.32     82.36 o
   4   5  14     4455.03     4247.31     83.47 o
   5   5  14      242.25      228.73     22.55 o
   6   5  14      195.09      238.17     23.42 o
   7   5  14      467.92      422.09     29.40 o
   8   5  14      115.13       95.14     16.58 o
   9   5  14       97.52       86.29     23.81 o
  10   5  14       31.07       49.12     22.04 o
  11   5  14      433.59      463.45     50.34 o
  12   5  14       34.85       25.66     46.38 o
  13   5  14        3.41       40.84     33.37 o
  14   5  14      381.94      427.21     72.43 o
 -15   6  14       68.87       63.46     35.02 o
 -14   6  14      102.09      108.52     35.30 o
 -13   6  14      317.57      242.90     40.50 o
 -12   6  14      977.29      942.40     55.34 o
 -11   6  14      133.35      121.23     26.90 o
 -10   6  14      458.10      363.98     35.22 o
  -9   6  14     2741.06     2602.01     74.35 o
  -8   6  14     1589.95     1491.13     52.22 o
  -7   6  14      329.93      299.26     26.88 o
  -6   6  14      189.74      192.62     22.38 o
  -5   6  14      175.92      201.85     19.53 o
  -4   6  14     6337.34     6258.67    100.05 o
  -3   6  14     5560.31     5456.76     81.92 o
  -2   6  14      566.84      595.65     26.57 o
  -1   6  14     5302.81     5036.79     96.50 o
   0   6  14      245.45      212.59     26.29 o
   1   6  14     7793.92     7819.37    126.80 o
   2   6  14      462.32      480.40     24.18 o
   3   6  14      927.24      905.21     37.79 o
   4   6  14      202.92      157.84     21.46 o
   5   6  14       23.70       27.66     16.67 o
   6   6  14     5558.37     5372.74    156.13 o
   7   6  14     1592.05     1397.93     83.35 o
   8   6  14        2.11       -6.75     22.71 o
   9   6  14      530.02      544.88     42.51 o
  10   6  14      387.49      446.42     40.48 o
  11   6  14      618.66      587.70     46.26 o
  12   6  14      359.14      358.61     50.71 o
  13   6  14      107.71      129.05     38.97 o
 -14   7  14      464.76      508.16     58.40 o
 -13   7  14      217.47      222.10     41.96 o
 -12   7  14      678.35      603.69     41.85 o
 -11   7  14     1577.08     1716.26     62.73 o
 -10   7  14     2481.23     2426.41     69.48 o
  -9   7  14      617.49      571.56     37.85 o
  -8   7  14     2558.75     2423.91     66.11 o
  -7   7  14      171.04      151.35     22.37 o
  -6   7  14      819.12      707.68     37.68 o
  -5   7  14     7240.36     6994.66    125.30 o
  -4   7  14     3315.15     3016.65     77.90 o
  -3   7  14     2025.56     2105.95     46.27 o
  -2   7  14       95.72       90.62     15.12 o
  -1   7  14     1616.73     1584.34     58.05 o
   0   7  14    13398.32    13252.08    183.00 o
   1   7  14     2548.44     2373.11     82.37 o
   2   7  14     5349.65     5381.10    121.10 o
   3   7  14     2670.38     2609.62     64.61 o
   4   7  14      709.01      794.89     38.46 o
   5   7  14     3752.39     3484.19     78.50 o
   6   7  14      399.76      371.91     42.26 o
   7   7  14     3341.38     3250.37    111.22 o
   8   7  14     5446.71     4969.31    119.99 o
   9   7  14      330.84      361.49     66.82 o
  10   7  14     1648.11     1590.23     70.76 o
  11   7  14       19.54       60.44     29.78 o
  12   7  14       14.71       47.62     35.11 o
 -13   8  14      347.39      394.35     43.90 o
 -12   8  14     2591.06     2744.70    119.13 o
 -11   8  14      622.24      721.01     59.44 o
 -10   8  14     1210.67     1196.72     54.34 o
  -9   8  14     3248.91     3312.16     98.47 o
  -8   8  14     1088.53     1097.87     49.69 o
  -7   8  14     1781.32     1737.79     57.82 o
  -6   8  14      636.84      661.32     38.49 o
  -5   8  14     2161.74     2099.62     59.86 o
  -4   8  14     9188.43     9094.21    154.68 o
  -3   8  14     4900.31     4843.43     96.89 o
  -2   8  14     1418.04     1384.92     39.79 o
  -1   8  14     3448.09     3318.27     62.49 o
   0   8  14       43.32       57.03     15.98 o
   1   8  14     7170.39     6847.69    123.21 o
   2   8  14     1268.39     1430.09     49.57 o
   3   8  14      757.76      756.62     39.00 o
   4   8  14     4164.80     3957.13    116.66 o
   5   8  14       24.73       34.63     21.40 o
   6   8  14     5045.18     4892.82    117.92 o
   7   8  14     7241.45     6863.79    198.49 o
   8   8  14     1872.78     1610.65     70.03 o
   9   8  14        7.91       18.81     24.80 o
  10   8  14      403.26      491.11     46.26 o
  11   8  14     1670.13     1796.01     80.35 o
  12   8  14     5323.69     5677.35    163.87 o
 -12   9  14      369.98      398.33     44.19 o
 -11   9  14     3253.02     3108.79    100.25 o
 -10   9  14     4164.16     4025.60    121.48 o
  -9   9  14       99.72       92.41     26.14 o
  -8   9  14      923.85     1058.37     50.85 o
  -7   9  14      161.23      187.82     25.99 o
  -6   9  14     3312.09     3260.20     87.70 o
  -5   9  14     7748.11     7641.99    140.53 o
  -4   9  14       38.07       28.76     17.47 o
  -3   9  14     4623.96     4476.57     94.96 o
  -2   9  14      239.75      249.94     23.06 o
  -1   9  14     2259.31     2238.54     51.36 o
   0   9  14      525.89      534.06     28.41 o
   1   9  14     3890.18     3736.10     93.52 o
   2   9  14     2575.99     2476.38     76.11 o
   3   9  14     9111.20     9101.04    163.39 o
   4   9  14      735.71      720.04     54.67 o
   5   9  14     1445.14     1603.85     67.62 o
   6   9  14      263.18      278.44     36.17 o
   7   9  14        1.97       -5.10     25.79 o
   8   9  14     5856.74     6126.60    302.14 o
   9   9  14     2064.93     2102.79     82.77 o
  10   9  14      966.39      878.29     59.99 o
 -11  10  14     1562.82     1658.26     80.45 o
 -10  10  14     1714.28     1644.39     77.99 o
  -9  10  14     3517.11     3435.01    103.06 o
  -8  10  14      237.74      199.71     31.43 o
  -7  10  14     1314.89     1166.01     62.04 o
  -6  10  14      955.01      944.69     49.03 o
  -5  10  14     2704.23     2707.38     74.58 o
  -4  10  14     4170.42     4328.84     97.30 o
  -3  10  14     1402.29     1431.49     55.18 o
  -2  10  14      698.18      698.25     40.68 o
  -1  10  14     1342.11     1376.95     68.89 o
   0  10  14     1542.62     1516.52     50.97 o
   1  10  14      829.06      868.24     41.33 o
   2  10  14     4867.86     4652.43    106.21 o
   3  10  14      109.38      132.28     28.67 o
   4  10  14     2356.82     2386.01     80.05 o
   5  10  14       12.11       60.21     25.82 o
   6  10  14     1221.45     1382.91     68.60 o
   7  10  14     4497.61     4821.30    167.51 o
   8  10  14      497.08      562.62     49.51 o
   9  10  14      974.46      961.96     90.76 o
  -9  11  14     1576.07     1749.28     80.85 o
  -8  11  14     2089.06     2293.04     87.74 o
  -7  11  14      677.74      662.05     51.74 o
  -6  11  14     1618.10     1652.77     74.03 o
  -5  11  14     1010.88     1059.77     71.76 o
  -4  11  14       14.58       76.99     41.03 o
  -3  11  14       97.14      138.44     26.01 o
  -2  11  14      896.96      902.33     47.56 o
  -1  11  14     1645.23     1613.91     68.94 o
   0  11  14     2825.53     2891.49     78.44 o
   1  11  14       36.88       29.25     26.70 o
   2  11  14      628.46      692.30     45.29 o
   3  11  14      652.49      696.69     45.74 o
   4  11  14      298.89      318.42     35.09 o
   5  11  14      716.55      783.51     55.83 o
   6  11  14     4665.39     4986.06    180.94 o
   7  11  14      210.02      193.63     37.74 o
  -6  12  14      100.59      147.66     37.98 o
  -5  12  14       99.90      144.11     30.10 o
  -4  12  14      693.08      755.58     53.56 o
  -3  12  14      659.99      625.52     48.99 o
  -2  12  14      109.46       58.26     32.55 o
  -1  12  14      500.86      646.54     58.19 o
   0  12  14      320.09      316.44     44.81 o
   1  12  14       60.01      110.96     35.72 o
   2  12  14        5.77       44.55     28.98 o
   3  12  14      109.69       97.14     29.85 o
   4  12  14      347.85      332.54     38.61 o
   5  12  14      877.44      867.85     54.40 o
 -16   1  15       51.21       93.48     53.76 o
 -15   1  15      458.84      392.01     60.46 o
 -14   1  15       41.05       50.53     43.53 o
 -13   1  15      208.75      140.17     31.58 o
 -12   1  15     1478.29     1395.55     67.79 o
 -11   1  15       31.92        7.99     17.04 o
 -10   1  15     5723.91     5942.34    121.42 o
  -9   1  15     5013.50     4695.61    100.61 o
  -8   1  15     1671.71     1559.61     72.38 o
  -7   1  15      215.45      248.53     26.70 o
  -6   1  15     4195.41     4007.21     64.19 o
  -5   1  15     3486.80     3600.65     76.71 o
  -4   1  15     2217.66     2203.88     53.82 o
  -3   1  15      950.15     1129.44     39.90 o
  -2   1  15     1112.45     1065.20     32.48 o
  -1   1  15      496.38      576.17     18.73 o
   0   1  15     2888.37     2946.32     45.97 o
   1   1  15      985.20     1238.80     27.91 o
   2   1  15      408.04      414.06     17.46 o
   3   1  15      603.42      527.33     21.07 o
   4   1  15      599.32      573.88     20.33 o
   5   1  15      120.08      128.91     13.43 o
   6   1  15     1047.44      990.45     30.30 o
   7   1  15      804.69      783.01     30.70 o
   8   1  15      705.20      667.57     32.38 o
   9   1  15     1165.94     1052.11     39.67 o
  10   1  15     1196.98     1184.26     43.09 o
  11   1  15       50.43       33.17     24.40 o
  12   1  15     1274.09     1271.94     47.73 o
  13   1  15      377.22      468.85     53.60 o
  14   1  15     2709.83     2973.06    128.05 o
  15   1  15      391.58      422.72     82.76 o
 -16   2  15     1881.55     1508.88    126.03 o
 -15   2  15      300.71      350.61     60.72 o
 -14   2  15     1340.53     1490.06     77.83 o
 -13   2  15     1803.85     1776.49     86.00 o
 -12   2  15     3146.64     2877.23     96.22 o
 -11   2  15     4637.70     4508.05    123.25 o
 -10   2  15      543.39      510.36     37.73 o
  -9   2  15     4313.63     4321.17     95.38 o
  -8   2  15     1232.37     1221.40     38.85 o
  -7   2  15     1838.93     1613.27     43.05 o
  -6   2  15     2338.26     2397.29     53.82 o
  -5   2  15       98.51      113.83     17.00 o
  -4   2  15     3679.80     3656.68     69.37 o
  -3   2  15     4200.47     4257.21     67.60 o
  -2   2  15      907.43      956.69     26.23 o
  -1   2  15       73.10       47.52      8.96 o
   0   2  15      391.37      408.96     15.89 o
   1   2  15       74.04       83.28     11.37 o
   2   2  15     3224.14     3339.50     54.15 o
   3   2  15       20.01       37.21      9.96 o
   4   2  15      955.38      975.41     26.64 o
   5   2  15     2567.42     2456.21     49.19 o
   6   2  15       31.84       35.36     13.25 o
   7   2  15     3111.46     3024.14     59.45 o
   8   2  15     7818.42     7428.36    108.92 o
   9   2  15      529.72      569.72     30.95 o
  10   2  15     1767.74     1763.95     57.05 o
  11   2  15      106.66      108.33     22.72 o
  12   2  15     2814.86     2586.96    119.23 o
  13   2  15     5888.41     5779.18    136.77 o
  14   2  15      279.01      338.06     39.56 o
  15   2  15     1531.47     1740.30     93.06 o
 -16   3  15      432.56      399.95     64.68 o
 -15   3  15     7869.65     8189.49    205.54 o
 -14   3  15     2083.92     2114.24    101.91 o
 -13   3  15     4071.51     3849.64    119.46 o
 -12   3  15     1246.12     1176.71     67.44 o
 -11   3  15     4090.09     3890.95    114.26 o
 -10   3  15    10287.46    10402.07    224.02 o
  -9   3  15    11092.34    11298.05    199.84 o
  -8   3  15     3361.37     3475.77     71.40 o
  -7   3  15     1130.02     1151.51     41.60 o
  -6   3  15        4.06       22.48     12.36 o
  -5   3  15    21539.04    21527.78    299.73 o
  -4   3  15     1073.99     1009.99     28.13 o
  -3   3  15     3850.82     4223.20     68.33 o
  -2   3  15     1268.19     1456.80     33.57 o
  -1   3  15      992.66      942.94     26.92 o
   0   3  15     3360.02     3412.04     49.90 o
   1   3  15    16116.80    16134.18    179.15 o
   2   3  15      427.72      417.77     19.23 o
   3   3  15     1639.22     1496.07     38.70 o
   4   3  15     1171.52     1236.37     59.09 o
   5   3  15     2550.04     2454.56     58.55 o
   6   3  15    10450.48    10582.93    149.93 o
   7   3  15     1906.33     1747.87     45.21 o
   8   3  15      523.79      539.63     26.80 o
   9   3  15     8433.24     8313.69    135.22 o
  10   3  15      296.90      262.99     27.80 o
  11   3  15     7998.41     7869.28    164.39 o
  12   3  15     1137.62     1181.47     61.73 o
  13   3  15     2937.28     3072.52    124.73 o
  14   3  15     2060.91     1985.24    144.74 o
 -16   4  15     3278.25     3399.82    122.42 o
 -15   4  15      685.07      676.59     60.55 o
 -14   4  15     3950.73     3637.61    121.03 o
 -13   4  15     2138.78     1942.89     91.47 o
 -12   4  15     2934.24     3132.67    104.68 o
 -11   4  15     6995.82     6940.83    174.95 o
 -10   4  15     1406.62     1399.70     56.46 o
  -9   4  15     3062.91     3117.07     81.69 o
  -8   4  15      917.35      872.34     54.38 o
  -7   4  15      623.91      641.81     31.77 o
  -6   4  15    13011.11    12816.33    176.11 o
  -5   4  15     2897.23     2949.93     97.19 o
  -4   4  15    11364.07    11699.78    207.49 o
  -3   4  15     2586.73     2563.17     54.30 o
  -2   4  15       30.55       25.02      9.15 o
  -1   4  15       13.81       14.38      9.18 o
   0   4  15       49.97       60.14      9.77 o
   1   4  15     2648.74     2642.72     42.73 o
   2   4  15    12596.39    12835.19    172.37 o
   3   4  15     4118.07     4053.60     93.34 o
   4   4  15     1190.15     1154.40     39.49 o
   5   4  15     2199.08     2159.22     54.58 o
   6   4  15      511.35      534.35     30.85 o
   7   4  15     6250.94     6030.19    110.59 o
   8   4  15     3147.08     2898.89    105.45 o
   9   4  15        4.55       16.22     14.72 o
  10   4  15     2952.50     2895.13    100.28 o
  11   4  15      105.04      133.40     33.71 o
  12   4  15     8314.72     8256.86    215.77 o
  13   4  15     3380.53     3430.29    200.12 o
  14   4  15        0.32       10.57     32.88 o
 -15   5  15     3354.88     3315.03    120.15 o
 -14   5  15      933.36      889.39     67.69 o
 -13   5  15      985.51      807.56     77.01 o
 -12   5  15      738.58      684.48     56.63 o
 -11   5  15     1785.67     1872.94     68.68 o
 -10   5  15     8594.37     8358.34    165.84 o
  -9   5  15      941.84      913.98     47.50 o
  -8   5  15     1264.39     1222.54     46.25 o
  -7   5  15     4133.34     4033.55     84.37 o
  -6   5  15     1466.08     1456.94     56.50 o
  -5   5  15     3728.16     3762.84     63.39 o
  -4   5  15     7999.74     7596.60    135.03 o
  -3   5  15        8.30       16.22     10.15 o
  -2   5  15     8491.63     8062.12    231.39 o
  -1   5  15      865.23      945.97     43.79 o
   0   5  15    18700.27    18631.86    220.80 o
   1   5  15    11531.12    10992.63    138.59 o
   2   5  15     1832.57     1739.00     47.52 o
   3   5  15     3325.65     3185.21     89.24 o
   4   5  15     1142.00     1093.51     46.43 o
   5   5  15     2310.49     2316.34     67.98 o
   6   5  15     5985.53     5692.82    106.52 o
   7   5  15     3756.78     3399.57    136.59 o
   8   5  15     2529.77     2376.01     80.01 o
   9   5  15     3964.46     3789.97    100.86 o
  10   5  15       52.00        4.65     27.84 o
  11   5  15     1619.55     1670.73    122.25 o
  12   5  15      516.18      564.50     56.08 o
  13   5  15      184.67      240.73     44.97 o
  14   5  15     2633.78     2816.34    220.81 o
 -15   6  15        2.28       24.15     32.77 o
 -14   6  15      261.90      222.32     41.39 o
 -13   6  15     1218.63     1169.52     76.07 o
 -12   6  15      147.69      160.05     54.04 o
 -11   6  15     5604.22     5561.66    129.20 o
 -10   6  15      132.28      139.69     23.74 o
  -9   6  15     2408.57     2221.84     63.16 o
  -8   6  15     4873.37     4619.56     96.08 o
  -7   6  15      105.89       98.69     19.46 o
  -6   6  15     5475.88     5379.40    103.21 o
  -5   6  15     4216.72     4058.25     74.74 o
  -4   6  15      830.81      833.89     32.93 o
  -3   6  15     8839.60     8748.34    130.55 o
  -2   6  15     1201.00     1255.72     36.65 o
  -1   6  15     4584.87     4572.56     78.00 o
   0   6  15     3288.12     3060.17     70.99 o
   1   6  15     1487.53     1466.98     48.63 o
   2   6  15     3608.23     3403.23     85.05 o
   3   6  15      893.29      845.47     37.81 o
   4   6  15      520.05      465.43     30.20 o
   5   6  15      248.95      281.85     25.86 o
   6   6  15      815.93      767.64     39.58 o
   7   6  15     5999.17     5902.67    144.86 o
   8   6  15     1870.86     1822.98     68.58 o
   9   6  15     1632.50     1620.76     65.52 o
  10   6  15      157.27      189.35     39.18 o
  11   6  15     1044.24     1075.87     73.67 o
  12   6  15      166.24      249.00     47.35 o
  13   6  15     2624.20     2573.10    111.25 o
 -14   7  15        2.86       94.28     35.16 o
 -13   7  15      401.34      432.00     43.32 o
 -12   7  15      329.85      368.44     34.87 o
 -11   7  15      769.52      763.17     45.09 o
 -10   7  15     2699.55     2683.35     74.03 o
  -9   7  15      558.73      579.17     38.41 o
  -8   7  15      486.85      520.10     35.77 o
  -7   7  15     3651.21     3713.12     84.41 o
  -6   7  15        1.28      -13.45     14.17 o
  -5   7  15     5884.94     5835.10    110.69 o
  -4   7  15     6767.15     6086.77    204.97 o
  -3   7  15      156.73      171.89     19.58 o
  -2   7  15     5636.72     5627.25     86.81 o
  -1   7  15      809.04      854.95     37.54 o
   0   7  15     6890.11     6782.22    107.53 o
   1   7  15    15741.22    15699.67    235.28 o
   2   7  15       60.24       67.78     17.74 o
   3   7  15     5236.10     5076.98     99.46 o
   4   7  15     2725.56     2442.36     63.32 o
   5   7  15     1492.38     1473.82     56.70 o
   6   7  15     2288.82     2322.26     74.49 o
   7   7  15        3.35       -3.54     20.22 o
   8   7  15      744.26      695.15     48.13 o
   9   7  15      798.94      829.15     52.99 o
  10   7  15       85.72      122.53     29.27 o
  11   7  15     1376.22     1520.95     87.18 o
  12   7  15      301.48      375.00     51.33 o
 -13   8  15       62.62       64.52     46.77 o
 -12   8  15      293.75      393.67     47.41 o
 -11   8  15       19.04       58.72     23.62 o
 -10   8  15      292.05      294.14     31.01 o
  -9   8  15      828.38      919.42     48.03 o
  -8   8  15      547.35      563.71     38.19 o
  -7   8  15     1542.67     1528.52     56.28 o
  -6   8  15     1682.30     1683.51     57.06 o
  -5   8  15      521.24      515.31     34.41 o
  -4   8  15      260.49      256.44     25.66 o
  -3   8  15     1346.32     1320.70     47.53 o
  -2   8  15     1771.09     1627.36     41.97 o
  -1   8  15        1.13        9.53     14.61 o
   0   8  15     3211.88     3251.74     84.74 o
   1   8  15       43.98       43.52     17.36 o
   2   8  15     8038.37     7974.18    140.03 o
   3   8  15       99.09       86.25     21.32 o
   4   8  15     2600.16     2643.44     68.87 o
   5   8  15      402.50      431.44     40.18 o
   6   8  15       37.08       -4.12     22.78 o
   7   8  15      736.78      733.40     50.40 o
   8   8  15      118.49      108.92     26.75 o
   9   8  15      378.57      354.25     38.86 o
  10   8  15      234.11      244.04     37.85 o
  11   8  15       93.98      121.20     31.73 o
 -12   9  15       62.10       43.28     33.05 o
 -11   9  15      239.06      274.70     55.70 o
 -10   9  15      234.06      257.95     35.00 o
  -9   9  15      180.76      174.21     27.32 o
  -8   9  15      833.78      741.50     44.63 o
  -7   9  15       50.07       48.65     21.13 o
  -6   9  15      459.07      514.96     36.67 o
  -5   9  15       82.71      130.60     22.94 o
  -4   9  15      160.59      137.64     23.09 o
  -3   9  15      206.56      198.61     24.06 o
  -2   9  15      372.54      392.80     30.68 o
  -1   9  15      649.27      691.11     31.72 o
   0   9  15      134.47      163.50     21.27 o
   1   9  15        0.40        6.79     17.96 o
   2   9  15      207.43      246.44     38.81 o
   3   9  15      596.53      613.45     38.92 o
   4   9  15      141.49      123.45     28.05 o
   5   9  15        0.61       -7.24     21.61 o
   6   9  15      475.68      482.35     44.15 o
   7   9  15        1.81      -11.06     24.46 o
   8   9  15        2.72       11.17     26.20 o
   9   9  15      387.57      395.15     51.02 o
  10   9  15       10.42       53.31     30.62 o
 -10  10  15       47.30       60.90     28.85 o
  -9  10  15      125.46      142.43     30.72 o
  -8  10  15      752.59      781.96     56.05 o
  -7  10  15      203.68      238.03     33.62 o
  -6  10  15     1323.13     1409.17     58.33 o
  -5  10  15       63.72       92.46     22.88 o
  -4  10  15      570.96      558.36     38.64 o
  -3  10  15      232.43      254.35     27.65 o
  -2  10  15      222.66      279.34     30.87 o
  -1  10  15       40.55       46.25     22.15 o
   0  10  15      416.06      383.41     30.42 o
   1  10  15       49.28       51.72     19.54 o
   2  10  15     2671.49     2546.23     73.23 o
   3  10  15      550.75      452.59     52.69 o
   4  10  15      576.16      559.97     46.06 o
   5  10  15       36.90       31.30     35.66 o
   6  10  15       51.15       31.63     26.40 o
   7  10  15        2.53       37.89     31.01 o
   8  10  15      649.49      691.10     54.65 o
   9  10  15       73.69       85.33     61.92 o
  -8  11  15      203.78      232.84     37.25 o
  -7  11  15     1161.79     1255.87    108.51 o
  -6  11  15      513.52      504.59     45.65 o
  -5  11  15     3331.26     3386.49    113.23 o
  -4  11  15     2954.30     3034.95    132.86 o
  -3  11  15       31.26       47.19     20.78 o
  -2  11  15      648.05      672.18     47.95 o
  -1  11  15      294.67      309.53     44.49 o
   0  11  15     1393.27     1367.81     73.46 o
   1  11  15     3680.17     3605.80    127.87 o
   2  11  15      510.97      475.34     39.72 o
   3  11  15      639.67      631.57     44.79 o
   4  11  15       73.04       51.95     26.31 o
   5  11  15      655.17      767.08     56.85 o
   6  11  15     3343.72     3442.84    143.54 o
   7  11  15      522.66      678.30     56.21 o
  -6  12  15      202.42      268.44     36.69 o
  -5  12  15      521.66      650.74     51.43 o
  -4  12  15       58.22       74.13     32.21 o
  -3  12  15     6581.90     6770.02    182.76 o
  -2  12  15     2358.97     2524.87    102.43 o
  -1  12  15     2352.81     2485.11    157.54 o
   0  12  15      221.62      304.67     47.25 o
   1  12  15     1662.96     1615.11     75.62 o
   2  12  15     3287.25     3551.69    121.99 o
   3  12  15      346.39      384.44     39.36 o
   4  12  15      331.23      315.81     37.63 o
 -16   0  16     7832.62     8069.19    368.50 o
 -15   0  16       87.93      139.74     60.73 o
 -14   0  16       80.01       74.22     51.37 o
 -13   0  16      993.17      857.37    108.61 o
 -12   0  16        0.91       19.15     27.08 o
 -11   0  16     1354.58     1592.76     80.96 o
 -10   0  16     6670.20     6046.49    598.79 o
  -9   0  16     1842.57     1658.49     76.07 o
  -8   0  16     1175.04     1114.89     62.54 o
  -7   0  16      664.55      560.88     62.03 o
  -6   0  16     3039.88     3063.20     76.28 o
  -5   0  16     7302.84     6593.66    171.36 o
  -4   0  16     1312.69     1190.53     53.66 o
  -3   0  16      998.66      822.88     92.18 o
  -2   0  16     8515.61     7277.10    146.97 o
  -1   0  16      292.44      343.94     24.06 o
   0   0  16    43153.13    45726.74    671.39 o
   1   0  16       76.31      136.41     13.50 o
   2   0  16     6022.49     5679.22    125.19 o
   3   0  16     5947.88     6063.77    133.67 o
   4   0  16     3879.42     4092.15    102.54 o
   5   0  16    12236.79    11665.54    200.92 o
   6   0  16     7871.14     7927.51    148.97 o
   7   0  16    10139.25     9965.82    180.59 o
   8   0  16    22870.47    22569.65    419.34 o
   9   0  16      671.55      662.91     47.66 o
  10   0  16     1779.26     1785.66     72.69 o
  11   0  16     1882.53     1869.86     76.80 o
  12   0  16      321.33      435.10     51.56 o
  13   0  16     2837.34     2992.50    102.52 o
  14   0  16      475.94      507.81     90.77 o
  15   0  16      178.70      259.02     72.70 o
 -16   1  16       53.07        3.81     43.21 o
 -15   1  16      490.96      455.39     88.15 o
 -14   1  16      968.97      791.71     75.72 o
 -13   1  16      395.74      344.75     41.02 o
 -12   1  16     3610.03     3554.01    107.86 o
 -11   1  16      352.57      344.57     30.60 o
 -10   1  16     3220.85     3312.20     84.45 o
  -9   1  16     8382.38     8342.11    155.69 o
  -8   1  16     3993.84     3895.02     87.62 o
  -7   1  16       32.67       51.98     13.97 o
  -6   1  16     2014.02     2096.66     48.51 o
  -5   1  16     2321.37     2202.31     75.50 o
  -4   1  16    11932.66    12010.07    197.56 o
  -3   1  16    17599.43    17624.51    247.60 o
  -2   1  16     2655.46     2686.12     45.15 o
  -1   1  16    26630.79    28466.40    323.15 o
   0   1  16       26.42       49.99      8.83 o
   1   1  16    24383.86    24757.66    307.79 o
   2   1  16     9302.04     8787.61    114.02 o
   3   1  16      103.02      167.36     14.24 o
   4   1  16    11801.45    11895.80    155.22 o
   5   1  16     1129.88     1128.23     34.03 o
   6   1  16    13355.12    13126.65    158.44 o
   7   1  16    17597.97    17724.52    220.40 o
   8   1  16      310.98      340.24     23.85 o
   9   1  16     1613.89     1719.75     50.18 o
  10   1  16      110.36      112.24     19.63 o
  11   1  16      420.96      425.42     30.49 o
  12   1  16     4553.33     4659.69    102.80 o
  13   1  16      176.58      177.18     43.14 o
  14   1  16      760.59      848.78     55.03 o
 -16   2  16     2283.24     2204.94    145.51 o
 -15   2  16     3395.24     3382.76    194.37 o
 -14   2  16      519.87      524.00     49.85 o
 -13   2  16     2217.93     2189.34     85.66 o
 -12   2  16        0.54        6.91     23.43 o
 -11   2  16     1236.27     1196.12     81.02 o
 -10   2  16      654.58      693.34     41.91 o
  -9   2  16      477.50      494.29     33.34 o
  -8   2  16      500.43      489.03     28.16 o
  -7   2  16     1888.32     1764.61     58.14 o
  -6   2  16     8310.50     8236.07    130.99 o
  -5   2  16    15083.05    14941.03    279.19 o
  -4   2  16       41.69       55.17     12.49 o
  -3   2  16      814.24      672.43     23.45 o
  -2   2  16     1402.35     1392.93     32.78 o
  -1   2  16     3260.10     3551.97     54.68 o
   0   2  16     6069.41     5684.50     77.65 o
   1   2  16      581.93      561.41     22.42 o
   2   2  16     7691.97     7642.34    102.84 o
   3   2  16    14104.15    14112.87    173.80 o
   4   2  16     1048.29     1027.74     34.97 o
   5   2  16     4675.45     4461.05    102.06 o
   6   2  16     1937.66     2013.95     54.18 o
   7   2  16      547.66      517.22     26.54 o
   8   2  16      742.28      770.32     44.06 o
   9   2  16       18.09        5.55     15.25 o
  10   2  16     2230.16     2291.45     65.09 o
  11   2  16      560.47      539.33     37.24 o
  12   2  16     2458.31     2346.28     85.93 o
  13   2  16     4936.74     4760.91    121.75 o
  14   2  16      951.40     1038.26     62.06 o
 -16   3  16     1203.96     1277.89    233.99 o
 -15   3  16      869.39      960.69     90.48 o
 -14   3  16     4435.22     4228.65    131.13 o
 -13   3  16      176.50      192.90     34.79 o
 -12   3  16      553.51      561.56     49.84 o
 -11   3  16      488.28      510.32     45.17 o
 -10   3  16     2665.41     2472.49     85.44 o
  -9   3  16     5284.83     5229.67    111.47 o
  -8   3  16      118.09      121.12     24.15 o
  -7   3  16     4617.90     4620.58    108.44 o
  -6   3  16     2388.25     2247.33     75.98 o
  -5   3  16     1279.70     1208.37     46.95 o
  -4   3  16     2988.03     3112.08     55.89 o
  -3   3  16      327.87      342.72     18.67 o
  -2   3  16      315.75      367.16     19.14 o
  -1   3  16       54.14       47.60      9.96 o
   0   3  16     1201.84     1193.76     26.29 o
   1   3  16     2034.13     1824.51     46.45 o
   2   3  16     7355.94     7421.61    101.46 o
   3   3  16        1.91       -9.59      9.59 o
   4   3  16        3.02        0.69     11.86 o
   5   3  16      235.63      239.77     19.18 o
   6   3  16      864.56      825.00     38.24 o
   7   3  16      367.49      348.18     27.69 o
   8   3  16        5.03       -9.50     14.28 o
   9   3  16     1717.91     1650.17     49.14 o
  10   3  16     2319.37     2206.88     63.88 o
  11   3  16      663.60      769.13     51.49 o
  12   3  16      474.77      560.00     46.69 o
  13   3  16       23.86       28.61     32.02 o
  14   3  16      923.89      877.52     68.71 o
 -15   4  16       37.77       53.79     35.36 o
 -14   4  16      236.23      172.83     38.01 o
 -13   4  16      571.76      541.54     52.11 o
 -12   4  16     1838.72     1845.65     91.35 o
 -11   4  16      274.34      313.57     38.98 o
 -10   4  16     1239.86     1213.85     61.29 o
  -9   4  16      695.79      582.33     38.42 o
  -8   4  16      852.05      807.78     42.11 o
  -7   4  16       38.83       27.59     15.26 o
  -6   4  16     1856.25     1910.40     45.98 o
  -5   4  16      300.67      355.77     22.56 o
  -4   4  16      626.78      577.52     23.64 o
  -3   4  16      223.40      249.11     25.47 o
  -2   4  16      296.83      296.21     17.36 o
  -1   4  16      197.80      204.13     16.06 o
   0   4  16      187.06      182.99     13.32 o
   1   4  16        4.44       19.18     10.62 o
   2   4  16      577.97      564.31     24.67 o
   3   4  16      928.95      853.43     29.75 o
   4   4  16     2986.73     2753.77     63.03 o
   5   4  16       67.09       30.31     15.96 o
   6   4  16      600.49      590.49     32.85 o
   7   4  16      658.78      614.82     33.67 o
   8   4  16       33.65       55.99     19.54 o
   9   4  16       46.14       -0.89     17.50 o
  10   4  16        2.50       -1.52     25.98 o
  11   4  16       30.61       37.71     49.31 o
  12   4  16      397.75      437.72     66.34 o
  13   4  16       32.03       22.42     39.92 o
  14   4  16      567.50      777.27     68.14 o
 -15   5  16      430.76      429.28     52.49 o
 -14   5  16      599.15      609.35     58.20 o
 -13   5  16        0.41        6.48     27.69 o
 -12   5  16      577.84      615.40     54.76 o
 -11   5  16      295.14      309.80     40.38 o
 -10   5  16       81.24       70.28     22.18 o
  -9   5  16      292.75      284.34     30.17 o
  -8   5  16       43.82       59.31     29.46 o
  -7   5  16     1367.49     1327.35     49.95 o
  -6   5  16     3709.15     3704.71     63.97 o
  -5   5  16     2014.05     1898.28     45.89 o
  -4   5  16      646.79      615.22     25.78 o
  -3   5  16      779.27      719.23     25.37 o
  -2   5  16       29.70       17.49     10.63 o
  -1   5  16      124.45      144.49     17.34 o
   0   5  16      923.73      822.97     25.79 o
   1   5  16     4043.11     3713.36     83.60 o
   2   5  16     4294.42     4234.02     83.64 o
   3   5  16       27.09       54.97     17.40 o
   4   5  16     5702.77     5493.57    113.08 o
   5   5  16       56.45       61.27     16.98 o
   6   5  16        4.77       11.24     15.00 o
   7   5  16      223.54      238.45     24.96 o
   8   5  16       20.16       26.07     15.37 o
   9   5  16        9.87      -16.40     23.12 o
  10   5  16       21.97       11.63     29.07 o
  11   5  16      467.09      473.08     51.40 o
  12   5  16      166.72      112.19     37.45 o
  13   5  16      176.73      178.04     41.55 o
 -14   6  16       38.03       50.40     41.42 o
 -13   6  16        2.75        6.12     28.42 o
 -12   6  16       40.55       23.56     28.27 o
 -11   6  16      600.68      616.19     45.53 o
 -10   6  16     2113.12     2067.34     64.13 o
  -9   6  16        3.91       -9.31     15.69 o
  -8   6  16       11.83        5.31     19.36 o
  -7   6  16      576.94      616.15     36.01 o
  -6   6  16      666.61      721.99     37.49 o
  -5   6  16      966.26      952.51     38.77 o
  -4   6  16     3147.59     3070.60     99.79 o
  -3   6  16      140.67      152.69     17.02 o
  -2   6  16     7512.77     7396.10    112.70 o
  -1   6  16     2071.99     2053.34     47.08 o
   0   6  16    15932.89    15700.85    281.75 o
   1   6  16      844.63      733.50     38.09 o
   2   6  16     1642.38     1587.14     73.16 o
   3   6  16     1909.55     1991.18     54.66 o
   4   6  16      452.74      496.96     39.18 o
   5   6  16     1664.79     1600.69     55.92 o
   6   6  16      876.52      924.31     41.84 o
   7   6  16     1934.18     1911.80     67.89 o
   8   6  16     6337.26     5998.71    165.23 o
   9   6  16        7.71        4.31     21.74 o
  10   6  16      629.68      549.74     53.87 o
  11   6  16        1.54       -9.69     28.60 o
  12   6  16        0.32       11.28     33.77 o
  13   6  16       71.69       71.40     37.94 o
 -14   7  16      946.53      928.48     75.14 o
 -13   7  16       45.59      139.66     31.62 o
 -12   7  16     1618.95     1501.94     71.42 o
 -11   7  16     1498.37     1453.93     59.20 o
 -10   7  16     1582.01     1722.69     70.12 o
  -9   7  16     3805.32     3722.53     88.42 o
  -8   7  16      962.02      875.21     44.25 o
  -7   7  16      412.78      458.10     33.21 o
  -6   7  16      149.65      172.28     27.72 o
  -5   7  16      659.70      627.85     35.99 o
  -4   7  16     8564.25     8252.51    243.55 o
  -3   7  16     6249.72     6176.66    102.83 o
  -2   7  16        5.52       -6.47     12.96 o
  -1   7  16     1256.63     1365.09     54.90 o
   0   7  16        1.09        0.53     14.81 o
   1   7  16     5224.82     5372.60    125.83 o
   2   7  16     2697.35     2493.16     63.71 o
   3   7  16       59.32       24.72     16.87 o
   4   7  16      304.06      279.81     34.36 o
   5   7  16     2572.73     2370.18     63.84 o
   6   7  16     8492.13     8197.37    166.34 o
   7   7  16     8575.02     8244.78    208.17 o
   8   7  16     1099.34     1186.47     93.43 o
   9   7  16      570.94      644.63     48.07 o
  10   7  16       58.91       79.28     32.84 o
  11   7  16      777.56      841.03     69.99 o
  12   7  16     2409.33     2247.84    107.13 o
 -13   8  16     1128.32     1178.56     81.04 o
 -12   8  16      198.90      267.86     42.11 o
 -11   8  16     3608.73     3496.35     97.32 o
 -10   8  16      736.21      831.34     48.81 o
  -9   8  16        4.12       19.98     20.78 o
  -8   8  16     3830.01     3674.75     88.65 o
  -7   8  16       99.44      109.84     34.55 o
  -6   8  16     2923.53     2925.84     74.58 o
  -5   8  16     4178.42     3947.78     87.95 o
  -4   8  16      940.90      979.59     53.40 o
  -3   8  16     1359.87     1407.85     51.33 o
  -2   8  16      321.11      335.67     27.56 o
  -1   8  16      767.25      772.13     38.26 o
   0   8  16     4586.91     4387.22     91.00 o
   1   8  16     1892.29     1792.41     57.97 o
   2   8  16     4104.05     3986.54     87.47 o
   3   8  16     3042.83     2951.20     73.40 o
   4   8  16      143.97      116.64     22.46 o
   5   8  16     1461.89     1539.12     65.30 o
   6   8  16        6.04       37.72     24.11 o
   7   8  16     4227.51     3989.80    138.89 o
   8   8  16     2508.70     2529.34     84.79 o
   9   8  16     1090.94     1144.59     83.32 o
  10   8  16     1305.22     1343.29     70.67 o
  11   8  16     1630.39     1538.32     92.48 o
 -11   9  16      441.79      525.25     47.19 o
 -10   9  16     1235.04     1231.63     66.75 o
  -9   9  16     3111.83     3142.65     84.45 o
  -8   9  16     1752.49     1762.38     64.56 o
  -7   9  16     3933.07     3698.84    116.33 o
  -6   9  16     3003.14     2949.78     77.82 o
  -5   9  16     2665.24     2641.69     95.15 o
  -4   9  16    10542.54    10527.72    178.64 o
  -3   9  16      401.13      430.12     32.07 o
  -2   9  16      114.98      210.85     44.96 o
  -1   9  16      244.10      207.62     22.74 o
   0   9  16       56.85       47.39     17.62 o
   1   9  16     4620.97     4656.19    130.79 o
   2   9  16     3536.55     3542.46     83.78 o
   3   9  16      193.17      215.51     26.41 o
   4   9  16      869.34      946.42     54.85 o
   5   9  16        1.51       17.40     23.63 o
   6   9  16     2400.06     2490.20     83.84 o
   7   9  16      940.69      845.75     56.03 o
   8   9  16     1251.76     1481.64     72.20 o
   9   9  16       59.23       36.51     29.25 o
  10   9  16        5.49       23.38     28.52 o
 -10  10  16     6432.36     6302.08    193.75 o
  -9  10  16       49.63       19.95     26.56 o
  -8  10  16     5236.19     5200.04    171.76 o
  -7  10  16      230.13      266.55     34.93 o
  -6  10  16     2393.74     2322.46     71.44 o
  -5  10  16     1372.46     1484.33     84.16 o
  -4  10  16      533.36      561.11     38.82 o
  -3  10  16     3940.39     3969.54     92.12 o
  -2  10  16      835.97      915.35     53.62 o
  -1  10  16      583.64      708.36     56.86 o
   0  10  16     1346.50     1403.48     55.99 o
   1  10  16      248.18      233.96     36.76 o
   2  10  16      348.48      408.63     40.14 o
   3  10  16      526.12      505.31     43.77 o
   4  10  16       69.96       73.64     26.19 o
   5  10  16     1054.97     1183.03     64.15 o
   6  10  16      799.05      841.26    102.20 o
   7  10  16        1.36       37.70     28.22 o
   8  10  16     2754.07     2899.87     99.86 o
  -8  11  16       28.73       41.21     43.49 o
  -7  11  16     2358.09     2455.61    142.07 o
  -6  11  16      154.59      224.22     62.49 o
  -5  11  16      489.18      452.75     45.99 o
  -4  11  16     3710.18     3750.25    105.80 o
  -3  11  16     1282.41     1312.85     83.88 o
  -2  11  16     1050.48     1063.42     59.59 o
  -1  11  16     2424.08     2334.60     81.31 o
   0  11  16      341.57      377.56     38.94 o
   1  11  16     2257.15     2263.62     83.63 o
   2  11  16      134.34      103.66     28.33 o
   3  11  16        0.72      -26.08     34.19 o
   4  11  16      198.74      166.19     35.10 o
   5  11  16      879.30      861.60     59.96 o
   6  11  16      713.81      730.92     57.43 o
  -5  12  16      244.23      281.94     45.92 o
  -4  12  16       26.30       35.07     43.97 o
  -3  12  16      759.05      875.20     68.63 o
  -2  12  16      133.93      183.81     37.11 o
  -1  12  16      945.04      878.75     59.04 o
   0  12  16      502.72      527.04     75.49 o
   1  12  16        0.68       33.08     30.98 o
   2  12  16       33.71       49.06     31.02 o
   3  12  16      269.38      280.53     36.43 o
 -16   1  17      741.31      753.19     83.11 o
 -15   1  17       11.22       21.12     41.57 o
 -14   1  17      572.55      585.03     68.56 o
 -13   1  17      212.43      193.22     34.16 o
 -12   1  17      242.40      209.78     34.01 o
 -11   1  17     1537.62     1541.82     57.83 o
 -10   1  17      497.18      502.30     48.54 o
  -9   1  17    11597.16    11337.73    200.07 o
  -8   1  17     3024.44     2975.19     74.21 o
  -7   1  17     2588.90     2557.02     86.07 o
  -6   1  17       19.55        9.72     12.01 o
  -5   1  17      131.65      142.37     18.48 o
  -4   1  17      602.22      630.30     30.54 o
  -3   1  17     1516.80     1408.78     53.54 o
  -2   1  17      965.92     1121.41     30.35 o
  -1   1  17     6329.59     6506.39     87.78 o
   0   1  17      391.12      462.64     17.33 o
   1   1  17     2992.00     2797.88     80.62 o
   2   1  17       14.01       24.91      9.24 o
   3   1  17       36.33       37.90     10.25 o
   4   1  17        1.37       -1.53     11.30 o
   5   1  17      372.58      387.36     22.87 o
   6   1  17       18.60       -4.93     12.09 o
   7   1  17     4848.10     4747.15     79.73 o
   8   1  17      989.56      993.32     36.11 o
   9   1  17       60.25       78.16     18.07 o
  10   1  17      156.74      136.07     21.36 o
  11   1  17      118.06      111.55     22.73 o
  12   1  17       28.38       48.96     21.72 o
  13   1  17      348.44      462.28     43.97 o
  14   1  17      258.52      303.07     63.24 o
 -16   2  17      249.41      323.20     82.82 o
 -15   2  17     2306.57     2287.22    176.74 o
 -14   2  17     1271.36     1257.51     73.73 o
 -13   2  17        8.20        2.00     24.53 o
 -12   2  17     1413.62     1387.05     71.36 o
 -11   2  17      540.61      574.23     58.50 o
 -10   2  17    20348.97    19948.83    326.63 o
  -9   2  17     1716.88     1764.27     74.40 o
  -8   2  17     4702.98     4595.69     86.98 o
  -7   2  17      856.71      853.50     33.87 o
  -6   2  17     1123.75     1070.67     36.57 o
  -5   2  17    12697.84    12569.16    209.63 o
  -4   2  17     8091.57     8161.85    130.35 o
  -3   2  17     2885.79     2998.06     54.36 o
  -2   2  17     6670.42     6668.41     97.79 o
  -1   2  17      275.41      267.16     15.30 o
   0   2  17    13283.29    13387.89    162.25 o
   1   2  17     1981.98     1864.98     40.76 o
   2   2  17      311.32      403.33     20.02 o
   3   2  17     1285.18     1270.03     45.13 o
   4   2  17      225.53      233.54     15.66 o
   5   2  17     1371.64     1313.45     37.79 o
   6   2  17     2714.17     2596.58     63.25 o
   7   2  17     1453.57     1393.81     47.41 o
   8   2  17       39.86       24.44     14.18 o
   9   2  17      377.91      403.76     34.65 o
  10   2  17     1532.26     1555.88     57.01 o
  11   2  17       82.68       88.51     23.00 o
  12   2  17      578.26      594.04     46.37 o
  13   2  17        7.19       21.86     25.80 o
  14   2  17     2213.31     2335.21     87.69 o
 -16   3  17     2459.81     2460.57    341.29 o
 -15   3  17      939.48      871.54     68.40 o
 -14   3  17     4362.55     4257.42    131.96 o
 -13   3  17     2171.74     2277.92     94.98 o
 -12   3  17      901.17     1032.83     65.00 o
 -11   3  17     6196.05     5836.09    151.02 o
 -10   3  17      301.61      286.65     36.62 o
  -9   3  17     1407.72     1224.09     61.44 o
  -8   3  17     6853.73     6904.60    119.07 o
  -7   3  17        2.74        2.73     13.75 o
  -6   3  17    10526.64    10442.18    180.10 o
  -5   3  17        2.01        4.09     12.88 o
  -4   3  17    13280.33    13142.38    175.78 o
  -3   3  17    10813.00    10616.59    147.85 o
  -2   3  17       85.34       82.22     12.53 o
  -1   3  17      113.74      115.33     12.17 o
   0   3  17     2206.23     2053.13     36.59 o
   1   3  17      971.53      780.21     26.08 o
   2   3  17    12582.59    11559.74    355.09 o
   3   3  17     3595.53     3423.87     62.92 o
   4   3  17     2559.81     2626.25     50.17 o
   5   3  17      451.37      411.13     25.36 o
   6   3  17       11.41       -1.49     16.57 o
   7   3  17     3108.83     2950.13     70.31 o
   8   3  17     1055.81     1061.29     47.03 o
   9   3  17     1064.90     1113.66     49.12 o
  10   3  17     1602.18     1573.12     64.65 o
  11   3  17        0.72        9.37     26.84 o
  12   3  17     4621.85     4286.95    136.03 o
  13   3  17     2077.64     1964.76     94.92 o
  14   3  17      201.84      239.70     57.78 o
 -15   4  17     4683.20     4804.44    148.90 o
 -14   4  17     1355.72     1324.99     80.35 o
 -13   4  17      986.90      981.04     67.49 o
 -12   4  17      721.03      749.80     57.83 o
 -11   4  17      785.14      776.34     60.19 o
 -10   4  17     6055.37     5966.67    152.71 o
  -9   4  17     4156.19     4119.91     98.13 o
  -8   4  17      708.26      757.13     47.70 o
  -7   4  17     7626.33     7571.44    117.87 o
  -6   4  17       61.07       91.80     17.07 o
  -5   4  17    11883.70    11891.65    166.56 o
  -4   4  17     7890.96     7676.95    164.92 o
  -3   4  17      982.19      946.93     35.60 o
  -2   4  17     5249.42     5172.10     76.94 o
  -1   4  17       43.69       42.51      9.54 o
   0   4  17     4410.00     4112.63     69.14 o
   1   4  17    18354.29    18202.78    220.90 o
   2   4  17     2638.08     2606.07     49.28 o
   3   4  17     2464.18     2323.89     62.82 o
   4   4  17      100.50      165.48     21.16 o
   5   4  17     1271.97     1241.31     43.05 o
   6   4  17     8131.07     7599.88    131.51 o
   7   4  17      303.85      268.55     32.96 o
   8   4  17     1284.76     1165.60     47.47 o
   9   4  17     2280.65     2207.77    111.23 o
  10   4  17      388.30      406.63     44.55 o
  11   4  17     3413.53     3559.11    241.72 o
  12   4  17      825.47      884.52     80.79 o
  13   4  17     1194.06     1139.68     77.39 o
 -15   5  17      125.26      164.67     40.89 o
 -14   5  17     1933.18     1833.41     93.75 o
 -13   5  17     1299.41     1271.11     77.32 o
 -12   5  17      398.83      403.45     46.80 o
 -11   5  17     7545.94     7172.03    179.84 o
 -10   5  17     1449.16     1593.20     76.59 o
  -9   5  17     5873.37     5690.17    124.58 o
  -8   5  17     3776.93     3734.90     94.58 o
  -7   5  17     1490.40     1415.87     47.79 o
  -6   5  17     4388.64     4363.96     84.32 o
  -5   5  17      670.06      693.20     27.76 o
  -4   5  17     2121.58     2056.23     48.19 o
  -3   5  17    15040.74    15167.76    187.33 o
  -2   5  17     1967.80     1932.73     41.37 o
  -1   5  17     6621.76     6622.29    101.19 o
   0   5  17      151.65      170.09     16.96 o
   1   5  17    11608.89    11601.17    179.75 o
   2   5  17    14140.87    13832.11    476.30 o
   3   5  17     1637.62     1576.08     79.19 o
   4   5  17       90.51       75.74     16.90 o
   5   5  17     4131.57     4243.80     87.34 o
   6   5  17     1097.84     1157.29     45.16 o
   7   5  17     3779.24     3729.92     83.22 o
   8   5  17     2981.33     2923.60     93.18 o
   9   5  17      724.84      747.92     58.52 o
  10   5  17     1615.18     1482.44     80.09 o
  11   5  17        5.27       16.52     38.64 o
  12   5  17     1855.50     2057.78    142.27 o
  13   5  17     6345.84     6421.49    258.00 o
 -14   6  17        8.09       20.28     29.94 o
 -13   6  17      188.08      175.14     38.04 o
 -12   6  17     1884.09     1818.18     89.06 o
 -11   6  17        2.10       27.91     22.86 o
 -10   6  17     5023.06     5024.66    106.89 o
  -9   6  17     3233.44     3038.44     76.54 o
  -8   6  17      658.25      679.03     50.08 o
  -7   6  17     1243.17     1287.94     49.30 o
  -6   6  17      182.58      225.05     24.14 o
  -5   6  17     2646.74     2709.18     53.70 o
  -4   6  17    11142.16    10878.45    157.85 o
  -3   6  17     1044.04     1036.85     47.39 o
  -2   6  17     2897.06     2911.12     69.06 o
  -1   6  17      177.94      164.09     19.83 o
   0   6  17     4560.16     4697.48     91.25 o
   1   6  17      678.35      644.95     43.25 o
   2   6  17      639.29      731.47     36.30 o
   3   6  17     1996.45     1869.64     57.06 o
   4   6  17     4994.74     4872.52     97.08 o
   5   6  17     2677.33     2525.58     65.22 o
   6   6  17     6780.07     6673.30    127.79 o
   7   6  17      454.55      467.74     38.88 o
   8   6  17     3300.88     3292.53     92.08 o
   9   6  17     3512.12     3399.85    147.97 o
  10   6  17     1903.96     1988.04     93.90 o
  11   6  17     1533.40     1518.83     86.90 o
  12   6  17      873.42      916.23     73.70 o
 -13   7  17      357.96      280.02     39.86 o
 -12   7  17     1094.04     1096.19     62.97 o
 -11   7  17      209.65      204.69     31.63 o
 -10   7  17      106.47      161.51     25.68 o
  -9   7  17      188.57      211.98     33.56 o
  -8   7  17     1241.95     1244.65     69.68 o
  -7   7  17       79.29       80.80     20.78 o
  -6   7  17      837.21      841.05     41.95 o
  -5   7  17     1057.76     1106.40     54.33 o
  -4   7  17      262.86      283.87     26.17 o
  -3   7  17     2419.49     2462.08     56.81 o
  -2   7  17       72.51      106.20     17.09 o
  -1   7  17     2444.94     2348.04     60.08 o
   0   7  17     1898.78     1888.07     54.13 o
   1   7  17      152.50      162.91     21.87 o
   2   7  17     3693.95     3599.94     91.46 o
   3   7  17     1953.94     1872.50     55.56 o
   4   7  17     3199.08     3084.59     82.09 o
   5   7  17     1910.82     1879.40     64.29 o
   6   7  17     1444.80     1529.59     74.88 o
   7   7  17     1758.11     1814.62     94.25 o
   8   7  17     2840.78     2809.36    119.04 o
   9   7  17      384.46      398.20     49.42 o
  10   7  17     1378.13     1364.81     84.15 o
  11   7  17       16.68       35.02     35.34 o
 -12   8  17      310.10      301.80     39.86 o
 -11   8  17      362.21      434.51     40.17 o
 -10   8  17       14.08       57.28     22.59 o
  -9   8  17      144.51      148.72     26.17 o
  -8   8  17      290.27      343.81     31.97 o
  -7   8  17      271.36      249.47     38.55 o
  -6   8  17      895.30      897.49     45.20 o
  -5   8  17      444.48      468.67     33.59 o
  -4   8  17        0.71      -14.68     14.68 o
  -3   8  17        1.74       30.27     15.98 o
  -2   8  17      134.15      164.31     22.49 o
  -1   8  17     2151.58     2147.44     75.72 o
   0   8  17        5.61       23.53     16.56 o
   1   8  17      927.43     1005.97     44.44 o
   2   8  17      119.80      163.66     27.23 o
   3   8  17     1261.54     1162.11     48.48 o
   4   8  17       45.15       43.21     18.90 o
   5   8  17     1862.22     1878.35     86.55 o
   6   8  17      662.12      638.59     51.84 o
   7   8  17       12.06      -13.90     26.86 o
   8   8  17      888.65      938.50     57.97 o
   9   8  17      842.26      840.25     57.09 o
  10   8  17       32.94       48.37     34.23 o
 -11   9  17      116.50       62.17     30.07 o
 -10   9  17        7.76       21.76     42.95 o
  -9   9  17       20.35       35.87     23.70 o
  -8   9  17      224.04      278.20     33.68 o
  -7   9  17       10.73       26.81     19.63 o
  -6   9  17      525.48      542.77     38.66 o
  -5   9  17       33.68       77.94     20.39 o
  -4   9  17      381.53      499.78     48.65 o
  -3   9  17       95.87      103.49     25.78 o
  -2   9  17      248.43      261.58     31.58 o
  -1   9  17      944.79      887.44     44.48 o
   0   9  17      704.60      721.99     40.88 o
   1   9  17      354.66      367.05     55.08 o
   2   9  17       64.89       89.93     22.93 o
   3   9  17      391.30      384.27     32.81 o
   4   9  17       10.93        1.28     22.13 o
   5   9  17      642.62      627.74     48.79 o
   6   9  17       50.26       75.12     28.17 o
   7   9  17      393.04      356.31     40.77 o
   8   9  17      529.64      543.76     49.06 o
   9   9  17      991.55     1161.33     68.12 o
 -10  10  17      920.82      872.61    113.18 o
  -9  10  17      785.28      743.03     55.55 o
  -8  10  17      509.28      633.20     49.56 o
  -7  10  17       29.53        0.20     22.06 o
  -6  10  17        4.28       48.07     21.45 o
  -5  10  17     2285.63     2381.55     88.34 o
  -4  10  17     1015.73     1112.66     59.70 o
  -3  10  17      151.92      159.18     29.85 o
  -2  10  17       12.25       42.14     23.04 o
  -1  10  17      312.15      315.52     47.63 o
   0  10  17       90.04       94.78     21.60 o
   1  10  17     1785.17     1798.41     68.47 o
   2  10  17      291.35      332.46     38.49 o
   3  10  17      356.25      451.83     51.81 o
   4  10  17      221.55      268.61     36.37 o
   5  10  17      599.69      633.90     73.67 o
   6  10  17       11.20       43.98     28.01 o
   7  10  17        0.77      -14.73     27.70 o
   8  10  17        0.47      -20.17     27.89 o
  -7  11  17       59.22       76.50     48.82 o
  -6  11  17      948.24      856.78     60.27 o
  -5  11  17       74.77       97.02     33.54 o
  -4  11  17     1014.34      961.48     81.97 o
  -3  11  17     1733.77     1887.82     78.28 o
  -2  11  17     1025.02      918.63     57.99 o
  -1  11  17      531.51      574.93     51.74 o
   0  11  17        1.63       28.00     26.04 o
   1  11  17      474.32      498.28     46.90 o
   2  11  17     3044.71     2992.01    128.25 o
   3  11  17       50.47       92.97     27.76 o
   4  11  17      194.55      197.92     34.39 o
   5  11  17      923.70      998.32     85.39 o
   6  11  17      133.14      216.80     43.76 o
  -4  12  17     1097.46     1204.39     80.91 o
  -3  12  17      126.49      218.99     43.82 o
  -2  12  17     2851.22     2657.44    104.06 o
  -1  12  17      188.72      184.47     34.47 o
   0  12  17     5082.59     5224.10    156.27 o
   1  12  17     3161.80     3230.13    125.12 o
   2  12  17      537.19      503.83     59.66 o
 -16   0  18      197.04      189.37     82.49 o
 -15   0  18     2295.12     2581.04    192.85 o
 -14   0  18      497.78      752.46    105.78 o
 -13   0  18       34.28       -0.65     43.75 o
 -12   0  18     2717.84     2737.72    248.68 o
 -11   0  18      216.89      235.66     39.74 o
 -10   0  18      835.35      858.53     62.66 o
  -9   0  18     5825.30     5716.45    243.89 o
  -8   0  18    10155.33     9464.31    309.73 o
  -7   0  18     4632.38     4558.48    137.34 o
  -6   0  18      567.19      560.57     45.56 o
  -5   0  18        1.19        2.18     24.81 o
  -4   0  18     6826.93     6796.44    212.77 o
  -3   0  18    19134.27    18899.20    344.10 o
  -2   0  18      704.37      706.19     35.89 o
  -1   0  18    12597.46    12746.38    239.10 o
   0   0  18      219.77      223.96     18.18 o
   1   0  18     5611.67     5614.94    103.16 o
   2   0  18     6150.58     5672.52    129.24 o
   3   0  18     1598.67     1393.86     55.58 o
   4   0  18      393.31      335.29     32.92 o
   5   0  18     1814.86     1830.41     57.37 o
   6   0  18    17761.63    17553.71    291.16 o
   7   0  18    23195.36    22999.96    492.51 o
   8   0  18       94.39      132.51     27.98 o
   9   0  18     1486.45     1448.54     68.66 o
  10   0  18     2263.27     2148.28     82.31 o
  11   0  18     5579.87     5612.09    226.99 o
  12   0  18     2885.64     2820.32    100.19 o
  13   0  18      283.51      168.42     46.95 o
  14   0  18     4153.80     4516.93    246.61 o
 -16   1  18     5254.18     4981.00    192.73 o
 -15   1  18     1190.69     1188.19     99.32 o
 -14   1  18      402.27      469.10     63.32 o
 -13   1  18      901.70      896.91     61.24 o
 -12   1  18      136.48      158.56     31.86 o
 -11   1  18     5905.53     5895.75    126.85 o
 -10   1  18      884.92      953.88     60.73 o
  -9   1  18     2394.15     2399.73     67.65 o
  -8   1  18    10991.99    10756.68    190.34 o
  -7   1  18      345.19      318.94     37.25 o
  -6   1  18      135.18      152.05     22.75 o
  -5   1  18     8166.62     8105.29    145.80 o
  -4   1  18     4674.10     4729.91     91.17 o
  -3   1  18     3301.78     3064.82     62.11 o
  -2   1  18     3004.83     2901.55     53.74 o
  -1   1  18      156.73      221.36     19.45 o
   0   1  18     5774.51     6049.88     83.10 o
   1   1  18     5978.22     5985.04     91.48 o
   2   1  18     6426.07     6245.83    118.74 o
   3   1  18    23935.41    22810.75    617.28 o
   4   1  18     2511.15     2430.93     50.20 o
   5   1  18     2855.01     2960.77     62.00 o
   6   1  18     2069.63     2100.16     45.09 o
   7   1  18     4543.53     4496.15     78.01 o
   8   1  18     9201.52     8830.33    127.91 o
   9   1  18     1496.04     1468.82     48.41 o
  10   1  18     2962.67     2971.81    104.54 o
  11   1  18     1310.62     1391.80     56.66 o
  12   1  18      291.01      311.05     33.32 o
  13   1  18     4081.77     4270.09    114.89 o
  14   1  18      323.98      365.28     46.50 o
 -16   2  18      338.72      373.73     67.36 o
 -15   2  18     1754.17     1528.51    182.18 o
 -14   2  18     4749.65     4619.48    137.81 o
 -13   2  18     1704.79     1614.18     80.50 o
 -12   2  18     5021.13     5031.08    138.85 o
 -11   2  18      145.22      152.94     30.53 o
 -10   2  18      763.76      765.89     42.06 o
  -9   2  18     3186.05     3027.07     77.82 o
  -8   2  18     1352.56     1381.43     50.53 o
  -7   2  18      106.62      133.04     17.88 o
  -6   2  18     2890.26     2808.31     61.41 o
  -5   2  18     7092.54     6912.08    116.85 o
  -4   2  18    16942.29    16994.00    368.92 o
  -3   2  18     1136.91     1084.59     37.01 o
  -2   2  18      530.48      629.66     22.39 o
  -1   2  18     1908.34     1808.10     36.23 o
   0   2  18      890.33      899.10     29.22 o
   1   2  18     3718.43     3619.79     63.89 o
   2   2  18     9051.95     8757.73    129.75 o
   3   2  18       20.79       39.87     11.43 o
   4   2  18     4788.53     4802.31     83.80 o
   5   2  18     1463.17     1401.64     39.95 o
   6   2  18     3986.90     3761.50     80.64 o
   7   2  18     1705.67     1611.98     67.20 o
   8   2  18     1285.09     1192.00     39.54 o
   9   2  18     3634.08     3613.53     77.24 o
  10   2  18     3803.24     3550.08     85.84 o
  11   2  18     5734.77     5565.85    116.42 o
  12   2  18     2783.35     2793.94     88.47 o
  13   2  18      159.09      256.74     36.31 o
  14   2  18      276.45      382.88     45.40 o
 -15   3  18      678.34      697.55     61.70 o
 -14   3  18       14.83       32.96     30.66 o
 -13   3  18      375.18      347.37     42.85 o
 -12   3  18       50.59       63.68     43.28 o
 -11   3  18      434.23      541.32     48.62 o
 -10   3  18     5930.95     5671.69    146.10 o
  -9   3  18      214.54      210.26     32.12 o
  -8   3  18     1638.30     1602.79     48.17 o
  -7   3  18      163.76      175.97     20.69 o
  -6   3  18     1549.01     1489.29     50.28 o
  -5   3  18     4306.28     4269.40    112.73 o
  -4   3  18        1.15        4.29     10.22 o
  -3   3  18     3461.50     3332.31     60.43 o
  -2   3  18      114.08       96.59     13.36 o
  -1   3  18     1556.34     1571.83     34.43 o
   0   3  18     1022.89      977.76     42.09 o
   1   3  18      107.24      117.78     14.15 o
   2   3  18     2004.10     1938.82     41.27 o
   3   3  18     3357.87     3298.27     61.57 o
   4   3  18     1477.18     1479.96     37.59 o
   5   3  18     1841.24     1827.50     92.09 o
   6   3  18       39.66       25.77     18.80 o
   7   3  18      212.37      255.00     25.99 o
   8   3  18     1835.75     1884.74     56.57 o
   9   3  18      147.92      125.74     23.31 o
  10   3  18      371.36      397.02     48.29 o
  11   3  18      921.29      835.14     72.33 o
  12   3  18       45.49       73.71     33.11 o
  13   3  18      634.39      791.70     66.06 o
 -15   4  18       38.22       61.21     36.85 o
 -14   4  18       19.62       40.88     30.93 o
 -13   4  18      187.54      196.46     37.72 o
 -12   4  18      305.99      335.09     41.52 o
 -11   4  18     1811.08     1698.33    136.80 o
 -10   4  18      144.45      136.15     30.21 o
  -9   4  18      249.98      235.65     29.21 o
  -8   4  18     1440.63     1320.47     60.61 o
  -7   4  18      196.48      238.51     21.22 o
  -6   4  18      927.38      856.83     33.71 o
  -5   4  18      492.35      512.16     27.41 o
  -4   4  18      961.00     1030.67     38.40 o
  -3   4  18      565.38      486.88     23.81 o
  -2   4  18     1318.48     1265.03     47.05 o
  -1   4  18     1339.92     1298.34     33.80 o
   0   4  18     2212.26     2026.55     70.13 o
   1   4  18      101.79       98.28     14.13 o
   2   4  18     3063.57     2885.24     60.21 o
   3   4  18     1049.67     1033.06     39.25 o
   4   4  18      376.57      399.86     27.42 o
   5   4  18     1228.92     1229.57     43.76 o
   6   4  18      158.71      122.08     24.23 o
   7   4  18      176.45      204.55     28.20 o
   8   4  18      111.15      117.90     21.36 o
   9   4  18      462.75      498.41     35.16 o
  10   4  18      308.26      224.07     38.67 o
  11   4  18      374.02      357.33     45.37 o
  12   4  18       43.25       75.03     34.08 o
  13   4  18      305.06      426.40     53.82 o
 -14   5  18      763.53      863.44     69.20 o
 -13   5  18      137.32      153.21     35.75 o
 -12   5  18     1404.77     1418.71     79.18 o
 -11   5  18      409.75      382.26     45.19 o
 -10   5  18       91.90       82.95     28.20 o
  -9   5  18      653.68      578.46     41.46 o
  -8   5  18      308.43      332.20     28.60 o
  -7   5  18      396.77      357.74     32.83 o
  -6   5  18        0.62      -11.79     11.79 o
  -5   5  18       29.98       35.25     12.96 o
  -4   5  18      270.36      322.31     22.97 o
  -3   5  18     1419.70     1481.66     36.36 o
  -2   5  18     2241.45     2115.40     44.17 o
  -1   5  18      321.47      349.26     20.81 o
   0   5  18       31.94       47.08     15.80 o
   1   5  18     1629.57     1671.07     48.44 o
   2   5  18     2762.83     2647.88     69.10 o
   3   5  18      463.65      450.34     29.51 o
   4   5  18        0.08        0.28     13.94 o
   5   5  18      489.14      505.79     31.96 o
   6   5  18       74.36       65.63     18.45 o
   7   5  18      583.05      616.87     42.98 o
   8   5  18      616.50      629.36     38.08 o
   9   5  18     1299.59     1180.59     76.44 o
  10   5  18      571.62      618.83     57.75 o
  11   5  18        3.69        8.84     29.28 o
  12   5  18     1688.49     1598.18    139.36 o
 -14   6  18      388.12      386.90     51.74 o
 -13   6  18       80.45       76.78     32.91 o
 -12   6  18      265.19      295.66     36.74 o
 -11   6  18        3.53       17.16     22.22 o
 -10   6  18     1712.34     1746.24     74.12 o
  -9   6  18     2767.81     2506.44     69.40 o
  -8   6  18      497.57      504.31     40.33 o
  -7   6  18      284.80      281.10     26.46 o
  -6   6  18     1136.89     1118.47     45.59 o
  -5   6  18      271.08      258.11     20.29 o
  -4   6  18     1564.96     1549.86     40.76 o
  -3   6  18     4027.16     3898.20     80.87 o
  -2   6  18     1147.87     1081.99     40.18 o
  -1   6  18       91.96       83.87     17.09 o
   0   6  18      473.88      414.12     28.22 o
   1   6  18     1785.34     1714.09     50.63 o
   2   6  18     2400.64     2384.33     72.29 o
   3   6  18      211.12      183.13     22.65 o
   4   6  18     1065.74     1057.23     43.96 o
   5   6  18      987.75     1045.57     44.78 o
   6   6  18     1917.20     1962.53     59.76 o
   7   6  18     1538.26     1667.31     91.36 o
   8   6  18      219.25      233.57     40.51 o
   9   6  18      747.91      694.60     59.58 o
  10   6  18       96.98      144.16     53.08 o
  11   6  18     1080.26     1202.29     80.15 o
  12   6  18     1168.55     1254.54     84.90 o
 -13   7  18      779.89      854.89     72.76 o
 -12   7  18      892.32      957.88     60.89 o
 -11   7  18     1394.91     1455.44    100.85 o
 -10   7  18     1569.23     1666.63     98.14 o
  -9   7  18       14.96       53.79     21.02 o
  -8   7  18      102.64      172.97     24.49 o
  -7   7  18       40.72       37.13     18.11 o
  -6   7  18      813.23      683.71     39.14 o
  -5   7  18     2600.77     2523.15     65.96 o
  -4   7  18     1870.05     1925.53     56.42 o
  -3   7  18     2364.87     2347.79     56.94 o
  -2   7  18     3604.97     3527.45     88.11 o
  -1   7  18      876.03      777.90     37.44 o
   0   7  18     1428.10     1373.54     62.98 o
   1   7  18      819.95      908.99     41.49 o
   2   7  18     2704.06     2622.08     67.07 o
   3   7  18     5394.07     5216.46    121.92 o
   4   7  18     1867.70     1780.97     56.63 o
   5   7  18     4395.06     4296.87     93.85 o
   6   7  18     1412.87     1444.73     63.54 o
   7   7  18     2138.74     2148.98     81.50 o
   8   7  18     3365.37     3233.65    137.22 o
   9   7  18       45.54       15.09     31.75 o
  10   7  18      807.95      814.03     68.57 o
  11   7  18      109.10      110.11     46.17 o
 -12   8  18     2214.00     2148.24    117.44 o
 -11   8  18      104.68       85.13     28.99 o
 -10   8  18     1707.89     1827.34     73.67 o
  -9   8  18     5475.90     5345.53    115.45 o
  -8   8  18     1814.26     1697.19     62.56 o
  -7   8  18      777.16      817.75     45.02 o
  -6   8  18     1881.73     1989.09     62.26 o
  -5   8  18     3022.02     2976.84     75.46 o
  -4   8  18     4088.70     4092.15     90.41 o
  -3   8  18     2246.74     2116.12     69.92 o
  -2   8  18      354.06      330.41     29.76 o
  -1   8  18     1791.54     1807.08     58.26 o
   0   8  18       15.78      -12.38     15.35 o
   1   8  18    10981.88    10789.84    179.15 o
   2   8  18     7003.61     6799.55    127.62 o
   3   8  18      191.30      148.89     24.11 o
   4   8  18     3752.88     3698.48     86.60 o
   5   8  18       94.10       91.93     27.29 o
   6   8  18     4217.02     4364.88    113.17 o
   7   8  18     3844.99     3950.30    108.01 o
   8   8  18      918.54     1001.08     79.06 o
   9   8  18      356.73      313.40     47.46 o
  10   8  18      394.62      375.11     53.99 o
 -11   9  18     1570.19     1688.92     84.41 o
 -10   9  18     3768.67     3805.98     97.75 o
  -9   9  18       32.97       49.63     23.29 o
  -8   9  18      647.56      802.61     73.91 o
  -7   9  18     2364.39     2407.96     86.00 o
  -6   9  18     2439.50     2502.80     89.58 o
  -5   9  18     4271.68     4558.40    111.43 o
  -4   9  18      739.57      758.53     49.17 o
  -3   9  18     5379.54     5310.52    125.00 o
  -2   9  18      938.49      922.95     52.69 o
  -1   9  18      156.61      191.03     24.69 o
   0   9  18     3274.82     3189.79     78.62 o
   1   9  18     1130.81     1091.83     49.63 o
   2   9  18     4231.38     4203.08    108.52 o
   3   9  18     3247.65     3375.29     83.71 o
   4   9  18      492.52      546.62     44.27 o
   5   9  18     2017.45     1907.82     74.60 o
   6   9  18        9.36      -16.12     22.44 o
   7   9  18      913.35      947.42     60.22 o
   8   9  18     4048.06     4082.77    136.73 o
   9   9  18     3120.80     2894.00    118.21 o
  -9  10  18     4834.89     5031.36    221.77 o
  -8  10  18       14.94       37.65     26.34 o
  -7  10  18     2522.29     2373.62     75.18 o
  -6  10  18     2425.76     2357.73     72.41 o
  -5  10  18      671.44      734.15     51.11 o
  -4  10  18     4670.77     4708.80    119.74 o
  -3  10  18      595.42      662.86     47.71 o
  -2  10  18     1847.39     1816.62     73.17 o
  -1  10  18     1213.58     1214.52     79.42 o
   0  10  18     2375.24     2321.73     79.12 o
   1  10  18     3963.54     3975.23     86.36 o
   2  10  18     2264.57     2001.64     75.91 o
   3  10  18      262.81      262.78     35.84 o
   4  10  18      112.34      216.58     43.01 o
   5  10  18      136.19      133.54     32.80 o
   6  10  18     1386.58     1485.76     74.06 o
   7  10  18     1371.40     1313.10     81.97 o
  -7  11  18        1.58       45.05     26.84 o
  -6  11  18      948.20     1025.07     75.22 o
  -5  11  18     2157.01     2047.27     83.47 o
  -4  11  18      122.25      181.11     33.78 o
  -3  11  18     2234.72     2185.83     84.59 o
  -2  11  18     1741.75     1707.13     74.69 o
  -1  11  18     2126.05     2158.94     81.58 o
   0  11  18     2812.75     2876.13    111.91 o
   1  11  18      130.98      132.42     38.09 o
   2  11  18      405.18      526.16     51.92 o
   3  11  18      208.06      254.25     37.57 o
   4  11  18       87.77      105.63     34.94 o
   5  11  18     1353.22     1538.79     86.18 o
  -2  12  18      980.60     1080.54     64.73 o
  -1  12  18      140.82      154.86     40.09 o
   0  12  18        2.36       27.04     34.81 o
 -16   1  19      925.66     1134.54    101.34 o
 -15   1  19      110.02      100.40     45.22 o
 -14   1  19       21.87       27.55     40.56 o
 -13   1  19      407.79      367.87     42.82 o
 -12   1  19     2384.87     2318.12     87.58 o
 -11   1  19      493.08      445.74     36.26 o
 -10   1  19     4034.31     3945.06     95.17 o
  -9   1  19     3684.36     3736.44     95.79 o
  -8   1  19     1509.84     1352.31     51.19 o
  -7   1  19       29.20       16.60     15.37 o
  -6   1  19      149.66      148.22     20.84 o
  -5   1  19       28.41       36.29     14.71 o
  -4   1  19     4567.76     4540.43     84.64 o
  -3   1  19      367.76      359.49     25.15 o
  -2   1  19     4656.87     4382.31    102.14 o
  -1   1  19      130.40      121.04     13.74 o
   0   1  19     5682.21     5472.06    133.79 o
   1   1  19      425.24      434.58     21.04 o
   2   1  19      541.40      508.30     26.21 o
   3   1  19     2499.82     2602.01     69.98 o
   4   1  19     2561.84     2561.60     69.27 o
   5   1  19      114.96       98.48     16.61 o
   6   1  19       45.14       34.36     13.51 o
   7   1  19      442.64      455.56     27.04 o
   8   1  19      740.88      716.21     33.51 o
   9   1  19      211.10      235.56     24.12 o
  10   1  19        0.13        8.60     26.28 o
  11   1  19      296.70      390.40     33.96 o
  12   1  19      795.38      797.37     47.45 o
  13   1  19        0.28       60.01     28.16 o
 -15   2  19       46.69       -4.59     39.79 o
 -14   2  19      292.24      334.79     45.43 o
 -13   2  19     2643.91     2523.73     95.03 o
 -12   2  19      103.98      138.03     33.08 o
 -11   2  19     3593.20     3433.24    107.37 o
 -10   2  19       70.36       97.51     21.01 o
  -9   2  19     2584.54     2514.04     70.73 o
  -8   2  19     2609.30     2456.87     67.74 o
  -7   2  19      161.88      153.72     19.17 o
  -6   2  19      420.16      410.55     32.71 o
  -5   2  19    10631.31    10674.28    166.82 o
  -4   2  19     3823.46     3541.13    138.83 o
  -3   2  19     3322.36     3408.92     61.40 o
  -2   2  19      115.79      117.91     12.95 o
  -1   2  19     2981.27     2771.88     66.80 o
   0   2  19     2463.06     2452.22     61.05 o
   1   2  19     8771.40     8867.46    127.73 o
   2   2  19     5958.92     5548.79     82.90 o
   3   2  19      214.35      221.45     20.22 o
   4   2  19       54.87       74.12     18.14 o
   5   2  19       48.07       32.25     14.20 o
   6   2  19     5573.71     5254.54    102.31 o
   7   2  19     1791.69     1680.94     54.74 o
   8   2  19      767.77      784.22     38.05 o
   9   2  19      208.57      286.30     26.74 o
  10   2  19       24.59       39.22     20.79 o
  11   2  19        1.04      -14.06     18.87 o
  12   2  19      217.92      295.60     59.16 o
  13   2  19     1761.50     1996.56     83.13 o
 -15   3  19     5344.40     5457.22    290.54 o
 -14   3  19     2636.45     2608.75    101.35 o
 -13   3  19     1421.40     1419.46     77.87 o
 -12   3  19     1214.73     1193.38     85.20 o
 -11   3  19     1009.14      916.34     91.06 o
 -10   3  19      917.43      878.11     56.83 o
  -9   3  19     5099.92     4725.57    127.29 o
  -8   3  19      377.08      391.57     27.61 o
  -7   3  19    13421.16    13023.92    198.72 o
  -6   3  19     5723.30     5692.30    103.53 o
  -5   3  19    22959.38    22173.59    314.61 o
  -4   3  19     2139.68     2109.35     53.32 o
  -3   3  19      996.23     1021.24     31.74 o
  -2   3  19      856.47      854.52     27.13 o
  -1   3  19      655.11      570.03     25.50 o
   0   3  19     5248.67     5311.46     93.72 o
   1   3  19    14728.13    14927.90    199.93 o
   2   3  19     1729.04     1687.98     39.34 o
   3   3  19     6803.49     6568.33     96.13 o
   4   3  19       23.29       15.37     14.38 o
   5   3  19     5093.93     4762.50    107.36 o
   6   3  19       54.19       50.61     20.74 o
   7   3  19      101.15       93.14     27.08 o
   8   3  19     1247.36     1335.67     51.90 o
   9   3  19     4387.54     4494.30     98.25 o
  10   3  19        7.67       25.98     22.78 o
  11   3  19     1449.56     1538.63     82.08 o
  12   3  19      144.22      187.80     56.91 o
  13   3  19     1331.93     1266.39     81.18 o
 -15   4  19      191.87      245.40     43.73 o
 -14   4  19      887.22      894.16     68.65 o
 -13   4  19      834.89      872.11     65.72 o
 -12   4  19      958.71     1028.04     68.46 o
 -11   4  19     7524.07     7210.78    180.26 o
 -10   4  19     1217.98     1163.51     75.13 o
  -9   4  19      904.17     1006.95     90.90 o
  -8   4  19     5096.06     4840.53    145.51 o
  -7   4  19     1534.53     1450.85     49.38 o
  -6   4  19    14047.74    14179.83    196.62 o
  -5   4  19      610.92      611.02     32.58 o
  -4   4  19    14413.38    14549.22    217.63 o
  -3   4  19    11156.42    10922.54    153.07 o
  -2   4  19     6319.29     6453.93     92.93 o
  -1   4  19     1143.10     1087.78     32.23 o
   0   4  19       55.44       74.24     13.49 o
   1   4  19     8549.16     8313.28    115.00 o
   2   4  19    12081.99    11886.01    181.49 o
   3   4  19       21.72       14.65     14.34 o
   4   4  19     4083.39     4087.87    107.62 o
   5   4  19      649.58      632.74     40.70 o
   6   4  19      223.72      263.86     31.48 o
   7   4  19     7357.23     7081.46    147.76 o
   8   4  19     2945.78     2880.88     74.68 o
   9   4  19       97.16       74.04     21.20 o
  10   4  19      241.58      279.64     42.51 o
  11   4  19      155.32      183.78     69.53 o
  12   4  19     4462.34     4708.82    148.55 o
  13   4  19     4663.07     4741.33    150.83 o
 -14   5  19     1199.22     1441.90     86.29 o
 -13   5  19     1762.52     1948.04    137.84 o
 -12   5  19     1417.63     1487.06     81.18 o
 -11   5  19      100.21       54.33     27.87 o
 -10   5  19     9256.75     8939.07    181.36 o
  -9   5  19     2420.60     2432.87     74.83 o
  -8   5  19      492.35      494.47     34.01 o
  -7   5  19     4139.01     4097.00    141.66 o
  -6   5  19      285.83      304.53     31.78 o
  -5   5  19     4303.07     4367.90     79.74 o
  -4   5  19     6766.57     6592.26    106.07 o
  -3   5  19        1.14       26.82     17.94 o
  -2   5  19    13988.97    13127.00    345.55 o
  -1   5  19     4862.40     5084.50     79.84 o
   0   5  19     4869.94     4864.94     85.47 o
   1   5  19    10379.24     9884.49    311.52 o
   2   5  19      716.86      691.89     34.91 o
   3   5  19     5007.34     5036.07     98.21 o
   4   5  19     1997.76     1998.59     55.51 o
   5   5  19       27.87       48.72     16.87 o
   6   5  19     9077.97     8880.18    174.48 o
   7   5  19     1629.52     1509.81     63.20 o
   8   5  19     3563.56     3493.07     98.01 o
   9   5  19      938.61      954.71     67.16 o
  10   5  19       38.62       28.66     28.63 o
  11   5  19      683.93      835.19     87.77 o
  12   5  19      757.24      965.78     75.02 o
 -13   6  19      750.36      883.00     75.38 o
 -12   6  19      470.64      511.97     49.65 o
 -11   6  19     4615.86     4691.86    120.67 o
 -10   6  19      134.81      140.83     27.61 o
  -9   6  19     3222.77     3208.97     80.92 o
  -8   6  19      938.30      949.40     46.28 o
  -7   6  19       31.00        7.94     16.37 o
  -6   6  19      879.00      943.56     43.11 o
  -5   6  19        3.13        9.30     17.23 o
  -4   6  19     1691.45     1601.68     42.00 o
  -3   6  19     6344.84     6088.96    170.45 o
  -2   6  19      797.67      773.64     35.38 o
  -1   6  19     2023.99     2128.41     56.29 o
   0   6  19      786.03      710.82     35.58 o
   1   6  19      740.27      746.47     37.23 o
   2   6  19     4890.61     4735.62    122.44 o
   3   6  19     1379.83     1465.46     50.06 o
   4   6  19        2.97       -3.64     20.51 o
   5   6  19     2553.62     2469.58     65.93 o
   6   6  19       26.82       24.68     18.30 o
   7   6  19     8611.76     8514.09    204.74 o
   8   6  19     3572.72     3405.30    114.98 o
   9   6  19      355.92      322.73     45.76 o
  10   6  19     1455.47     1380.55     83.40 o
  11   6  19      162.30      163.07     38.29 o
 -13   7  19      466.30      438.00     46.53 o
 -12   7  19       50.73       22.94     33.74 o
 -11   7  19     1814.01     1959.77     80.26 o
 -10   7  19     1999.62     1902.21     67.56 o
  -9   7  19      124.66      174.29     26.55 o
  -8   7  19      721.06      667.74     41.58 o
  -7   7  19      825.06      882.80     45.32 o
  -6   7  19     2715.29     2604.99     77.40 o
  -5   7  19     2959.62     2887.69     72.27 o
  -4   7  19     1712.45     1584.11     53.22 o
  -3   7  19      479.00      437.39     31.73 o
  -2   7  19      866.46      873.78     46.56 o
  -1   7  19       12.03       21.06     15.76 o
   0   7  19      181.52      171.41     22.25 o
   1   7  19     3985.08     3888.37     89.41 o
   2   7  19     1818.53     1753.61     64.09 o
   3   7  19     2989.30     2956.55     81.82 o
   4   7  19     3839.54     3681.75     90.05 o
   5   7  19        1.17        7.38     17.46 o
   6   7  19     1857.24     1898.56     73.36 o
   7   7  19      237.57      229.79     42.77 o
   8   7  19      163.74      277.20     55.43 o
   9   7  19     2274.02     2211.95    154.15 o
  10   7  19        8.81      -11.83     30.92 o
  11   7  19     2214.07     2118.62    105.63 o
 -12   8  19     1150.61     1247.80     70.46 o
 -11   8  19       99.33       79.15     24.62 o
 -10   8  19     1106.85     1226.57     58.26 o
  -9   8  19       29.36       60.04     23.09 o
  -8   8  19        3.48       15.23     29.19 o
  -7   8  19       46.68       74.34     21.69 o
  -6   8  19      845.97      933.47     59.41 o
  -5   8  19        3.82        3.93     18.26 o
  -4   8  19       87.57      132.93     26.01 o
  -3   8  19       29.30       53.83     22.69 o
  -2   8  19       13.99        5.77     16.66 o
  -1   8  19      171.59      238.11     34.90 o
   0   8  19      756.89      796.21     41.71 o
   1   8  19      374.72      426.22     32.95 o
   2   8  19     2934.25     3005.88     76.18 o
   3   8  19      138.52      210.93     26.77 o
   4   8  19     2544.04     2457.35     69.21 o
   5   8  19      648.64      667.47     52.09 o
   6   8  19        2.13        9.59     24.03 o
   7   8  19      496.28      469.27     43.17 o
   8   8  19      777.71      866.15     70.22 o
   9   8  19      207.54      264.74     54.40 o
  10   8  19     1540.79     1563.91    161.07 o
 -10   9  19       12.75       39.81     24.58 o
  -9   9  19      538.44      697.05     46.98 o
  -8   9  19      113.17      124.45     43.73 o
  -7   9  19       29.18       45.34     21.96 o
  -6   9  19       23.06       34.16     20.35 o
  -5   9  19      240.53      320.65     36.04 o
  -4   9  19        1.00       13.63     20.73 o
  -3   9  19      468.41      478.19     40.55 o
  -2   9  19      302.72      377.00     37.39 o
  -1   9  19        9.76       19.39     19.34 o
   0   9  19        3.96       32.01     21.56 o
   1   9  19        0.11       19.32     24.73 o
   2   9  19     1158.42     1115.27     51.55 o
   3   9  19      549.73      565.84     39.30 o
   4   9  19       53.27      107.33     28.39 o
   5   9  19      172.90      140.99     33.62 o
   6   9  19      190.98      159.03     44.33 o
   7   9  19       97.46      105.58     31.42 o
   8   9  19      620.73      590.00     62.48 o
  -9  10  19        0.29      148.66     55.50 o
  -8  10  19       80.53      104.86     33.54 o
  -7  10  19       63.75      111.25     26.89 o
  -6  10  19     1644.51     1882.14     79.19 o
  -5  10  19       19.44       44.28     26.46 o
  -4  10  19      729.19      797.55     69.71 o
  -3  10  19      479.27      380.43     40.45 o
  -2  10  19      125.82      129.58     47.91 o
  -1  10  19      213.80      236.47     32.95 o
   0  10  19        6.89       41.14     23.92 o
   1  10  19       56.43       69.84     31.06 o
   2  10  19     2742.33     2750.10    111.25 o
   3  10  19       34.68       56.20     28.63 o
   4  10  19      486.10      569.69     47.91 o
   5  10  19      150.03      202.84     35.31 o
   6  10  19      209.06      255.13     38.77 o
  -6  11  19      106.44      110.77     35.66 o
  -5  11  19      933.37      943.83     61.66 o
  -4  11  19     1243.17     1434.85     92.46 o
  -3  11  19        3.44      -23.87     23.87 o
  -2  11  19     1383.77     1507.19     71.77 o
  -1  11  19        7.33       24.40     25.25 o
   0  11  19     1755.15     1954.50    123.56 o
   1  11  19     1111.87     1160.35     88.71 o
   2  11  19      902.28      862.06     52.74 o
   3  11  19      536.71      598.33     51.80 o
   4  11  19      566.70      646.90     54.62 o
 -15   0  20     1728.84     1864.06    169.56 o
 -14   0  20      578.49      646.02    101.87 o
 -13   0  20     4172.56     4216.12    227.68 o
 -12   0  20      347.18      323.33     69.98 o
 -11   0  20     2537.70     2518.86    106.20 o
 -10   0  20     6578.00     6528.71    192.08 o
  -9   0  20     1636.49     1624.14     81.01 o
  -8   0  20     2297.17     2105.33     88.75 o
  -7   0  20     1038.58     1082.74     64.40 o
  -6   0  20     2604.63     2668.42     97.80 o
  -5   0  20     2209.20     2082.49     82.25 o
  -4   0  20       84.73      103.91     21.32 o
  -3   0  20     3173.81     3022.44    141.09 o
  -2   0  20     7682.69     7489.27    156.76 o
  -1   0  20     4921.91     4915.83    165.23 o
   0   0  20     6685.19     6968.25    263.15 o
   1   0  20      103.50       89.90     21.49 o
   2   0  20     1876.61     1790.83     64.30 o
   3   0  20    15317.50    15181.03    406.44 o
   4   0  20     7733.31     7414.97    255.41 o
   5   0  20     5171.73     5108.89    111.89 o
   6   0  20      392.17      417.56     37.02 o
   7   0  20     7320.47     7543.72    151.81 o
   8   0  20    27815.84    27417.61    554.22 o
   9   0  20      177.01      139.19     35.89 o
  10   0  20     5365.17     5512.89    147.48 o
  11   0  20     7043.67     7297.97    181.43 o
  12   0  20       74.24      123.10     43.64 o
  13   0  20     6324.03     6432.27    237.36 o
 -15   1  20     2155.43     2178.08    137.78 o
 -14   1  20     4208.40     4171.64    237.14 o
 -13   1  20        2.53      -21.66     25.42 o
 -12   1  20     6798.99     6429.83    242.03 o
 -11   1  20     1696.05     1576.02     60.90 o
 -10   1  20     2817.56     2869.40     79.09 o
  -9   1  20     5758.35     5764.38    121.93 o
  -8   1  20      166.78      177.57     23.07 o
  -7   1  20     3592.97     3712.99     87.09 o
  -6   1  20     2693.83     2512.22     72.13 o
  -5   1  20     3003.91     2869.57     70.94 o
  -4   1  20     5003.67     4918.99    102.30 o
  -3   1  20     2725.46     2663.95     58.53 o
  -2   1  20      137.94      146.46     15.44 o
  -1   1  20     2270.51     2153.67     58.65 o
   0   1  20      177.36      227.55     20.30 o
   1   1  20    10166.29     9504.65    305.56 o
   2   1  20     5507.48     5383.05     99.31 o
   3   1  20        0.61        3.41     14.15 o
   4   1  20     5660.31     5640.43    106.91 o
   5   1  20     2250.57     2157.69     49.47 o
   6   1  20     1599.89     1604.02     46.82 o
   7   1  20    13516.10    13458.09    179.92 o
   8   1  20      152.63      156.98     20.06 o
   9   1  20     1889.36     2011.90     56.44 o
  10   1  20       54.36       58.52     21.15 o
  11   1  20      146.96      172.37     28.68 o
  12   1  20     3859.59     3783.91     95.79 o
  13   1  20      170.96      146.18     32.27 o
 -15   2  20     7601.22     7056.79    235.73 o
 -14   2  20      458.79      499.96     68.80 o
 -13   2  20     1993.87     2059.89    105.65 o
 -12   2  20     3542.71     3349.33    109.76 o
 -11   2  20     1686.80     1693.17     78.03 o
 -10   2  20      697.77      722.98     66.72 o
  -9   2  20      503.06      523.63     36.51 o
  -8   2  20     4547.36     4429.95    100.18 o
  -7   2  20      597.35      522.66     29.69 o
  -6   2  20     2436.05     2387.02     65.67 o
  -5   2  20      826.53      889.12     39.46 o
  -4   2  20      405.72      375.07     30.82 o
  -3   2  20     2585.71     2533.01     62.99 o
  -2   2  20      357.64      341.58     19.05 o
  -1   2  20      374.33      424.75     22.77 o
   0   2  20     1121.31     1100.66     33.67 o
   1   2  20     3792.17     3707.93     67.86 o
   2   2  20     2987.60     2908.08     60.59 o
   3   2  20     5662.19     5701.17     96.38 o
   4   2  20     2378.09     2354.25     59.48 o
   5   2  20      629.81      629.79     32.27 o
   6   2  20      104.98       77.56     20.07 o
   7   2  20      441.41      526.35     32.11 o
   8   2  20     6612.97     6562.52    128.57 o
   9   2  20     6057.16     5685.66    105.75 o
  10   2  20     1385.29     1413.77     72.28 o
  11   2  20     1060.51     1077.56     53.74 o
  12   2  20     2151.43     2091.10     82.59 o
  13   2  20     2094.57     2246.24    112.89 o
 -15   3  20     1631.99     1736.50    101.64 o
 -14   3  20      282.38      292.80     45.64 o
 -13   3  20       20.04      -25.22     25.22 o
 -12   3  20      112.07       88.37     39.30 o
 -11   3  20      939.86     1064.19     66.04 o
 -10   3  20      908.72      855.41     57.94 o
  -9   3  20     2379.32     2313.93    106.00 o
  -8   3  20       56.76       69.71     19.86 o
  -7   3  20      673.75      612.14     30.65 o
  -6   3  20     1801.31     1796.36     60.50 o
  -5   3  20      131.32      142.96     20.38 o
  -4   3  20     3728.97     3731.54     76.71 o
  -3   3  20      864.75      821.47     38.33 o
  -2   3  20        2.29       14.69     12.04 o
  -1   3  20       17.09       13.60     11.56 o
   0   3  20       98.15      101.98     23.37 o
   1   3  20      167.16      160.29     19.87 o
   2   3  20      342.39      380.40     23.43 o
   3   3  20      450.07      462.38     27.51 o
   4   3  20     2393.16     2421.53     56.41 o
   5   3  20     2385.90     2176.36     68.13 o
   6   3  20     1467.92     1355.15     57.36 o
   7   3  20       53.34       47.92     18.44 o
   8   3  20      257.11      195.51     25.76 o
   9   3  20       51.03       22.34     19.79 o
  10   3  20      387.30      401.55     39.78 o
  11   3  20     1392.94     1401.43     80.67 o
  12   3  20      737.44      737.22     64.33 o
  13   3  20       67.50       75.03     37.36 o
 -14   4  20      266.02      255.33     43.20 o
 -13   4  20      523.92      595.85     56.09 o
 -12   4  20      263.48      304.09     41.23 o
 -11   4  20     1456.35     1453.18    131.53 o
 -10   4  20      909.62      936.43     61.97 o
  -9   4  20      250.86      294.56     42.36 o
  -8   4  20      344.49      316.00     27.96 o
  -7   4  20      297.68      317.07     23.90 o
  -6   4  20        1.02        2.19     13.76 o
  -5   4  20      105.88      155.44     21.23 o
  -4   4  20     1139.36     1120.13     45.26 o
  -3   4  20     5960.55     5931.38    106.26 o
  -2   4  20     6894.93     6807.20     99.02 o
  -1   4  20     2968.84     2883.35     56.15 o
   0   4  20     7771.79     7780.79    146.81 o
   1   4  20       37.03       42.03     12.97 o
   2   4  20      123.94      139.17     20.81 o
   3   4  20      445.27      453.54     29.56 o
   4   4  20       49.37       65.51     21.30 o
   5   4  20      641.15      596.59     40.44 o
   6   4  20      211.48      175.91     27.25 o
   7   4  20     1360.15     1291.96     58.58 o
   8   4  20      187.56      180.35     25.24 o
   9   4  20       11.36       27.21     19.86 o
  10   4  20       99.38       64.57     33.79 o
  11   4  20      227.24      231.60     41.30 o
  12   4  20      525.82      485.37     56.78 o
 -14   5  20      530.46      577.05    108.92 o
 -13   5  20      805.88      843.06     81.87 o
 -12   5  20       86.53      107.04     32.90 o
 -11   5  20        0.01       -9.80     24.93 o
 -10   5  20      412.04      372.33     38.68 o
  -9   5  20      335.67      321.41     30.57 o
  -8   5  20     1769.32     1597.71     55.66 o
  -7   5  20        2.91       -0.32     16.90 o
  -6   5  20      686.29      638.21     35.91 o
  -5   5  20        2.72       18.43     12.49 o
  -4   5  20      452.34      536.75     36.78 o
  -3   5  20       10.10       20.40     16.86 o
  -2   5  20       25.88       53.48     14.33 o
  -1   5  20     1742.31     1655.74     46.93 o
   0   5  20       17.21       30.60     14.13 o
   1   5  20      758.95      691.62     35.60 o
   2   5  20      933.31      935.33     46.86 o
   3   5  20      134.48      129.62     20.37 o
   4   5  20     1370.38     1402.21     49.58 o
   5   5  20       26.73        2.60     18.95 o
   6   5  20      138.07      152.13     27.56 o
   7   5  20      737.32      794.73     49.65 o
   8   5  20      119.71       97.14     23.16 o
   9   5  20      549.60      520.50     53.08 o
  10   5  20     2107.81     2162.95     98.85 o
  11   5  20      233.45      223.74     42.07 o
  12   5  20      582.81      645.09     78.15 o
 -13   6  20      256.66      257.17     59.79 o
 -12   6  20       13.63       34.69     26.51 o
 -11   6  20     2212.19     2064.34     81.12 o
 -10   6  20     2212.82     2072.57     78.17 o
  -9   6  20     1135.10     1199.26     66.04 o
  -8   6  20      328.23      341.79     31.40 o
  -7   6  20      461.49      588.61     45.60 o
  -6   6  20      418.29      441.99     31.76 o
  -5   6  20       15.51       30.62     16.70 o
  -4   6  20      196.26      199.90     20.49 o
  -3   6  20      256.86      310.13     26.88 o
  -2   6  20      167.02      177.15     25.24 o
  -1   6  20     1110.78     1155.67     43.92 o
   0   6  20       46.22       34.41     15.98 o
   1   6  20       77.72       72.09     17.95 o
   2   6  20      584.03      555.59     34.29 o
   3   6  20     3013.22     2986.90     72.70 o
   4   6  20      396.00      455.13     32.56 o
   5   6  20     1486.11     1455.30     61.80 o
   6   6  20      567.74      670.92     45.53 o
   7   6  20      995.15     1026.76     98.11 o
   8   6  20     2974.19     3024.53    108.75 o
   9   6  20      210.47      218.37     40.30 o
  10   6  20       11.82      -12.02     30.53 o
  11   6  20       93.83       71.00     34.74 o
 -12   7  20     1541.90     1465.51     73.83 o
 -11   7  20      728.52      811.52     56.01 o
 -10   7  20     5203.73     5038.41    111.89 o
  -9   7  20     4073.15     3787.92     95.82 o
  -8   7  20      850.63      839.29     45.90 o
  -7   7  20       23.14       -5.69     16.80 o
  -6   7  20        2.57       -2.49     16.91 o
  -5   7  20      342.62      332.06     29.53 o
  -4   7  20     2259.62     2246.40     82.47 o
  -3   7  20     1204.63     1168.55     53.24 o
  -2   7  20     3683.54     3598.22     91.97 o
  -1   7  20     7465.83     7401.83    132.49 o
   0   7  20      329.19      310.28     35.03 o
   1   7  20      843.55      850.06     42.16 o
   2   7  20      678.51      698.20     39.65 o
   3   7  20      847.28      844.08     43.10 o
   4   7  20       50.23       47.67     20.38 o
   5   7  20      427.33      445.91     33.75 o
   6   7  20     4042.35     3839.98    186.84 o
   7   7  20     5544.06     5796.54    162.43 o
   8   7  20        0.36       -8.15     29.55 o
   9   7  20     1764.13     1685.81     91.95 o
  10   7  20       84.38       87.81     51.95 o
 -11   8  20     1075.94     1072.18     65.17 o
 -10   8  20     1129.82     1223.54     59.39 o
  -9   8  20      184.28      177.34     29.22 o
  -8   8  20     2366.66     2509.69     73.41 o
  -7   8  20      570.06      632.04     41.29 o
  -6   8  20     5389.99     5414.19    113.07 o
  -5   8  20     7197.96     7204.76    154.78 o
  -4   8  20       65.82       89.76     24.78 o
  -3   8  20     3446.11     3482.15     94.65 o
  -2   8  20     2530.68     2701.91     80.38 o
  -1   8  20      155.19      127.07     26.02 o
   0   8  20     3400.11     3415.28     81.20 o
   1   8  20      126.01      121.69     22.43 o
   2   8  20     5170.40     5049.21    143.21 o
   3   8  20     7001.74     6878.82    135.26 o
   4   8  20       53.00       72.73     22.29 o
   5   8  20     1034.66     1022.33     57.52 o
   6   8  20      193.14      191.82     32.30 o
   7   8  20      786.15      804.30     67.57 o
   8   8  20     1354.69     1504.55     88.47 o
   9   8  20     1338.05     1440.73    130.51 o
 -10   9  20      249.88      307.68     35.39 o
  -9   9  20     4540.98     4576.93    123.86 o
  -8   9  20     3815.38     3863.95    116.14 o
  -7   9  20     2087.45     2083.03     73.87 o
  -6   9  20     5783.23     5724.79    161.21 o
  -5   9  20     1567.05     1502.30     68.87 o
  -4   9  20     8220.16     8267.26    173.46 o
  -3   9  20     1481.59     1455.06     66.20 o
  -2   9  20        3.17      -15.91     22.09 o
  -1   9  20     3604.19     3506.61     91.47 o
   0   9  20       30.07       68.15     25.11 o
   1   9  20     7814.30     7803.62    175.05 o
   2   9  20     3973.72     4036.29     94.67 o
   3   9  20     1172.88     1123.62     52.60 o
   4   9  20      148.50       71.36     27.42 o
   5   9  20      255.27      357.50     39.47 o
   6   9  20     1257.12     1373.30     94.31 o
   7   9  20     1405.93     1369.67     86.30 o
   8   9  20      621.30      528.52     61.88 o
  -8  10  20     3816.53     3962.17    114.96 o
  -7  10  20      995.00     1039.12     62.96 o
  -6  10  20     1620.31     1695.84     76.34 o
  -5  10  20     5693.31     6022.71    183.79 o
  -4  10  20      214.60      233.78     51.84 o
  -3  10  20     2876.88     2803.50     90.09 o
  -2  10  20     1655.14     1649.96     81.60 o
  -1  10  20     1258.85     1337.50     66.12 o
   0  10  20     4167.37     3997.54    109.23 o
   1  10  20      126.78      158.92     30.40 o
   2  10  20     3040.80     3077.17     94.43 o
   3  10  20     2948.62     2851.22     91.72 o
   4  10  20      224.70      225.59     36.42 o
   5  10  20     1857.22     1977.24     83.21 o
   6  10  20      669.27      713.13     61.99 o
  -5  11  20      101.77      121.59     32.70 o
  -4  11  20     3511.89     3521.23    131.86 o
  -3  11  20     2940.78     2974.91     96.41 o
  -2  11  20     1543.67     1630.92    110.15 o
  -1  11  20     2652.88     2623.92     89.77 o
   0  11  20      897.62      960.49     60.47 o
   1  11  20     3100.09     3220.56    172.12 o
   2  11  20      837.90      924.46     73.58 o
   3  11  20       35.23       54.27     31.76 o
 -15   1  21      253.24      238.85     58.10 o
 -14   1  21      243.63      223.33     51.32 o
 -13   1  21      234.47      261.97     50.25 o
 -12   1  21     2330.76     2421.42     90.29 o
 -11   1  21      442.23      492.89     39.19 o
 -10   1  21       87.88       66.23     22.15 o
  -9   1  21      303.60      286.99     29.39 o
  -8   1  21      731.02      749.63     41.46 o
  -7   1  21     2223.06     2230.37     64.15 o
  -6   1  21      101.61       89.62     18.95 o
  -5   1  21     5727.44     5769.98    104.48 o
  -4   1  21      394.71      415.21     27.55 o
  -3   1  21    10811.00    10533.62    149.65 o
  -2   1  21     1453.12     1402.98     43.37 o
  -1   1  21     1259.54     1248.90     36.25 o
   0   1  21     2388.43     2239.66     64.42 o
   1   1  21      358.04      405.75     27.42 o
   2   1  21      164.15      183.25     21.28 o
   3   1  21      523.33      404.18     28.18 o
   4   1  21      224.83      241.43     21.18 o
   5   1  21     2755.54     2701.13     94.37 o
   6   1  21     1361.84     1261.79     38.91 o
   7   1  21      621.42      631.90     30.24 o
   8   1  21      634.34      655.86     33.41 o
   9   1  21       11.27       20.17     18.66 o
  10   1  21      138.10      148.69     26.09 o
  11   1  21       30.25       25.34     22.00 o
  12   1  21      805.85      799.75     49.43 o
  13   1  21      166.41      146.21     40.37 o
 -15   2  21      265.94      216.95     56.30 o
 -14   2  21      315.25      335.40     46.75 o
 -13   2  21       68.85       89.91     32.97 o
 -12   2  21      195.34      213.01     36.07 o
 -11   2  21      246.08      262.23     38.44 o
 -10   2  21     3395.28     3198.02    101.73 o
  -9   2  21      810.46      852.25     45.30 o
  -8   2  21      141.89      157.92     23.48 o
  -7   2  21     3483.11     3389.66     83.36 o
  -6   2  21     3328.92     3210.23     72.07 o
  -5   2  21     3208.14     3214.54     70.98 o
  -4   2  21     7095.85     7223.29    123.07 o
  -3   2  21      134.05      133.57     18.93 o
  -2   2  21    11066.36    10949.54    154.85 o
  -1   2  21      468.98      481.11     24.88 o
   0   2  21     5994.63     6114.03     97.18 o
   1   2  21     2505.24     2450.29     66.79 o
   2   2  21      977.06      984.05     38.27 o
   3   2  21     3064.01     2903.68     62.40 o
   4   2  21     5240.21     5138.83     91.76 o
   5   2  21      239.71      243.87     23.16 o
   6   2  21     2407.48     2434.79     64.69 o
   7   2  21       48.90       45.87     16.85 o
   8   2  21     1445.07     1566.68     52.71 o
   9   2  21      259.96      302.50     34.05 o
  10   2  21      259.43      184.19     28.84 o
  11   2  21       78.00       66.22     25.65 o
  12   2  21      156.67      152.04     35.00 o
 -14   3  21     1269.28     1246.19     78.50 o
 -13   3  21       18.28       22.29     29.88 o
 -12   3  21      213.54      312.35     41.43 o
 -11   3  21     1907.83     1907.29     96.52 o
 -10   3  21     2888.11     2711.37     94.50 o
  -9   3  21      725.48      603.21     49.29 o
  -8   3  21     8351.69     8264.34    159.54 o
  -7   3  21     1377.04     1398.79     43.33 o
  -6   3  21     9634.62     9641.85    143.98 o
  -5   3  21      328.13      394.14     28.58 o
  -4   3  21     4721.61     4743.77     91.19 o
  -3   3  21     8695.45     8853.92    143.88 o
  -2   3  21      989.24      927.67     33.03 o
  -1   3  21     3996.02     4125.46     73.87 o
   0   3  21     4958.58     4899.36     90.84 o
   1   3  21     3459.04     3232.80     59.01 o
   2   3  21    12299.89    11709.74    168.33 o
   3   3  21      641.76      732.88     36.36 o
   4   3  21     7917.35     7889.57    140.19 o
   5   3  21      323.28      314.74     31.80 o
   6   3  21      536.29      490.74     38.22 o
   7   3  21     2476.36     2419.52     67.60 o
   8   3  21     1099.16     1194.36     52.12 o
   9   3  21      118.91      165.30     26.28 o
  10   3  21     2854.08     2793.91     90.26 o
  11   3  21      520.32      584.12     56.74 o
  12   3  21     1558.00     1715.84     91.41 o
 -14   4  21      668.21      662.35     80.55 o
 -13   4  21      612.84      626.81     59.05 o
 -12   4  21      235.03      243.99     40.42 o
 -11   4  21      536.98      583.93     53.21 o
 -10   4  21     4172.03     4227.65    138.11 o
  -9   4  21     3801.81     3760.52     99.65 o
  -8   4  21       16.32       24.30     16.64 o
  -7   4  21     9632.07     9234.41    184.24 o
  -6   4  21     1486.21     1308.62     42.49 o
  -5   4  21     9000.34     9155.20    152.20 o
  -4   4  21     3985.16     4075.20     85.03 o
  -3   4  21      643.92      612.48     47.85 o
  -2   4  21     7545.90     7467.53    107.34 o
  -1   4  21     1644.60     1602.81     67.05 o
   0   4  21    20303.63    20280.39    267.12 o
   1   4  21    20770.36    21539.03    283.69 o
   2   4  21        3.59       -2.37     12.68 o
   3   4  21     6030.94     6094.25    115.62 o
   4   4  21     2287.43     2062.52     66.49 o
   5   4  21     1937.72     1926.04     66.18 o
   6   4  21     5690.82     5464.18    124.79 o
   7   4  21       28.03       37.74     22.02 o
   8   4  21     4154.57     3907.09    121.08 o
   9   4  21     3718.12     3746.48     91.61 o
  10   4  21      606.92      631.91     83.94 o
  11   4  21     1176.18     1359.86     83.42 o
  12   4  21        8.03       -0.12     37.63 o
 -13   5  21     1798.57     1898.59    137.68 o
 -12   5  21      864.88      929.62     68.51 o
 -11   5  21     3755.77     3608.73    102.93 o
 -10   5  21      564.50      589.09     45.72 o
  -9   5  21     6448.78     6300.28    141.37 o
  -8   5  21     3240.22     3204.19     78.61 o
  -7   5  21      984.59      976.49     44.75 o
  -6   5  21     1533.05     1559.85     52.16 o
  -5   5  21     1618.49     1482.89     40.96 o
  -4   5  21     1986.69     2003.13     56.17 o
  -3   5  21     9176.95     8931.00    150.73 o
  -2   5  21     1548.78     1600.16     44.60 o
  -1   5  21     3002.06     2930.06     67.31 o
   0   5  21      334.84      390.25     25.46 o
   1   5  21      885.83      890.99     41.11 o
   2   5  21     3681.40     3763.11     91.90 o
   3   5  21     1202.82     1198.12     45.69 o
   4   5  21      727.70      657.82     43.86 o
   5   5  21     2253.45     2329.88     73.38 o
   6   5  21     1264.62     1300.89     60.06 o
   7   5  21     5118.23     5253.32    125.21 o
   8   5  21     1244.72     1281.06     71.08 o
   9   5  21      522.73      457.58     52.14 o
  10   5  21      118.41      139.26     39.13 o
  11   5  21       80.36       88.97     38.10 o
 -13   6  21      967.97      884.80     61.79 o
 -12   6  21      675.70      738.61     54.50 o
 -11   6  21     2065.81     2119.99     82.04 o
 -10   6  21     4558.80     4728.22    121.00 o
  -9   6  21     2826.90     2937.76     78.59 o
  -8   6  21     3265.83     3367.82     83.05 o
  -7   6  21      282.34      330.71     29.59 o
  -6   6  21      258.78      225.17     25.57 o
  -5   6  21     1180.45     1173.73     54.88 o
  -4   6  21     2849.26     2808.14     68.90 o
  -3   6  21        4.00        5.92     15.21 o
  -2   6  21     4484.78     4433.11    104.36 o
  -1   6  21      339.28      345.65     27.45 o
   0   6  21     1788.08     1836.11     54.76 o
   1   6  21     1059.64      993.65     43.42 o
   2   6  21        1.23       -8.15     19.17 o
   3   6  21      804.59      806.46     41.75 o
   4   6  21     1692.58     1685.60     65.04 o
   5   6  21      131.93      103.57     25.04 o
   6   6  21     6940.30     6802.79    148.28 o
   7   6  21      350.78      385.63     67.60 o
   8   6  21     2901.83     2729.30    104.23 o
   9   6  21     1799.79     1647.26     89.56 o
  10   6  21        1.02      -29.28     29.28 o
 -12   7  21      292.51      304.55     40.37 o
 -11   7  21     1335.70     1466.75     73.40 o
 -10   7  21      379.09      385.31     40.91 o
  -9   7  21     3262.23     3087.27     82.72 o
  -8   7  21      405.71      349.15     32.85 o
  -7   7  21      640.47      719.06     42.60 o
  -6   7  21      847.63      827.54     51.11 o
  -5   7  21      746.05      684.58     46.20 o
  -4   7  21       99.87      128.42     24.69 o
  -3   7  21     1892.95     1803.63     65.98 o
  -2   7  21       18.16       48.91     21.52 o
  -1   7  21      201.67      205.51     28.24 o
   0   7  21      148.89      170.29     31.00 o
   1   7  21     1210.42     1074.69     61.65 o
   2   7  21      905.65      935.85     44.99 o
   3   7  21     2081.25     2110.86     62.83 o
   4   7  21       79.05       83.01     24.08 o
   5   7  21       85.76      129.43     27.68 o
   6   7  21      193.37      171.57     37.92 o
   7   7  21      553.56      633.10     58.23 o
   8   7  21     1398.23     1380.90     83.41 o
   9   7  21        1.85      -11.17     31.28 o
  10   7  21     1593.35     1535.15    127.65 o
 -11   8  21      629.54      607.63     58.84 o
 -10   8  21     1577.43     1633.60     67.21 o
  -9   8  21       28.82       22.82     22.90 o
  -8   8  21      106.02      146.95     31.39 o
  -7   8  21      113.65      163.92     30.77 o
  -6   8  21        3.21        9.65     23.47 o
  -5   8  21      912.19      948.08     58.50 o
  -4   8  21      489.89      484.08     41.01 o
  -3   8  21      120.46      113.98     27.13 o
  -2   8  21      326.29      379.21     35.63 o
  -1   8  21        0.86       18.19     20.60 o
   0   8  21        4.51        3.64     20.55 o
   1   8  21      709.49      685.12     41.40 o
   2   8  21      426.97      469.91     36.28 o
   3   8  21     1358.48     1381.69     55.53 o
   4   8  21      323.60      328.48     31.87 o
   5   8  21        8.92      -22.70     27.70 o
   6   8  21       23.79       39.50     30.84 o
   7   8  21      123.24      142.22     39.52 o
   8   8  21       64.81       12.25     35.34 o
  -9   9  21       33.94       78.53     25.74 o
  -8   9  21      149.85      134.38     38.59 o
  -7   9  21        0.25       31.36     23.86 o
  -6   9  21       16.94       41.75     25.21 o
  -5   9  21      310.99      327.26     37.25 o
  -4   9  21      227.69      222.72     32.88 o
  -3   9  21       45.25       97.90     32.74 o
  -2   9  21      190.74      244.11     33.62 o
  -1   9  21      125.85      182.00     26.48 o
   0   9  21      442.92      375.50     38.07 o
   1   9  21       84.23       67.59     23.84 o
   2   9  21      367.08      401.95     35.36 o
   3   9  21       64.87       93.72     25.31 o
   4   9  21      238.15      255.04     36.10 o
   5   9  21      274.20      339.25     39.58 o
   6   9  21      225.01      265.26     45.00 o
   7   9  21        3.74       51.87     36.46 o
  -7  10  21      216.05      232.02     39.11 o
  -6  10  21       30.34        9.15     29.41 o
  -5  10  21     1140.28     1217.13     66.52 o
  -4  10  21        3.79       43.63     26.10 o
  -3  10  21       60.92       37.06     28.34 o
  -2  10  21       17.84       55.46     26.86 o
  -1  10  21      566.41      633.79     57.40 o
   0  10  21       50.87      107.21     29.85 o
   1  10  21      482.03      589.89     69.50 o
   2  10  21        3.33       28.95     26.77 o
   3  10  21      287.58      362.70     53.93 o
   4  10  21        0.21       50.33     29.34 o
   5  10  21       45.40      107.25     32.79 o
  -4  11  21      383.30      339.06     50.25 o
  -3  11  21     1190.95     1216.43     74.40 o
  -2  11  21      312.10      354.30     44.93 o
  -1  11  21      385.96      442.08     55.07 o
   0  11  21        1.25       42.50     27.72 o
   1  11  21      105.54      186.00     42.26 o
 -15   0  22      900.13     1068.29    137.35 o
 -14   0  22     1985.04     1983.99    167.16 o
 -13   0  22     1340.85     1240.68    134.30 o
 -12   0  22     4925.11     4919.43    167.28 o
 -11   0  22     1371.15     1435.44     86.34 o
 -10   0  22    19425.72    18608.31    443.23 o
  -9   0  22     9223.96     9390.05    395.71 o
  -8   0  22      154.25      138.59     32.76 o
  -7   0  22     3919.74     3653.02    123.85 o
  -6   0  22      302.42      228.54     36.30 o
  -5   0  22      288.15      300.69     38.40 o
  -4   0  22    43235.75    43743.29    761.00 o
  -3   0  22      780.92      841.75     62.19 o
  -2   0  22     3481.35     3430.22    118.82 o
  -1   0  22      313.78      322.82     40.22 o
   0   0  22      145.60      104.72     29.01 o
   1   0  22     7913.94     7700.64    169.93 o
   2   0  22     4746.39     4828.20    122.20 o
   3   0  22      215.64      262.26     32.50 o
   4   0  22      474.05      498.35     42.16 o
   5   0  22      299.74      297.82     39.15 o
   6   0  22     1769.90     1875.75     68.05 o
   7   0  22     4411.92     4507.76    118.00 o
   8   0  22     1055.75     1150.84     92.13 o
   9   0  22     3017.90     3227.31    106.12 o
  10   0  22     1178.24     1266.84    119.42 o
  11   0  22       41.78       88.52     38.47 o
  12   0  22     2852.94     2752.78    144.42 o
 -15   1  22     1240.89     1245.67    104.37 o
 -14   1  22      858.40      969.10     89.11 o
 -13   1  22     3851.01     3928.20    188.40 o
 -12   1  22       27.31        1.94     26.29 o
 -11   1  22     7931.18     7818.09    187.32 o
 -10   1  22     3531.62     3390.09     89.76 o
  -9   1  22        0.88       -6.60     17.03 o
  -8   1  22     4303.65     4392.82    117.06 o
  -7   1  22        2.02       11.85     16.26 o
  -6   1  22     7646.02     7683.92    146.69 o
  -5   1  22     4526.07     4439.40    110.55 o
  -4   1  22       46.22       39.59     14.09 o
  -3   1  22     3716.78     3408.10     65.01 o
  -2   1  22     2155.19     1918.62     51.82 o
  -1   1  22       25.78       13.40     13.54 o
   0   1  22     5805.88     5815.29    114.93 o
   1   1  22       33.78       -8.94     13.44 o
   2   1  22     3887.43     3803.28     84.35 o
   3   1  22     1705.02     1455.39     48.01 o
   4   1  22     2121.95     2163.32     50.55 o
   5   1  22     4195.51     4415.88     78.96 o
   6   1  22     3231.70     3188.23     61.18 o
   7   1  22      715.47      715.86     32.43 o
   8   1  22     2736.47     2745.93     62.21 o
   9   1  22      568.98      678.25     43.15 o
  10   1  22     1070.72     1127.85     54.65 o
  11   1  22      677.63      867.57     50.65 o
  12   1  22      138.98      208.97     30.96 o
 -14   2  22     3605.39     3712.66    195.52 o
 -13   2  22      535.63      477.59    108.21 o
 -12   2  22     1039.56     1093.57     69.23 o
 -11   2  22      107.34       67.95     38.11 o
 -10   2  22     1863.68     1721.97    108.55 o
  -9   2  22     6810.65     6792.74    140.34 o
  -8   2  22       45.40       -1.44     18.05 o
  -7   2  22     2541.10     2442.50     69.17 o
  -6   2  22     1115.83     1042.72     42.20 o
  -5   2  22     2362.27     2369.23     59.81 o
  -4   2  22     5620.29     5665.29    103.67 o
  -3   2  22      748.67      737.82     35.07 o
  -2   2  22      639.88      663.80     38.21 o
  -1   2  22      787.39      776.09     41.00 o
   0   2  22      448.66      531.10     30.94 o
   1   2  22     4923.13     4820.57     93.95 o
   2   2  22    10336.75    10180.65    151.43 o
   3   2  22      804.10      775.39     35.01 o
   4   2  22     2225.52     2143.88     54.22 o
   5   2  22       30.16       24.00     15.56 o
   6   2  22        2.88       -1.57     18.32 o
   7   2  22     2128.04     2006.76     57.28 o
   8   2  22      185.68      224.49     25.20 o
   9   2  22     3653.56     3576.05     80.86 o
  10   2  22     1907.56     1917.03     68.95 o
  11   2  22      659.64      673.14     45.56 o
  12   2  22     1758.30     1907.87     82.82 o
 -14   3  22      224.83      207.49     42.06 o
 -13   3  22      820.17      808.82     64.78 o
 -12   3  22        0.20        1.94     27.52 o
 -11   3  22       28.54       56.55     29.43 o
 -10   3  22     1673.18     1746.89     79.46 o
  -9   3  22      524.37      556.00     47.70 o
  -8   3  22       38.13       34.51     17.61 o
  -7   3  22     1218.46     1279.36     42.83 o
  -6   3  22       16.34        9.52     14.50 o
  -5   3  22     1358.30     1407.83     59.28 o
  -4   3  22      150.55      138.44     22.38 o
  -3   3  22     1494.94     1458.72     46.63 o
  -2   3  22      231.94      220.66     18.94 o
  -1   3  22     4147.99     3926.85     72.58 o
   0   3  22       43.67       61.47     15.05 o
   1   3  22      429.12      475.31     27.52 o
   2   3  22        2.40       15.86     14.26 o
   3   3  22     2995.24     2974.30     64.74 o
   4   3  22      844.14      897.26     43.79 o
   5   3  22      364.93      325.13     33.24 o
   6   3  22        2.50       13.10     32.91 o
   7   3  22      792.80      801.76     44.21 o
   8   3  22     2168.91     2160.52     66.03 o
   9   3  22     1562.56     1531.64     60.64 o
  10   3  22        7.09       33.69     25.51 o
  11   3  22      520.62      495.51     54.89 o
  12   3  22     2593.46     2539.83    107.64 o
 -14   4  22       18.93       28.26     32.87 o
 -13   4  22     1021.07     1002.59     72.53 o
 -12   4  22      280.72      428.86     69.74 o
 -11   4  22      592.85      609.68     62.84 o
 -10   4  22      433.97      369.22     38.16 o
  -9   4  22      411.90      402.13     38.45 o
  -8   4  22      663.86      665.24     45.23 o
  -7   4  22      487.40      510.87     30.16 o
  -6   4  22     1830.14     1879.87     50.02 o
  -5   4  22     1470.90     1512.60     50.19 o
  -4   4  22      248.34      275.63     38.77 o
  -3   4  22     2265.44     2338.44     68.21 o
  -2   4  22      255.56      211.71     23.02 o
  -1   4  22     1436.51     1578.80     39.76 o
   0   4  22      204.77      231.01     18.94 o
   1   4  22        3.47       22.72     16.05 o
   2   4  22      922.59      942.97     43.19 o
   3   4  22      137.97      142.56     22.79 o
   4   4  22      432.76      466.48     37.07 o
   5   4  22       16.30      -15.52     17.83 o
   6   4  22      954.38      874.86     51.27 o
   7   4  22       82.52       68.09     36.73 o
   8   4  22     1006.52     1081.98     51.95 o
   9   4  22       66.72       92.01     24.71 o
  10   4  22        0.01        7.60     28.60 o
  11   4  22      209.63      256.55     45.68 o
 -13   5  22      507.44      606.84     59.46 o
 -12   5  22      791.07      733.74     54.02 o
 -11   5  22      742.71      789.92     53.92 o
 -10   5  22       34.02       23.24     24.66 o
  -9   5  22      874.63      832.22     52.66 o
  -8   5  22     1539.24     1592.41     62.51 o
  -7   5  22     1100.29      992.30     45.65 o
  -6   5  22      333.18      401.22     31.45 o
  -5   5  22       40.53       20.08     14.17 o
  -4   5  22       12.09       38.08     16.50 o
  -3   5  22      418.79      373.70     31.60 o
  -2   5  22     1134.36     1069.73     44.38 o
  -1   5  22       42.28       35.01     14.47 o
   0   5  22        0.79       21.07     13.73 o
   1   5  22     3217.20     3171.96     67.96 o
   2   5  22       80.10       68.73     21.49 o
   3   5  22      357.27      304.89     31.22 o
   4   5  22       28.53       37.62     20.71 o
   5   5  22     1190.18     1128.11     56.83 o
   6   5  22       20.71       14.99     21.30 o
   7   5  22      511.96      568.84     45.29 o
   8   5  22       72.30       82.65     24.03 o
   9   5  22     1233.77     1380.63     82.80 o
  10   5  22        0.19       -4.97     31.08 o
  11   5  22      775.96      790.09     69.19 o
 -12   6  22     1177.63     1234.40     69.00 o
 -11   6  22     1155.61     1144.52     91.33 o
 -10   6  22     2573.47     2534.64     84.90 o
  -9   6  22     1647.56     1612.42     70.21 o
  -8   6  22      148.42      192.94     26.27 o
  -7   6  22        1.87        1.08     17.35 o
  -6   6  22      234.98      247.75     29.62 o
  -5   6  22       79.71      112.33     24.72 o
  -4   6  22     3357.55     3461.86    113.60 o
  -3   6  22      271.28      333.94     28.59 o
  -2   6  22       79.27       75.80     19.22 o
  -1   6  22      364.19      404.98     42.61 o
   0   6  22       23.29       21.24     18.38 o
   1   6  22      373.66      352.04     34.70 o
   2   6  22      608.27      610.88     37.19 o
   3   6  22      675.94      749.43     53.38 o
   4   6  22      394.75      416.88     38.01 o
   5   6  22      932.07      964.30     54.53 o
   6   6  22      785.50      756.33     50.61 o
   7   6  22     1443.40     1355.67     79.68 o
   8   6  22      134.42      131.39     37.12 o
   9   6  22        8.27        1.50     42.89 o
  10   6  22      808.52      842.63     98.93 o
 -11   7  22     1073.74     1003.78     63.92 o
 -10   7  22     3201.38     3386.34    198.33 o
  -9   7  22      615.18      706.85     45.56 o
  -8   7  22     1771.30     1812.01     64.30 o
  -7   7  22       87.39       95.85     26.35 o
  -6   7  22     1125.02      976.28     62.90 o
  -5   7  22     4235.33     4164.89    107.54 o
  -4   7  22      760.11      806.50     49.66 o
  -3   7  22      206.22      264.38     32.48 o
  -2   7  22      952.24      972.98     53.50 o
  -1   7  22     2363.87     2351.09     74.06 o
   0   7  22     2318.43     2384.51     65.43 o
   1   7  22      882.27      867.44     43.90 o
   2   7  22     1181.15     1116.64     49.47 o
   3   7  22      484.84      573.83     49.45 o
   4   7  22     1111.14     1211.84     60.01 o
   5   7  22      232.36      235.14     38.41 o
   6   7  22      281.55      275.62     41.81 o
   7   7  22     2089.30     2181.78     99.53 o
   8   7  22     2452.77     2606.94    108.95 o
   9   7  22      104.20      148.39     48.80 o
 -10   8  22     2723.17     2875.55     96.37 o
  -9   8  22     6279.33     6043.62    129.06 o
  -8   8  22     1486.58     1416.47     69.43 o
  -7   8  22      351.11      322.35     37.80 o
  -6   8  22     5297.24     5314.25    129.33 o
  -5   8  22     2893.22     2775.95     87.12 o
  -4   8  22     5426.81     5531.21    131.33 o
  -3   8  22      778.11      693.18     48.35 o
  -2   8  22     1476.85     1498.93     64.07 o
  -1   8  22     1151.33     1280.12     60.57 o
   0   8  22      117.66      152.56     28.04 o
   1   8  22     5284.53     5479.25    114.00 o
   2   8  22     4326.33     4378.36    114.46 o
   3   8  22      385.32      451.51     35.57 o
   4   8  22     1954.68     1905.22     74.25 o
   5   8  22      340.70      396.15     48.72 o
   6   8  22     1897.15     1802.91     92.61 o
   7   8  22     3309.58     3394.84    122.60 o
   8   8  22      471.16      443.11     55.62 o
  -9   9  22      493.48      521.17     69.09 o
  -8   9  22     1680.33     1725.12     78.11 o
  -7   9  22     2424.36     2422.30     88.37 o
  -6   9  22     2025.52     2017.84     81.36 o
  -5   9  22     1335.31     1360.53     67.68 o
  -4   9  22       87.34      172.20     29.71 o
  -3   9  22      349.11      420.66     39.81 o
  -2   9  22      874.61     1072.27     63.05 o
  -1   9  22      179.29      269.67     53.51 o
   0   9  22     3625.49     3592.32    100.59 o
   1   9  22      338.98      387.47     40.03 o
   2   9  22     6291.22     6079.28    125.39 o
   3   9  22     5538.09     5681.37    120.73 o
   4   9  22      416.17      440.49     77.73 o
   5   9  22     1300.84     1393.91     84.60 o
   6   9  22      115.02      121.49     42.16 o
  -6  10  22      524.45      641.00     59.19 o
  -5  10  22      775.68      781.24     56.91 o
  -4  10  22     7071.89     6901.73    159.48 o
  -3  10  22     4509.57     4475.90    184.41 o
  -2  10  22     1471.30     1632.56     74.73 o
  -1  10  22     2131.40     2077.68     82.61 o
   0  10  22       38.35       65.31     28.12 o
   1  10  22     1059.38     1191.01     89.16 o
   2  10  22     1692.95     1881.93    113.38 o
   3  10  22      657.11      710.83     53.98 o
   4  10  22     2820.80     2938.56     96.57 o
 -14   1  23      235.41      274.22     56.54 o
 -13   1  23       34.82       53.78     29.19 o
 -12   1  23      644.82      677.09     55.89 o
 -11   1  23     2221.65     2114.27     84.99 o
 -10   1  23     3270.82     3260.88    142.69 o
  -9   1  23     1097.02     1041.03     50.78 o
  -8   1  23      425.33      448.19     35.05 o
  -7   1  23        1.95       18.86     16.90 o
  -6   1  23      186.11      191.30     22.32 o
  -5   1  23      464.13      404.01     28.23 o
  -4   1  23     3079.36     3008.66     62.28 o
  -3   1  23      347.39      338.36     25.63 o
  -2   1  23     4028.38     3791.95     91.07 o
  -1   1  23        1.26       11.26     25.51 o
   0   1  23        1.58       32.26     15.50 o
   1   1  23        9.55       56.15     17.00 o
   2   1  23     2336.37     2184.59     58.83 o
   3   1  23      875.68      867.43     44.56 o
   4   1  23     1876.11     1900.67     73.45 o
   5   1  23     1659.40     1612.88     55.91 o
   6   1  23      718.34      782.08     33.41 o
   7   1  23      629.07      601.27     30.90 o
   8   1  23     1940.10     1962.08     59.92 o
   9   1  23     1446.65     1380.15     72.02 o
  10   1  23      215.16      209.66     29.73 o
  11   1  23      129.10      134.81     29.09 o
  12   1  23      429.95      514.79     50.08 o
 -14   2  23      441.15      341.77     49.12 o
 -13   2  23       67.14       95.39     35.00 o
 -12   2  23      552.54      583.29     54.29 o
 -11   2  23     1503.58     1641.77     83.28 o
 -10   2  23     1499.91     1424.29     87.09 o
  -9   2  23     1885.72     1769.23     64.16 o
  -8   2  23     4194.32     3977.39     96.62 o
  -7   2  23      125.27       85.16     18.51 o
  -6   2  23        4.97       15.18     15.87 o
  -5   2  23     3017.75     2988.15     89.08 o
  -4   2  23       15.45        8.12     16.05 o
  -3   2  23     6557.68     6724.81    120.19 o
  -2   2  23     6089.57     6011.85    110.01 o
  -1   2  23     3305.37     3510.88     75.90 o
   0   2  23     1302.52     1263.82     44.56 o
   1   2  23       43.32       76.97     21.14 o
   2   2  23     3391.64     3459.69     72.59 o
   3   2  23     4645.08     4555.02     86.05 o
   4   2  23     1279.05     1196.23     43.76 o
   5   2  23     4774.83     4763.32    106.31 o
   6   2  23     2048.06     2082.73     72.27 o
   7   2  23     2252.13     2251.01     66.50 o
   8   2  23      464.56      492.41     34.11 o
   9   2  23      819.62      897.39     52.26 o
  10   2  23        2.81       37.42     22.85 o
  11   2  23      283.10      313.59     34.93 o
 -14   3  23      146.27      155.44     38.76 o
 -13   3  23      152.94      166.41     40.66 o
 -12   3  23       41.39       64.03     30.07 o
 -11   3  23      176.47      194.60     36.98 o
 -10   3  23      888.06     1023.98     64.53 o
  -9   3  23     1421.58     1371.79     70.00 o
  -8   3  23       24.40       12.59     20.25 o
  -7   3  23     1668.22     1569.82     52.57 o
  -6   3  23      611.63      639.41     50.99 o
  -5   3  23    10998.46    10909.10    251.62 o
  -4   3  23     4496.98     4604.42    105.05 o
  -3   3  23        7.51       32.16     14.28 o
  -2   3  23      503.59      460.00     25.99 o
  -1   3  23     2116.02     1984.71     48.41 o
   0   3  23     2104.14     2059.76     55.88 o
   1   3  23     8629.90     8643.29    134.32 o
   2   3  23       31.11       41.05     15.78 o
   3   3  23     6027.45     5975.00    116.20 o
   4   3  23      710.91      635.77     38.89 o
   5   3  23     3157.88     3088.92     87.09 o
   6   3  23     2681.80     2680.64     81.86 o
   7   3  23      125.89      132.17     24.61 o
   8   3  23     2557.01     2637.01     74.67 o
   9   3  23     2594.22     2723.63     93.88 o
  10   3  23      809.20      787.30     54.99 o
  11   3  23     1191.17     1221.05    113.39 o
 -13   4  23      753.10      708.21     64.33 o
 -12   4  23     1632.23     1550.73     84.27 o
 -11   4  23     1583.43     1492.87     79.78 o
 -10   4  23      128.33      151.54     29.87 o
  -9   4  23     1017.98     1111.13     60.95 o
  -8   4  23     5541.03     5627.56    128.37 o
  -7   4  23      585.81      665.92     34.00 o
  -6   4  23     6963.59     6908.67    127.25 o
  -5   4  23       75.17       85.30     27.53 o
  -4   4  23     6894.08     7005.31    143.06 o
  -3   4  23     6192.25     6264.31    115.71 o
  -2   4  23     5112.17     4766.11     98.00 o
  -1   4  23     1298.71     1208.77     36.81 o
   0   4  23     2743.89     2806.06     84.45 o
   1   4  23     1838.82     1903.12     56.82 o
   2   4  23    12753.14    12745.49    205.22 o
   3   4  23      937.95      962.39     48.40 o
   4   4  23     2586.23     2458.23    134.21 o
   5   4  23     1032.05      985.75     53.48 o
   6   4  23      123.44      122.78     26.94 o
   7   4  23     2245.50     2163.36     76.93 o
   8   4  23     2330.40     2469.17     73.28 o
   9   4  23      744.43      794.41     47.74 o
  10   4  23     2161.06     2194.51    101.80 o
  11   4  23     1015.16     1117.29     78.63 o
 -13   5  23      618.17      715.60     56.33 o
 -12   5  23     1011.88     1055.52     63.80 o
 -11   5  23      533.34      547.30     47.53 o
 -10   5  23     7223.69     6839.34    153.98 o
  -9   5  23      288.56      324.57     47.31 o
  -8   5  23      710.04      806.34     54.41 o
  -7   5  23     2267.90     2314.00     64.95 o
  -6   5  23       28.42        8.41     19.47 o
  -5   5  23     4143.94     4055.56    106.97 o
  -4   5  23     6760.94     6792.65    126.22 o
  -3   5  23      124.16       89.36     17.44 o
  -2   5  23     4620.49     4572.89     95.27 o
  -1   5  23       40.50       49.39     15.83 o
   0   5  23     5394.06     5513.04    107.58 o
   1   5  23    11251.04    11057.70    183.81 o
   2   5  23      133.37      133.68     27.36 o
   3   5  23     3701.63     3607.78     94.99 o
   4   5  23     1155.24     1286.66     59.53 o
   5   5  23      999.59     1009.08     61.64 o
   6   5  23     5218.15     5100.53    123.78 o
   7   5  23        0.60       17.87     24.83 o
   8   5  23     6974.02     6873.49    137.80 o
   9   5  23     2128.79     2173.41    100.60 o
  10   5  23        0.33        4.21     32.29 o
 -12   6  23      447.46      465.65     47.49 o
 -11   6  23     3219.96     3321.04    102.65 o
 -10   6  23      130.45      128.67     40.81 o
  -9   6  23     2805.47     2700.16    139.63 o
  -8   6  23     2126.59     2371.92     73.73 o
  -7   6  23      853.99      828.33     51.19 o
  -6   6  23      672.57      718.84     47.45 o
  -5   6  23      206.43      230.86     43.39 o
  -4   6  23        7.05      -16.11     16.11 o
  -3   6  23     5757.90     6020.69    128.39 o
  -2   6  23      489.94      538.29     35.65 o
  -1   6  23     3147.61     3018.37     84.49 o
   0   6  23       34.90       45.69     17.89 o
   1   6  23     3122.45     2996.51     75.18 o
   2   6  23     3139.24     2992.92     86.73 o
   3   6  23     2822.85     2793.57     83.77 o
   4   6  23        2.30        7.35     21.70 o
   5   6  23     1863.56     1756.80     91.63 o
   6   6  23       22.68        1.43     23.76 o
   7   6  23     4462.07     4437.31    152.53 o
   8   6  23      595.96      557.92     82.05 o
   9   6  23       21.27       60.21     32.81 o
 -11   7  23      972.79     1068.02     65.15 o
 -10   7  23     1659.33     1762.78    126.43 o
  -9   7  23      506.69      582.27     42.02 o
  -8   7  23      161.82      133.71     30.19 o
  -7   7  23      438.19      492.43     49.28 o
  -6   7  23      106.29      152.52     30.11 o
  -5   7  23     3331.32     3445.23     96.91 o
  -4   7  23      353.50      361.26     36.41 o
  -3   7  23     2014.23     2099.27     70.56 o
  -2   7  23      690.01      722.24     47.09 o
  -1   7  23       13.72       25.28     21.98 o
   0   7  23        2.34       19.86     22.09 o
   1   7  23      603.77      529.24     45.35 o
   2   7  23      303.54      333.75     41.15 o
   3   7  23     1165.90     1094.59     57.64 o
   4   7  23        7.71       36.02     24.13 o
   5   7  23        7.25       22.59     24.71 o
   6   7  23      368.32      460.76     52.38 o
   7   7  23      499.28      541.14     69.47 o
   8   7  23       67.74       84.64     37.52 o
 -10   8  23       78.80      119.52     38.45 o
  -9   8  23      167.70      229.30     43.32 o
  -8   8  23       91.67       85.55     28.62 o
  -7   8  23        3.33       25.01     30.57 o
  -6   8  23     1665.68     1612.67     87.09 o
  -5   8  23       20.66       44.58     24.16 o
  -4   8  23     1871.34     1812.63     73.98 o
  -3   8  23       14.78       37.55     22.66 o
  -2   8  23      103.41      119.05     27.45 o
  -1   8  23        2.90       -3.78     22.09 o
   0   8  23     1052.99     1116.98     58.88 o
   1   8  23      165.14      201.49     28.54 o
   2   8  23      430.69      485.03     37.35 o
   3   8  23       87.51      119.39     29.70 o
   4   8  23      497.80      404.62     40.46 o
   5   8  23       49.24       29.87     33.32 o
   6   8  23      121.24      134.13     39.93 o
   7   8  23       84.46      113.24     38.14 o
  -8   9  23      165.75      175.25     34.73 o
  -7   9  23      224.46      272.13     39.55 o
  -6   9  23      128.36      150.35     32.91 o
  -5   9  23      529.12      512.99     45.59 o
  -4   9  23       70.31       84.18     28.59 o
  -3   9  23      224.24      240.09     34.71 o
  -2   9  23       37.33       87.60     27.49 o
  -1   9  23        0.33       25.19     26.85 o
   0   9  23      142.07      179.94     33.26 o
   1   9  23      871.14      854.84     55.31 o
   2   9  23      510.55      518.61     40.58 o
   3   9  23      422.94      412.97     37.07 o
   4   9  23       63.93      -10.18     32.27 o
   5   9  23      405.99      361.49     52.09 o
  -5  10  23        1.48        4.86     26.14 o
  -4  10  23       58.93       96.26     28.66 o
  -3  10  23      383.12      359.39     42.04 o
  -2  10  23      238.38      370.30     41.07 o
  -1  10  23        0.49      -12.57     31.68 o
   0  10  23       19.77       35.79     26.12 o
   1  10  23      369.57      477.60     46.02 o
   2  10  23      333.69      238.03     44.36 o
   3  10  23       54.79      154.85     34.55 o
 -14   0  24       28.45       61.16     63.12 o
 -13   0  24     3478.61     3574.02    210.92 o
 -12   0  24     2340.60     2143.54    163.68 o
 -11   0  24     5527.33     5224.16    174.11 o
 -10   0  24     6016.34     6050.59    188.91 o
  -9   0  24     1351.53     1080.87     73.90 o
  -8   0  24      297.88      309.49     51.59 o
  -7   0  24     5040.37     4661.86    149.53 o
  -6   0  24     5040.89     5031.95    154.80 o
  -5   0  24    10733.46    10554.60    221.06 o
  -4   0  24     1523.71     1457.40     81.10 o
  -3   0  24     4286.99     3956.05    240.63 o
  -2   0  24     1505.72     1559.33     82.26 o
  -1   0  24      522.50      674.27     58.99 o
   0   0  24     3460.51     3758.54    129.81 o
   1   0  24     2347.26     2135.18    165.64 o
   2   0  24    14694.77    13649.39    275.58 o
   3   0  24       54.29       18.50     39.20 o
   4   0  24      433.37      461.60     50.24 o
   5   0  24     2777.92     2815.28     81.72 o
   6   0  24     2057.17     2009.04     69.69 o
   7   0  24     1452.94     1428.29     70.25 o
   8   0  24     3887.71     3887.55    104.51 o
   9   0  24       20.31       62.15     30.55 o
  10   0  24        7.74        5.93     35.34 o
  11   0  24     1173.87     1246.11     98.03 o
 -14   1  24     4085.37     4004.50    165.66 o
 -13   1  24       31.20      -13.51     48.65 o
 -12   1  24     2522.76     2741.18    113.21 o
 -11   1  24     1276.95     1214.57    127.24 o
 -10   1  24     2324.02     2232.57     73.80 o
  -9   1  24    14424.01    14360.53    253.25 o
  -8   1  24     3014.84     2812.43     82.66 o
  -7   1  24     2674.42     2650.93     74.11 o
  -6   1  24     1226.23     1140.06     44.60 o
  -5   1  24     3596.90     3405.10     69.41 o
  -4   1  24     5923.14     6128.45    113.56 o
  -3   1  24     1989.84     2183.25     96.70 o
  -2   1  24     5172.58     5022.27    167.58 o
  -1   1  24     4051.01     3949.17     94.73 o
   0   1  24     1865.27     1848.92     59.02 o
   1   1  24     5872.01     5982.87    112.29 o
   2   1  24      838.40      891.03     41.04 o
   3   1  24        4.00       29.01     19.27 o
   4   1  24       44.29       70.32     16.87 o
   5   1  24        3.65       17.40     16.77 o
   6   1  24     3026.75     2885.74     59.94 o
   7   1  24     2851.32     2785.10     64.15 o
   8   1  24      344.46      399.79     31.96 o
   9   1  24      418.03      480.17     38.79 o
  10   1  24     1160.67     1200.77     60.13 o
  11   1  24      117.06      142.68     36.60 o
 -14   2  24       10.96      -32.21     37.31 o
 -13   2  24     1658.21     1660.83    131.82 o
 -12   2  24       56.81       52.75     29.45 o
 -11   2  24      950.23      979.01     65.97 o
 -10   2  24     1863.92     1884.46     86.38 o
  -9   2  24       21.01        0.12     19.22 o
  -8   2  24     4773.34     4638.90    125.38 o
  -7   2  24     1347.72     1415.43     50.81 o
  -6   2  24     3554.20     3493.26    120.43 o
  -5   2  24     4793.12     4608.79    127.77 o
  -4   2  24      132.97      105.05     19.57 o
  -3   2  24     1331.64     1403.31     47.41 o
  -2   2  24     1585.53     1726.29     65.47 o
  -1   2  24       31.48       36.69     15.48 o
   0   2  24     1347.84     1374.85     47.63 o
   1   2  24      767.05      777.91     38.17 o
   2   2  24     2574.46     2479.92     59.34 o
   3   2  24     5474.92     5548.74     99.77 o
   4   2  24       11.98       24.10     15.69 o
   5   2  24      222.08      198.77     30.30 o
   6   2  24      398.43      481.47     32.93 o
   7   2  24     1003.30     1056.03     51.30 o
   8   2  24     1888.65     1966.33     67.00 o
   9   2  24      594.07      571.83     42.02 o
  10   2  24       86.64      158.29     32.59 o
  11   2  24     2361.27     2419.28     88.75 o
 -13   3  24      441.07      496.97     54.82 o
 -12   3  24      771.74      808.49    102.33 o
 -11   3  24      228.71      199.06     38.27 o
 -10   3  24       14.92       -4.95     23.58 o
  -9   3  24      332.50      358.65     36.83 o
  -8   3  24      911.68      974.55     46.04 o
  -7   3  24      427.34      438.67     32.59 o
  -6   3  24      105.51      107.83     23.29 o
  -5   3  24      163.73      224.15     27.93 o
  -4   3  24     1593.84     1560.25     58.83 o
  -3   3  24     1146.80     1093.05     43.66 o
  -2   3  24      260.25      275.18     26.22 o
  -1   3  24     2743.21     2501.02     83.05 o
   0   3  24        1.36       22.36     14.50 o
   1   3  24      700.75      665.14     33.51 o
   2   3  24     3404.96     3396.60     80.44 o
   3   3  24        3.25       20.29     18.18 o
   4   3  24     3259.59     3190.66     79.28 o
   5   3  24        0.81       25.99     21.71 o
   6   3  24       63.54       56.06     23.97 o
   7   3  24      857.79      902.89     48.07 o
   8   3  24       42.59       24.79     20.94 o
   9   3  24     3382.66     3229.96    143.97 o
  10   3  24      602.61      687.97     72.60 o
  11   3  24     1333.44     1336.33     85.38 o
 -13   4  24        5.54       61.37     35.46 o
 -12   4  24      189.66      206.25     46.66 o
 -11   4  24      352.00      319.81     38.11 o
 -10   4  24       17.02       28.73     24.53 o
  -9   4  24      406.23      377.72     39.24 o
  -8   4  24      444.65      503.70     41.16 o
  -7   4  24     1079.97     1075.55     54.45 o
  -6   4  24        9.76      -18.96     18.96 o
  -5   4  24     1242.24     1189.70     54.71 o
  -4   4  24      768.25      789.18     55.17 o
  -3   4  24        0.25      -10.06     21.71 o
  -2   4  24      290.33      317.05     24.43 o
  -1   4  24      492.25      513.70     32.04 o
   0   4  24      570.85      549.76     35.39 o
   1   4  24        6.29       37.60     21.27 o
   2   4  24      253.76      238.04     26.50 o
   3   4  24     1644.11     1629.71     58.74 o
   4   4  24      539.96      550.33     42.08 o
   5   4  24     1059.68      988.11     54.80 o
   6   4  24      477.18      435.07     41.72 o
   7   4  24      572.23      568.25     67.99 o
   8   4  24        2.09       -5.50     20.87 o
   9   4  24      609.40      694.85     45.98 o
  10   4  24       26.64       59.36     32.62 o
 -12   5  24      439.80      494.67     47.23 o
 -11   5  24      237.08      310.80     38.08 o
 -10   5  24        1.06        9.41     24.98 o
  -9   5  24      625.12      641.84     47.79 o
  -8   5  24      574.72      587.04     54.40 o
  -7   5  24      687.57      716.92     47.03 o
  -6   5  24     1327.15     1302.73     74.46 o
  -5   5  24     2271.55     2273.23     64.53 o
  -4   5  24      401.72      380.21     30.63 o
  -3   5  24       78.07      103.09     20.36 o
  -2   5  24      460.84      491.52     33.70 o
  -1   5  24       28.71       43.93     21.09 o
   0   5  24       17.50       -0.85     18.24 o
   1   5  24        2.16       -3.49     17.36 o
   2   5  24        3.75       22.70     19.30 o
   3   5  24      400.18      430.80     38.14 o
   4   5  24      188.55      182.08     29.52 o
   5   5  24      101.72       96.36     26.60 o
   6   5  24      702.11      693.39     49.74 o
   7   5  24        1.37       16.09     24.92 o
   8   5  24      512.15      577.52     42.48 o
   9   5  24       11.64      -13.33     40.18 o
  10   5  24       73.51       96.97     66.82 o
 -11   6  24     1145.44     1093.58     66.32 o
 -10   6  24     2911.75     3107.34    144.98 o
  -9   6  24      201.53      224.84     39.79 o
  -8   6  24      997.00     1135.39     59.88 o
  -7   6  24       79.37      101.37     25.56 o
  -6   6  24      299.99      302.14     33.73 o
  -5   6  24     1434.66     1484.41     64.55 o
  -4   6  24       41.61       72.88     20.09 o
  -3   6  24     2103.88     2076.16     63.07 o
  -2   6  24      145.56      173.93     35.74 o
  -1   6  24     3012.53     2937.20     84.50 o
   0   6  24      231.10      267.67     27.74 o
   1   6  24     1195.85     1292.23     73.01 o
   2   6  24      597.31      591.94     43.86 o
   3   6  24      435.23      473.73     40.49 o
   4   6  24     1075.74     1114.42     59.17 o
   5   6  24       85.86      106.15     28.21 o
   6   6  24      150.04      177.15     32.22 o
   7   6  24      816.66      844.53     67.90 o
   8   6  24      542.22      582.08     61.12 o
   9   6  24       54.31      103.44     39.95 o
 -10   7  24     1485.22     1320.95     84.52 o
  -9   7  24     3582.75     3511.33    122.86 o
  -8   7  24       90.56       69.08     37.25 o
  -7   7  24     1245.14     1360.18     66.74 o
  -6   7  24      499.07      648.59     47.78 o
  -5   7  24      182.43      260.83     33.23 o
  -4   7  24     4881.54     5059.36    123.52 o
  -3   7  24     1310.79     1316.00     61.18 o
  -2   7  24      423.91      468.56     39.90 o
  -1   7  24     1134.97     1187.24     58.54 o
   0   7  24     1596.13     1643.11     66.26 o
   1   7  24     4213.06     4143.07    123.50 o
   2   7  24       52.96       46.74     23.69 o
   3   7  24       33.89       53.06     24.11 o
   4   7  24     1300.48     1302.14     64.95 o
   5   7  24      586.15      655.64     50.23 o
   6   7  24     2093.54     2130.09    179.60 o
   7   7  24     1777.93     1646.98     91.19 o
   8   7  24       40.57       -1.58     39.28 o
  -9   8  24      441.66      480.05     56.83 o
  -8   8  24     1529.03     1561.70     74.39 o
  -7   8  24      743.29      790.82     55.93 o
  -6   8  24     1955.58     1953.80     79.76 o
  -5   8  24     4304.44     4428.69    142.88 o
  -4   8  24      168.84      117.66     44.05 o
  -3   8  24     2511.75     2498.78     83.61 o
  -2   8  24     1520.82     1783.39    141.41 o
  -1   8  24      205.08      234.61     32.86 o
   0   8  24     4276.37     4294.04    179.89 o
   1   8  24      471.61      576.18     46.07 o
   2   8  24     2763.16     2670.13     85.49 o
   3   8  24     3068.78     2938.51     91.90 o
   4   8  24        1.69      -15.51     24.79 o
   5   8  24      226.88      265.68     46.21 o
   6   8  24      904.70      858.86     93.16 o
  -7   9  24     2109.94     2099.84     86.78 o
  -6   9  24      240.20      246.46     35.75 o
  -5   9  24     2506.58     2483.63     89.79 o
  -4   9  24     3172.55     3177.89    144.11 o
  -3   9  24     1540.54     1574.86     86.85 o
  -2   9  24        2.49       30.76     25.26 o
  -1   9  24     2101.20     2196.20     95.04 o
   0   9  24      195.83      186.98     33.47 o
   1   9  24     3818.08     3901.14    149.23 o
   2   9  24     5517.86     5177.04    151.90 o
   3   9  24      549.34      594.76     67.26 o
   4   9  24     2572.66     2499.48    106.00 o
  -3  10  24      694.32      718.86     54.17 o
  -2  10  24     2909.01     2929.86     96.42 o
  -1  10  24      426.80      404.14     45.52 o
   0  10  24     3088.23     3379.77    104.28 o
   1  10  24     1583.74     1639.25     80.18 o
 -13   1  25      488.03      375.62     79.45 o
 -12   1  25       74.51       41.82     46.89 o
 -11   1  25      417.90      415.25     45.52 o
 -10   1  25       12.07       19.06     21.16 o
  -9   1  25      285.43      317.69     33.44 o
  -8   1  25      254.64      270.91     30.43 o
  -7   1  25      195.07      187.62     24.15 o
  -6   1  25       86.08       92.24     21.58 o
  -5   1  25      235.11      199.51     23.61 o
  -4   1  25     1504.32     1429.71     58.03 o
  -3   1  25     3950.97     3910.99     96.77 o
  -2   1  25       70.57       78.27     21.71 o
  -1   1  25      362.63      363.28     32.90 o
   0   1  25       17.20       88.21     18.73 o
   1   1  25      222.04      230.39     24.08 o
   2   1  25     1050.05     1009.82     44.53 o
   3   1  25      561.90      497.19     41.36 o
   4   1  25        5.26       18.57     15.65 o
   5   1  25     3351.79     3246.93     73.45 o
   6   1  25      263.20      270.93     23.23 o
   7   1  25     2009.05     2070.18     71.07 o
   8   1  25      790.89      787.92     43.40 o
   9   1  25       66.13       56.50     23.36 o
  10   1  25       66.13      102.68     26.96 o
  11   1  25      346.73      309.80     44.61 o
 -13   2  25        3.55       62.22     34.05 o
 -12   2  25      345.85      375.47     46.98 o
 -11   2  25     1223.93     1316.86     74.98 o
 -10   2  25     2995.71     3053.82    133.50 o
  -9   2  25      158.65      195.62     29.58 o
  -8   2  25       50.68       38.04     19.34 o
  -7   2  25      747.90      705.23     38.97 o
  -6   2  25     1363.22     1403.20     65.13 o
  -5   2  25     1192.31     1179.33     47.16 o
  -4   2  25     2637.15     2469.08     64.53 o
  -3   2  25       49.87       50.69     19.80 o
  -2   2  25     2939.37     2702.41     76.81 o
  -1   2  25      273.23      284.35     25.95 o
   0   2  25      143.23      145.49     25.35 o
   1   2  25     4756.42     4725.48     97.02 o
   2   2  25     2294.71     2233.39     64.94 o
   3   2  25     3552.65     3687.70    100.25 o
   4   2  25     5173.70     4857.49    151.11 o
   5   2  25      566.99      502.28     38.58 o
   6   2  25     2838.26     2745.27     69.55 o
   7   2  25      101.11      105.44     25.67 o
   8   2  25     2190.49     2245.60     71.83 o
   9   2  25     2550.41     2420.98     75.56 o
  10   2  25       62.27       55.62     28.71 o
 -13   3  25      132.51      168.57     39.47 o
 -12   3  25     1923.13     1909.87     92.12 o
 -11   3  25     1101.55     1054.42     82.58 o
 -10   3  25       13.61       57.17     24.99 o
[truncated: 51,308 more chars]
